# Supplementary material for: DNA methylation-environment interactions in the human genome
Source: bioRxiv. 2023 Dec 15:2023.05.19.541437. Originally published 2023 May 19. Preprint. [Version 2] doi: 10.1101/2023.05.19.541437 (PMC10245841; doi:10.1101/2023.05.19.541437)
Supplement: Supplement 10 — Supplementary File 10. Table of results from the model testing for methylation-dependent regulatory activity in K562 cells stimulated with IFNA. [file media-10.xlsx]

## Sheet: sheet1
Genomic_window	methylation_p	RNA_in_methylation_p	RNA_in_unmethylation_p	methylation_beta	RNA_in_methylation_beta	RNA_in_unmethylation_beta	methylation_se	RNA_in_methylation_se	RNA_in_unmethylation_se	RNA_in_methylation_FDR	RNA_in_unmethylation_FDR	RNAxmethylation_beta	RNAxmethylation_se	RNAxmethylation_t	RNAxmethylation_p	RNAxmethylation_FDR
chr1_100077600_100078200	0.832996	0.0669097	0.00355118	0.0259897	-3.33716	-4.91788	0.122607	1.7813	1.60631	NA	NA	NA	NA	NA	NA	NA
chr1_100078200_100078800	0.925132	0.0552384	0.000526653	0.0116857	-4.5418	-7.46248	0.123723	2.31339	2.01223	NA	NA	NA	NA	NA	NA	NA
chr1_1000800_1001400	0.680405	0.00816508	0.0329991	0.0533431	-6.11627	-4.37024	0.128739	2.21925	1.99247	NA	NA	NA	NA	NA	NA	NA
chr1_100132200_100132800	0.293657	0.00141482	0.0127654	-0.1097	-4.67866	-3.17622	0.103355	1.38368	1.22924	NA	NA	NA	NA	NA	NA	NA
chr1_100132800_100133400	0.346776	0.000543144	0.383164	-0.0971235	-4.97134	-1.04382	0.102247	1.34412	1.18631	NA	NA	NA	NA	NA	NA	NA
chr1_100133400_100134000	0.483151	2.75179e-05	0.125774	-0.0757349	-7.19219	-2.18895	0.107189	1.55651	1.40565	NA	NA	NA	NA	NA	NA	NA
chr1_1001400_1002000	0.617249	0.00322027	0.0201144	0.064409	-7.23025	-4.87792	0.12807	2.33506	2.03109	NA	NA	NA	NA	NA	NA	NA
chr1_100142400_100143000	0.269067	0.0927646	0.590985	0.16036	-2.79802	-0.791932	0.143469	1.63239	1.46405	NA	NA	NA	NA	NA	NA	NA
chr1_100212600_100213200	0.71551	0.328081	0.0917187	-0.0553647	-2.17917	-3.39786	0.15104	2.20624	1.9758	NA	NA	NA	NA	NA	NA	NA
chr1_100213200_100213800	0.512366	0.243094	0.10243	0.102447	-2.33454	-2.97042	0.155244	1.97614	1.78515	NA	NA	NA	NA	NA	NA	NA
chr1_100213800_100214400	0.396886	0.0279775	0.0482714	0.113584	-4.52918	-3.64701	0.13291	2.00044	1.801	NA	NA	NA	NA	NA	NA	NA
chr1_100249200_100249800	0.420976	7.29546e-07	0.0176097	-0.0734429	-9.16899	-3.57489	0.0905061	1.61736	1.45572	NA	NA	NA	NA	NA	NA	NA
chr1_100249800_100250400	0.348344	1.10427e-05	0.012267	-0.0921136	-7.69717	-3.69066	0.0972915	1.57416	1.41976	NA	NA	NA	NA	NA	NA	NA
chr1_100264800_100265400	0.0248243	0.0804179	0.00075942	0.265315	-3.31662	-5.99691	0.114632	1.85829	1.6709	NA	NA	NA	NA	NA	NA	NA
chr1_100265400_100266000	0.631592	0.000502598	0.235818	0.0467305	-4.74204	-1.35452	0.0968556	1.27347	1.12871	NA	NA	NA	NA	NA	NA	NA
chr1_100266000_100266600	0.790036	0.000223883	0.315136	-0.0236457	-4.73334	-1.07075	0.0883267	1.18886	1.05515	NA	NA	NA	NA	NA	NA	NA
chr1_100266600_100267200	0.42389	0.00115096	0.00745582	-0.0831972	-5.27656	-3.85222	0.103177	1.52904	1.3806	NA	NA	NA	NA	NA	NA	NA
chr1_1003200_1003800	0.651012	0.0787333	0.0023985	-0.0590741	-4.18345	-6.6179	0.1298	2.33046	2.06812	NA	NA	NA	NA	NA	NA	NA
chr1_10032600_10033200	0.788692	0.00069273	0.000958538	-0.0257302	-6.36783	-5.53632	0.0954868	1.75945	1.5764	NA	NA	NA	NA	NA	NA	NA
chr1_10033200_10033800	0.950536	0.000168293	0.000260206	0.00549113	-7.17711	-6.22857	0.0880718	1.76312	1.58324	NA	NA	NA	NA	NA	NA	NA
chr1_100352400_100353000	0.640924	0.00719003	0.0544208	0.0568271	-4.64711	-2.94755	0.121093	1.65739	1.4961	NA	NA	NA	NA	NA	NA	NA
chr1_100353000_100353600	0.974892	0.0180674	0.0105873	-0.00375216	-5.00092	-4.85358	0.118617	2.04506	1.8269	NA	NA	NA	NA	NA	NA	NA
chr1_1003800_1004400	0.919239	0.104603	1.75113e-05	-0.0103689	-2.63447	-6.83789	0.101745	1.59352	1.43821	NA	NA	NA	NA	NA	NA	NA
chr1_1004400_1005000	0.840799	0.0332943	0.000864205	0.02228	-3.5485	-5.19189	0.110336	1.62067	1.464	NA	NA	NA	NA	NA	NA	NA
chr1_100440000_100440600	0.0210409	0.346274	0.0363232	0.341439	-1.74876	-3.5734	0.143273	1.83908	1.66078	NA	NA	NA	NA	NA	NA	NA
chr1_100462200_100462800	0.341441	0.000356172	0.0174737	-0.102635	-7.51577	-4.21276	0.10685	1.9601	1.71328	NA	NA	NA	NA	NA	NA	NA
chr1_100462800_100463400	0.964196	0.000616713	0.0168027	-0.00514679	-7.84594	-4.64042	0.114077	2.14532	1.87516	NA	NA	NA	NA	NA	NA	NA
chr1_1005000_1005600	0.520621	0.0216088	0.0424171	0.0840568	-4.97334	-3.92633	0.129919	2.09655	1.88481	NA	NA	NA	NA	NA	NA	NA
chr1_100538400_100539000	0.527217	0.010553	0.0706946	0.0760146	-3.96298	-2.42967	0.119379	1.49098	1.31534	NA	NA	NA	NA	NA	NA	NA
chr1_100539000_100539600	0.47936	0.198652	0.14646	0.0954588	-1.99831	-1.99111	0.133936	1.53382	1.34964	NA	NA	NA	NA	NA	NA	NA
chr1_100540200_100540800	0.0831896	0.0206909	0.300535	0.258056	-5.4885	-2.12255	0.145947	2.29641	2.02878	NA	NA	NA	NA	NA	NA	NA
chr1_1005600_1006200	0.0736097	0.00279602	0.0771408	0.219854	-4.81505	-2.48946	0.120287	1.53039	1.37915	NA	NA	NA	NA	NA	NA	NA
chr1_1006200_1006800	0.979226	0.00129607	0.46067	-0.00270439	-4.44154	-0.856991	0.103337	1.30214	1.15259	NA	NA	NA	NA	NA	NA	NA
chr1_1006800_1007400	0.673843	0.000231105	0.00466511	-0.0432059	-6.12662	-4.12797	0.102048	1.54267	1.39299	NA	NA	NA	NA	NA	NA	NA
chr1_1007400_1008000	0.964597	3.33648e-05	0.000134779	0.00414813	-8.5126	-6.71667	0.0929855	1.86544	1.62255	NA	NA	NA	NA	NA	NA	NA
chr1_10074600_10075200	0.0238194	0.0864896	0.0216303	0.306786	-2.88373	-3.53025	0.131568	1.64883	1.48846	NA	NA	NA	NA	NA	NA	NA
chr1_10075200_10075800	0.370097	0.0333901	0.074865	0.123575	-4.15261	-3.11346	0.13662	1.89766	1.71109	NA	NA	NA	NA	NA	NA	NA
chr1_100894200_100894800	0.781059	2.56528e-05	0.00306912	-0.0260579	-8.56005	-5.0533	0.0932458	1.84422	1.62307	NA	NA	NA	NA	NA	NA	NA
chr1_100894800_100895400	0.770697	4.24282e-05	0.00590739	-0.0279512	-7.38037	-4.26121	0.0953757	1.64321	1.48116	NA	NA	NA	NA	NA	NA	NA
chr1_100895400_100896000	0.895734	0.0376244	0.147877	0.0169466	-3.33565	-2.02135	0.12865	1.56148	1.37505	NA	NA	NA	NA	NA	NA	NA
chr1_100896000_100896600	0.962346	0.156642	0.233758	-0.00570202	-1.97282	-1.46006	0.120172	1.37167	1.21123	NA	NA	NA	NA	NA	NA	NA
chr1_100896600_100897200	0.327828	0.105934	0.0182265	-0.117294	-2.33771	-3.06278	0.118688	1.41958	1.25431	NA	NA	NA	NA	NA	NA	NA
chr1_101025000_101025600	0.659678	0.127882	6.02802e-05	0.0480884	-2.49144	-6.37297	0.108547	1.60902	1.45315	NA	NA	NA	NA	NA	NA	NA
chr1_101025600_101026200	0.122235	0.0258351	0.00012992	0.146208	-3.06218	-4.88699	0.0929877	1.33269	1.17733	NA	NA	NA	NA	NA	NA	NA
chr1_101026200_101026800	0.0248266	0.00955707	0.000230619	0.228962	-4.31639	-5.73345	0.0989271	1.60098	1.44343	NA	NA	NA	NA	NA	NA	NA
chr1_101071800_101072400	0.0530548	0.0167074	0.462982	0.277722	-5.07324	-1.36264	0.140133	2.04817	1.84219	NA	NA	NA	NA	NA	NA	NA
chr1_101198400_101199000	0.879594	0.0142567	0.597668	0.0240421	-4.74555	0.89396	0.157894	1.8681	1.68298	0.00894953	0.223224	-5.63951	2.5144	-2.24289	0.0363922	0.00673991
chr1_101199000_101199600	0.49478	0.410907	0.00236357	0.1071	-1.15121	3.96333	0.155712	1.38815	1.23658	0.130557	0.00543717	-5.11454	1.85906	-2.75114	0.0123153	0.00326921
chr1_101199600_101200200	0.0508016	0.0886523	0.0753691	0.313273	-2.65592	2.44536	0.156501	1.52929	1.34632	0.0275652	0.0248034	-5.10129	2.03748	-2.50373	0.0210653	0.0046416
chr1_1012200_1012800	0.265669	0.000633534	1.87135e-08	0.154038	-3.74578	6.22001	0.136824	1.02668	0.929051	0.00230911	0.00133778	-9.96578	1.38463	-7.19744	5.73349e-07	0
chr1_101235600_101236200	0.349769	0.0514565	0.402447	0.113248	-2.75355	-1.0311	0.119972	1.37962	1.22096	NA	NA	NA	NA	NA	NA	NA
chr1_101236200_101236800	0.730817	0.0990428	0.000224838	0.0386528	-2.58949	-5.52296	0.111718	1.54039	1.38765	NA	NA	NA	NA	NA	NA	NA
chr1_101236800_101237400	0.528791	0.00193363	0.000346396	0.0627096	-6.2243	-6.48611	0.0988616	1.90078	1.68766	NA	NA	NA	NA	NA	NA	NA
chr1_101238600_101239200	0.0337751	1.95423e-05	0.0638669	-0.227234	-8.56488	-3.0911	0.104077	1.8138	1.63077	NA	NA	NA	NA	NA	NA	NA
chr1_101239200_101239800	0.00440282	5.22282e-08	0.500023	-0.294073	-8.95391	-0.857164	0.0985382	1.39712	1.26158	NA	NA	NA	NA	NA	NA	NA
chr1_101239800_101240400	0.702355	0.00209771	0.00312151	-0.0423072	-5.63475	-4.86166	0.110072	1.73564	1.56453	NA	NA	NA	NA	NA	NA	NA
chr1_101278800_101279400	0.0911654	0.0312529	0.207391	-0.244353	-4.92768	-2.55152	0.141837	2.22286	1.99734	NA	NA	NA	NA	NA	NA	NA
chr1_1012800_1013400	0.259744	1.59719e-19	8.11563e-40	0.114042	3.49264	9.00804	0.100033	0.240027	0.220682	0.00121512	0.00112567	-5.5154	0.326058	-16.9154	2.57354e-13	0
chr1_101293200_101293800	0.204481	0.0146813	0.165666	0.172953	-5.73508	-2.8009	0.134508	2.26803	1.99068	NA	NA	NA	NA	NA	NA	NA
chr1_101293800_101294400	0.348881	0.018581	0.196867	0.140017	-6.16999	-2.90461	0.148054	2.53493	2.22044	NA	NA	NA	NA	NA	NA	NA
chr1_101308800_101309400	0.107229	0.0337404	0.00215166	-0.186361	-4.39234	-5.77602	0.113599	2.01136	1.78399	NA	NA	NA	NA	NA	NA	NA
chr1_101309400_101310000	0.200298	0.00864956	0.138801	-0.149111	-3.96267	-1.91846	0.114879	1.44932	1.27516	NA	NA	NA	NA	NA	NA	NA
chr1_101310000_101310600	0.960072	4.438e-05	0.151571	0.00561025	-6.78469	-1.98414	0.111498	1.51514	1.36231	NA	NA	NA	NA	NA	NA	NA
chr1_1013400_1014000	0.456443	3.38365e-14	1.31214e-36	0.0703544	2.62821	7.98692	0.0937313	0.250324	0.228275	0.00121512	0.00112567	-5.35871	0.33878	-15.8177	9.00735e-13	0
chr1_1014000_1014600	0.91527	0.396795	1.63166e-05	-0.0102998	-0.588589	2.99003	0.0963152	0.6886	0.626153	0.125541	0.00177231	-3.57862	0.930718	-3.845	0.00101059	0.000614503
chr1_1014600_1015200	0.576952	0.011964	0.020812	-0.0712918	-5.3632	-4.41674	0.126955	2.05544	1.84984	NA	NA	NA	NA	NA	NA	NA
chr1_101588400_101589000	0.0457157	0.0147733	0.31627	0.286257	-5.20321	-1.85868	0.139666	2.05972	1.83593	NA	NA	NA	NA	NA	NA	NA
chr1_101846400_101847000	0.287293	0.0504653	3.1571e-05	-0.109731	-3.98436	-8.11027	0.102014	1.98744	1.77087	NA	NA	NA	NA	NA	NA	NA
chr1_101847000_101847600	0.353213	0.0346587	1.63028e-05	-0.09175	-4.28303	-8.38242	0.0979008	1.97184	1.7553	NA	NA	NA	NA	NA	NA	NA
chr1_1020600_1021200	0.0905497	0.0396096	0.00733589	-0.204543	-4.07006	-4.83926	0.118497	1.9257	1.73057	NA	NA	NA	NA	NA	NA	NA
chr1_1021200_1021800	0.582838	0.00176658	0.255895	0.0655696	-4.86353	-1.49194	0.118599	1.47128	1.29798	NA	NA	NA	NA	NA	NA	NA
chr1_1021800_1022400	0.738827	0.0180489	0.0397007	0.0408201	-3.82588	-2.93844	0.121748	1.56428	1.39095	NA	NA	NA	NA	NA	NA	NA
chr1_1022400_1023000	0.638022	0.00379979	0.000614576	-0.0483223	-5.47609	-5.92914	0.10208	1.80289	1.62071	NA	NA	NA	NA	NA	NA	NA
chr1_1023600_1024200	0.334264	0.630264	0.0047489	0.120053	-0.700643	-3.78697	0.123123	1.44654	1.28072	NA	NA	NA	NA	NA	NA	NA
chr1_1024200_1024800	0.421557	0.562074	0.000361624	0.0921688	0.768078	-4.43463	0.113726	1.31589	1.15801	0.188429	0.00331302	5.20271	1.75287	2.9681	0.0076019	0.00238365
chr1_1024800_1025400	0.83298	0.449247	1.43433e-05	0.0247661	1.07128	-6.06706	0.116824	1.40456	1.26053	0.144703	0.00176354	7.13834	1.88725	3.7824	0.00116958	0.000677477
chr1_1026000_1026600	0.771687	0.109055	0.00370472	0.0345722	-2.6235	-4.42432	0.118495	1.60771	1.45228	NA	NA	NA	NA	NA	NA	NA
chr1_102659400_102660000	0.655728	0.0628987	0.217943	-0.0636232	-4.03637	-2.33815	0.141849	2.12141	1.87372	NA	NA	NA	NA	NA	NA	NA
chr1_1026600_1027200	0.50535	0.0882728	0.00100394	-0.0768253	-2.6703	-4.83005	0.114498	1.53569	1.38136	NA	NA	NA	NA	NA	NA	NA
chr1_1027200_1027800	0.682255	0.00831487	0.00737077	-0.0456615	-4.08536	-3.71798	0.11088	1.48606	1.33044	NA	NA	NA	NA	NA	NA	NA
chr1_103107600_103108200	0.19673	0.000141098	7.32924e-05	-0.105707	-5.59394	-5.2621	0.0807832	1.35598	1.2163	NA	NA	NA	NA	NA	NA	NA
chr1_103108200_103108800	0.217643	0.000175297	0.000312087	-0.100716	-5.43834	-4.58812	0.0806574	1.34016	1.18358	NA	NA	NA	NA	NA	NA	NA
chr1_103108800_103109400	0.379137	0.00390389	0.00225761	0.0954929	-5.50367	-5.27103	0.107607	1.81777	1.63644	NA	NA	NA	NA	NA	NA	NA
chr1_1032000_1032600	0.514065	0.217209	0.00088259	0.0840142	-2.5672	-6.53892	0.127828	2.05394	1.84747	NA	NA	NA	NA	NA	NA	NA
chr1_1032600_1033200	0.0675711	0.578968	0.00112936	0.253229	-1.19542	-6.6522	0.135507	2.14013	1.92413	NA	NA	NA	NA	NA	NA	NA
chr1_1035000_1035600	0.681386	0.00792441	0.0124116	-0.0486027	-5.84904	-4.8695	0.117682	2.11362	1.87656	NA	NA	NA	NA	NA	NA	NA
chr1_103525800_103526400	0.052816	0.0498637	4.58775e-05	-0.202829	-3.92398	-7.71311	0.102236	1.952	1.72632	NA	NA	NA	NA	NA	NA	NA
chr1_103526400_103527000	0.260121	0.125954	0.000384105	-0.132989	-3.31247	-7.17143	0.116745	2.12817	1.88215	NA	NA	NA	NA	NA	NA	NA
chr1_1035600_1036200	0.23867	0.00215744	0.00190317	-0.134642	-7.06173	-6.22451	0.11289	2.18172	1.89767	NA	NA	NA	NA	NA	NA	NA
chr1_1036200_1036800	0.312805	0.068851	0.0366584	-0.128847	-2.81935	-2.89533	0.126353	1.51593	1.34816	NA	NA	NA	NA	NA	NA	NA
chr1_1036800_1037400	0.944882	0.0663945	0.0445178	-0.00874535	-2.8107	-2.73536	0.125857	1.49735	1.32687	NA	NA	NA	NA	NA	NA	NA
chr1_10374000_10374600	0.161193	0.650549	0.10909	0.242969	-0.728877	2.31001	0.170824	1.59924	1.41575	0.223241	0.0341097	-3.03889	2.13586	-1.42279	0.170207	0.021592
chr1_10374600_10375200	0.680469	0.355057	0.328795	-0.0641729	-1.45191	1.35362	0.154908	1.55524	1.37247	0.11023	0.110683	-2.80553	2.07424	-1.35256	0.191292	0.0238901
chr1_1038000_1038600	0.722126	0.0890409	0.000609977	-0.0408474	-3.21038	-6.09588	0.114212	1.85087	1.66517	NA	NA	NA	NA	NA	NA	NA
chr1_10387800_10388400	0.447616	0.536221	0.00048518	0.0991611	-1.30733	-7.04592	0.129541	2.09886	1.8864	NA	NA	NA	NA	NA	NA	NA
chr1_10388400_10389000	0.163273	0.322515	0.00370914	0.203664	-2.50935	-6.7613	0.143916	2.51117	2.2197	NA	NA	NA	NA	NA	NA	NA
chr1_103902600_103903200	0.0259028	0.0622622	0.0837696	0.397797	-4.93312	-3.97064	0.173208	2.58621	2.24999	NA	NA	NA	NA	NA	NA	NA
chr1_10398000_10398600	0.223216	0.00235962	0.00277403	0.134834	-6.62006	-5.72937	0.109312	2.06512	1.81939	NA	NA	NA	NA	NA	NA	NA
chr1_10398600_10399200	0.246233	0.0774687	0.0051899	0.151133	-3.43422	-5.02118	0.128796	1.90472	1.71692	NA	NA	NA	NA	NA	NA	NA
chr1_10399200_10399800	0.648482	0.0183593	0.0100086	0.0532881	-3.9525	-3.92068	0.116182	1.62063	1.46382	NA	NA	NA	NA	NA	NA	NA
chr1_10399800_10400400	0.992508	0.0084061	0.01435	0.00110858	-4.57798	-3.82251	0.117471	1.66776	1.50628	NA	NA	NA	NA	NA	NA	NA
chr1_104073000_104073600	0.29639	0.014621	0.00184367	0.122431	-5.08909	-5.94863	0.116012	2.01126	1.80755	NA	NA	NA	NA	NA	NA	NA
chr1_10414800_10415400	0.0441724	0.160413	0.427492	0.335762	-2.40499	1.19001	0.162596	1.68767	1.4874	0.0467998	0.150177	-3.595	2.24957	-1.59808	0.125704	0.0168522
chr1_10415400_10416000	0.0653068	0.241718	0.281593	0.32536	-2.07422	1.68088	0.17261	1.75058	1.54407	0.0713793	0.0921315	-3.7551	2.33424	-1.6087	0.123354	0.0166069
chr1_1041600_1042200	0.0479895	0.0427864	0.12014	0.290164	-4.11594	-2.82249	0.143104	1.97951	1.78477	NA	NA	NA	NA	NA	NA	NA
chr1_1042800_1043400	0.863941	0.0614931	0.0232749	-0.0219979	-2.99744	-3.28722	0.127707	1.56662	1.40396	NA	NA	NA	NA	NA	NA	NA
chr1_10428600_10429200	0.370413	0.0174846	0.00200898	0.103136	-4.84619	-5.7756	0.114099	1.97109	1.77088	NA	NA	NA	NA	NA	NA	NA
chr1_10429200_10429800	0.0471619	0.0576687	0.000234051	0.229123	-3.54824	-6.52188	0.112562	1.82588	1.64385	NA	NA	NA	NA	NA	NA	NA
chr1_10429800_10430400	0.00951753	0.0815452	0.105881	0.329397	-2.47929	-2.03133	0.122103	1.39446	1.23334	NA	NA	NA	NA	NA	NA	NA
chr1_10430400_10431000	0.311274	0.0736309	0.514453	0.127516	-2.50033	-0.79185	0.124649	1.36809	1.20592	NA	NA	NA	NA	NA	NA	NA
chr1_10431000_10431600	0.384604	0.00269211	0.00350309	-0.095454	-6.32991	-5.43096	0.108815	2.0034	1.77109	NA	NA	NA	NA	NA	NA	NA
chr1_1043400_1044000	0.854186	0.054169	0.0276627	-0.0251193	-3.35231	-3.45458	0.13597	1.69971	1.52259	NA	NA	NA	NA	NA	NA	NA
chr1_1044000_1044600	0.522303	0.000857925	0.000863535	0.0645782	-6.27235	-5.64464	0.100218	1.76746	1.59155	NA	NA	NA	NA	NA	NA	NA
chr1_1044600_1045200	0.994828	0.0201413	1.55756e-05	0.000617931	-4.00499	-7.19443	0.0948428	1.668	1.50231	NA	NA	NA	NA	NA	NA	NA
chr1_10449000_10449600	0.352149	0.0016248	0.00500875	-0.1038	-6.89644	-5.29146	0.110512	2.06836	1.80135	NA	NA	NA	NA	NA	NA	NA
chr1_10449600_10450200	0.644708	0.00694043	0.000760619	0.0492765	-5.51704	-6.31588	0.106209	1.95842	1.76003	NA	NA	NA	NA	NA	NA	NA
chr1_10450200_10450800	0.645435	0.0289662	0.000564101	0.0513513	-4.39497	-6.47685	0.110925	1.95391	1.75702	NA	NA	NA	NA	NA	NA	NA
chr1_1045200_1045800	0.343827	0.00795367	0.0260937	-0.111234	-4.19244	-3.12311	0.116382	1.51575	1.36169	NA	NA	NA	NA	NA	NA	NA
chr1_1045800_1046400	0.0949725	0.00854822	0.106725	-0.20605	-4.05966	-2.1752	0.121046	1.48237	1.32397	NA	NA	NA	NA	NA	NA	NA
chr1_1046400_1047000	0.125655	0.0461694	0.0950751	0.196151	-3.08113	-2.27345	0.12592	1.50657	1.33598	NA	NA	NA	NA	NA	NA	NA
chr1_1047000_1047600	0.929328	0.378307	0.036393	0.00907917	-1.09479	-2.36421	0.10185	1.23151	1.09922	NA	NA	NA	NA	NA	NA	NA
chr1_10471800_10472400	0.249458	0.036364	0.000249564	0.12713	-4.05778	-6.70032	0.109092	1.88633	1.69747	NA	NA	NA	NA	NA	NA	NA
chr1_10474200_10474800	0.76546	1.05722e-05	0.885936	-0.0336864	-6.5886	0.170505	0.112302	1.34395	1.18251	0.00122111	0.339802	-6.75911	1.79012	-3.77578	0.00118778	0.000683653
chr1_10474800_10475400	0.670039	0.000421303	0.794762	-0.0510217	-5.16364	0.315893	0.11903	1.36583	1.20783	0.00204872	0.305701	-5.47953	1.82328	-3.00532	0.00699167	0.00225328
chr1_10475400_10476000	0.52444	8.79827e-05	0.539361	-0.0757926	-6.19038	-0.804384	0.118231	1.44951	1.30145	NA	NA	NA	NA	NA	NA	NA
chr1_1047600_1048200	0.939779	0.426826	0.107197	0.00774224	-0.943864	-1.73035	0.101964	1.17803	1.05466	NA	NA	NA	NA	NA	NA	NA
chr1_1048200_1048800	0.768097	0.284342	0.131388	0.0431544	-1.83252	-2.29542	0.145552	1.69312	1.49636	NA	NA	NA	NA	NA	NA	NA
chr1_1049400_1050000	0.133146	0.0231195	0.146271	-0.200457	-4.24037	-2.40773	0.131285	1.8089	1.63126	NA	NA	NA	NA	NA	NA	NA
chr1_1050000_1050600	0.606207	0.571144	0.328637	-0.0676404	-0.808202	-1.2307	0.130378	1.4175	1.24743	NA	NA	NA	NA	NA	NA	NA
chr1_10510200_10510800	0.978499	1.0726e-05	0.00327216	0.0028234	-5.34734	2.98934	0.104232	1.0917	0.967201	0.00122111	0.00590075	-8.33668	1.45852	-5.71585	1.35796e-05	1.49452e-05
chr1_10510800_10511400	0.871761	1.8155e-05	0.000471381	0.017463	-5.16472	3.62136	0.107624	1.08873	0.967133	0.00122111	0.00355907	-8.78608	1.45626	-6.03333	6.73312e-06	1.17973e-05
chr1_1051200_1051800	0.88501	0.00481817	0.0236476	-0.0180219	-5.99653	-4.26678	0.123975	2.03159	1.82749	NA	NA	NA	NA	NA	NA	NA
chr1_1051800_1052400	0.524005	0.00093749	0.00634056	-0.0687028	-6.38657	-4.65373	0.107059	1.81469	1.63246	NA	NA	NA	NA	NA	NA	NA
chr1_10535400_10536000	0.292097	4.5512e-05	1.49383e-05	0.0945522	-8.70421	-8.13089	0.0887927	1.9471	1.69352	NA	NA	NA	NA	NA	NA	NA
chr1_10536600_10537200	0.15832	0.165579	0.000224614	0.160374	-2.83956	-7.03892	0.111965	2.01774	1.7684	NA	NA	NA	NA	NA	NA	NA
chr1_10537200_10537800	0.172073	0.234032	2.03796e-05	0.146636	-2.20279	-7.73582	0.105829	1.82846	1.64253	NA	NA	NA	NA	NA	NA	NA
chr1_1054800_1055400	0.447966	0.0657011	0.000314774	0.0861066	-3.58532	-6.63343	0.112575	1.90497	1.7124	NA	NA	NA	NA	NA	NA	NA
chr1_1055400_1056000	0.335471	0.0346133	0.000331239	-0.105283	-4.32471	-6.72746	0.108248	1.9905	1.74398	NA	NA	NA	NA	NA	NA	NA
chr1_10564200_10564800	0.0214128	0.246073	0.0257691	0.324139	-2.43439	-4.21168	0.136427	2.07389	1.8321	NA	NA	NA	NA	NA	NA	NA
chr1_10567200_10567800	0.494579	0.0220356	0.210642	0.137363	-4.89549	2.37222	0.199618	2.07078	1.8705	0.0112334	0.0662681	-7.26771	2.7905	-2.60444	0.0169631	0.00400833
chr1_1057800_1058400	0.078244	0.0122727	0.00120705	-0.207218	-5.30262	-6.0952	0.115239	2.04001	1.77448	NA	NA	NA	NA	NA	NA	NA
chr1_1059000_1059600	0.42308	0.170745	0.00842571	0.107367	-2.99161	-5.13781	0.132917	2.15226	1.8723	NA	NA	NA	NA	NA	NA	NA
chr1_10590600_10591200	0.298275	0.0151022	0.0378517	0.138782	-5.76359	-4.24906	0.132025	2.28949	1.99153	NA	NA	NA	NA	NA	NA	NA
chr1_1060800_1061400	0.575817	0.248965	0.00142037	0.0743686	-2.59251	-6.74973	0.132039	2.22234	1.99697	NA	NA	NA	NA	NA	NA	NA
chr1_106080600_106081200	0.0540284	7.09123e-05	0.118741	-0.219807	-7.53618	-2.48462	0.11138	1.7379	1.56504	NA	NA	NA	NA	NA	NA	NA
chr1_106081200_106081800	0.105529	7.06701e-05	0.109381	-0.179967	-7.35405	-2.48911	0.109155	1.69549	1.52679	NA	NA	NA	NA	NA	NA	NA
chr1_10612800_10613400	0.548159	0.00711548	3.77481e-06	0.0554923	-5.36749	-8.64737	0.0917734	1.91165	1.66272	NA	NA	NA	NA	NA	NA	NA
chr1_10613400_10614000	0.997686	0.00654179	5.83779e-06	-0.000249148	-4.82992	-7.77167	0.0854829	1.70119	1.53137	NA	NA	NA	NA	NA	NA	NA
chr1_1061400_1062000	0.073701	0.365993	0.000643291	0.219797	-1.49757	-5.4009	0.120295	1.64142	1.48235	NA	NA	NA	NA	NA	NA	NA
chr1_10614000_10614600	0.756954	0.0156344	4.42885e-05	-0.030776	-4.41802	-7.11451	0.0988948	1.76468	1.58858	NA	NA	NA	NA	NA	NA	NA
chr1_1062000_1062600	0.0851383	0.467815	0.000641631	0.21483	-1.2351	-5.55055	0.122289	1.68806	1.52307	NA	NA	NA	NA	NA	NA	NA
chr1_10621800_10622400	0.977906	0.00109096	0.046018	-0.00309092	-5.81292	-3.08895	0.111046	1.67576	1.5093	NA	NA	NA	NA	NA	NA	NA
chr1_10622400_10623000	0.978423	0.00662052	0.00742041	0.00304414	-5.14169	-4.55699	0.111985	1.81385	1.63214	NA	NA	NA	NA	NA	NA	NA
chr1_10625400_10626000	0.898466	0.107135	0.000141641	-0.0141835	-3.15649	-7.10324	0.110588	1.92355	1.72233	NA	NA	NA	NA	NA	NA	NA
chr1_1062600_1063200	0.0663729	0.0479251	5.82583e-05	0.195434	-3.68281	-7.18298	0.104106	1.81575	1.634	NA	NA	NA	NA	NA	NA	NA
chr1_10626000_10626600	0.89925	0.15344	0.000227413	-0.014071	-2.79047	-6.79465	0.11057	1.92486	1.7087	NA	NA	NA	NA	NA	NA	NA
chr1_10626600_10627200	0.0782801	0.000812548	0.0229965	0.208587	-7.74657	-4.47049	0.116015	2.17189	1.90526	NA	NA	NA	NA	NA	NA	NA
chr1_10627200_10627800	0.716136	0.00164452	0.0267783	0.0431753	-6.72604	-4.14481	0.118058	2.01974	1.8158	NA	NA	NA	NA	NA	NA	NA
chr1_10629600_10630200	0.581818	0.0195366	0.00742498	-0.071263	-5.41481	-5.62799	0.128548	2.2435	2.01589	NA	NA	NA	NA	NA	NA	NA
chr1_10630200_10630800	0.0628003	0.00878199	0.000145751	-0.192339	-4.98188	-6.76548	0.101049	1.82595	1.64396	NA	NA	NA	NA	NA	NA	NA
chr1_10630800_10631400	0.231925	0.0305853	0.00026105	-0.130505	-4.14407	-6.58786	0.107834	1.8616	1.675	NA	NA	NA	NA	NA	NA	NA
chr1_1063200_1063800	0.165486	0.169589	0.00120599	0.168366	-2.19206	-4.8275	0.119611	1.57269	1.4053	NA	NA	NA	NA	NA	NA	NA
chr1_10634400_10635000	0.0389032	0.0292345	0.000640196	0.233442	-4.13765	-6.03877	0.110036	1.84273	1.65671	NA	NA	NA	NA	NA	NA	NA
chr1_10635000_10635600	0.975393	0.0398143	0.000119019	-0.00338611	-3.495	-6.23983	0.109224	1.6554	1.49351	NA	NA	NA	NA	NA	NA	NA
chr1_10635600_10636200	0.923776	0.0144457	0.00207358	-0.0110337	-3.9703	-4.5825	0.114736	1.56614	1.40979	NA	NA	NA	NA	NA	NA	NA
chr1_10636200_10636800	0.993911	0.00332886	0.000798564	0.000785703	-5.66427	-5.8968	0.102434	1.8363	1.65062	NA	NA	NA	NA	NA	NA	NA
chr1_10637400_10638000	0.172784	0.00235594	0.0514385	0.171264	-6.07387	-3.40503	0.123812	1.89441	1.70589	NA	NA	NA	NA	NA	NA	NA
chr1_10638000_10638600	0.046629	0.00175863	0.172588	0.239155	-6.15024	-2.31246	0.117195	1.85965	1.67096	NA	NA	NA	NA	NA	NA	NA
chr1_10639200_10639800	0.369653	0.00271379	0.0802739	-0.111083	-5.86105	-2.9847	0.122695	1.85666	1.67149	NA	NA	NA	NA	NA	NA	NA
chr1_10639800_10640400	0.696643	5.25733e-05	0.047645	-0.0410182	-6.58833	-2.72924	0.104603	1.48824	1.34385	NA	NA	NA	NA	NA	NA	NA
chr1_10640400_10641000	0.370233	0.0469971	5.56708e-05	0.0946743	-3.63426	-7.08068	0.104698	1.78403	1.60572	NA	NA	NA	NA	NA	NA	NA
chr1_10641000_10641600	0.0458617	0.913403	4.5171e-06	0.224177	-0.160911	-6.8466	0.109454	1.47216	1.32968	NA	NA	NA	NA	NA	NA	NA
chr1_10641600_10642200	0.0213173	0.937785	4.27657e-05	0.274657	-0.121658	-6.28841	0.115511	1.55074	1.40084	NA	NA	NA	NA	NA	NA	NA
chr1_10642200_10642800	0.0930894	0.106891	0.00816648	0.225765	-3.58977	-5.41241	0.131848	2.18603	1.96391	NA	NA	NA	NA	NA	NA	NA
chr1_10644000_10644600	0.681498	0.280064	0.000157136	-0.0482424	-1.90001	-6.41881	0.116852	1.73976	1.56862	NA	NA	NA	NA	NA	NA	NA
chr1_10644600_10645200	0.217406	0.471035	0.00441293	-0.143639	-1.00838	-3.64514	0.114971	1.38826	1.22175	NA	NA	NA	NA	NA	NA	NA
chr1_10645200_10645800	0.317791	0.00500862	0.0097911	-0.115661	-5.30655	-4.37047	0.114609	1.80647	1.62663	NA	NA	NA	NA	NA	NA	NA
chr1_10647000_10647600	0.411187	0.0309782	0.00535783	0.100456	-4.71132	-5.51789	0.121205	2.12163	1.89432	NA	NA	NA	NA	NA	NA	NA
chr1_10647600_10648200	0.819645	0.0220693	0.00488682	-0.0271553	-4.6036	-5.16128	0.118471	1.94783	1.75167	NA	NA	NA	NA	NA	NA	NA
chr1_10648200_10648800	0.888718	0.436456	0.0023986	-0.0180832	-1.37731	-5.06965	0.128571	1.75557	1.58429	NA	NA	NA	NA	NA	NA	NA
chr1_10650600_10651200	0.00277581	0.359083	0.000538034	0.403898	1.33905	-4.75059	0.128269	1.44652	1.28338	0.111664	0.00371088	6.08965	1.93377	3.1491	0.00504911	0.00182197
chr1_10651200_10651800	0.023987	0.548956	0.000128298	0.263743	-0.870159	-5.40503	0.113251	1.44196	1.30091	NA	NA	NA	NA	NA	NA	NA
chr1_10653600_10654200	0.594784	0.0146182	0.000599295	-0.057831	-4.12163	-5.3889	0.108019	1.62886	1.46973	NA	NA	NA	NA	NA	NA	NA
chr1_10654200_10654800	0.248491	0.0334035	2.60917e-05	-0.114942	-3.1397	-6.00374	0.0984298	1.43489	1.29488	NA	NA	NA	NA	NA	NA	NA
chr1_10654800_10655400	0.490175	0.000713667	0.000586257	-0.0684324	-7.10468	-6.33833	0.0984353	1.96835	1.72531	NA	NA	NA	NA	NA	NA	NA
chr1_10656600_10657200	0.940864	0.000642084	0.199935	-0.00931838	-7.21539	-2.31289	0.124977	1.98003	1.78044	NA	NA	NA	NA	NA	NA	NA
chr1_10657200_10657800	0.0894575	0.000723534	0.266663	-0.211853	-6.7555	-1.8938	0.122303	1.87395	1.68572	NA	NA	NA	NA	NA	NA	NA
chr1_10657800_10658400	0.309064	0.148006	0.00869562	-0.129532	-2.37837	-3.99156	0.126037	1.61845	1.46096	NA	NA	NA	NA	NA	NA	NA
chr1_10658400_10659000	0.858747	0.137958	0.180487	-0.0213886	-2.08838	-1.66673	0.119557	1.38507	1.22698	NA	NA	NA	NA	NA	NA	NA
chr1_10659000_10659600	0.396374	0.000214005	0.0161295	-0.0951268	-7.25398	-4.07373	0.11119	1.8155	1.63531	NA	NA	NA	NA	NA	NA	NA
chr1_10660200_10660800	0.375646	0.0196237	0.0075779	0.112022	-4.86039	-5.05308	0.125305	2.01531	1.81494	NA	NA	NA	NA	NA	NA	NA
chr1_10660800_10661400	0.771647	0.0737572	0.00207767	0.0358727	-3.55657	-5.69462	0.12293	1.9469	1.75229	NA	NA	NA	NA	NA	NA	NA
chr1_1066200_1066800	0.448858	0.00401864	0.0235086	0.0923866	-6.27651	-4.3668	0.121024	2.08018	1.86837	NA	NA	NA	NA	NA	NA	NA
chr1_10662600_10663200	0.572534	1.542e-05	0.463061	-0.0664145	-7.43577	-1.03554	0.116907	1.55175	1.40022	NA	NA	NA	NA	NA	NA	NA
chr1_10663200_10663800	0.524632	0.00119339	0.177009	-0.0842842	-7.09707	-2.5428	0.131538	2.06385	1.85671	NA	NA	NA	NA	NA	NA	NA
chr1_10663800_10664400	0.173555	0.0853388	0.0124528	0.181327	-3.71053	-4.926	0.131327	2.11356	1.89929	NA	NA	NA	NA	NA	NA	NA
chr1_10664400_10665000	0.0454125	0.073568	0.000628037	0.230143	-3.17991	-5.71925	0.112124	1.73954	1.56636	NA	NA	NA	NA	NA	NA	NA
chr1_10665000_10665600	0.129887	0.00592654	0.0154478	0.183418	-5.96679	-4.67446	0.119092	2.07487	1.86353	NA	NA	NA	NA	NA	NA	NA
chr1_10665600_10666200	0.594844	0.00267831	0.0574947	0.0651776	-5.78901	-3.20896	0.121762	1.83116	1.65009	NA	NA	NA	NA	NA	NA	NA
chr1_10666200_10666800	0.528395	0.000175038	0.0263857	-0.067227	-6.58257	-3.34841	0.105881	1.62195	1.46292	NA	NA	NA	NA	NA	NA	NA
chr1_10666800_10667400	0.296336	0.028517	0.000172531	-0.107673	-4.00823	-6.49048	0.102016	1.77671	1.59749	NA	NA	NA	NA	NA	NA	NA
chr1_10667400_10668000	0.566046	0.0926163	0.00810619	-0.0734582	-3.15419	-4.57357	0.127145	1.83932	1.65785	NA	NA	NA	NA	NA	NA	NA
chr1_1066800_1067400	0.22606	0.150162	0.00556412	0.161637	-3.09005	-5.51049	0.13186	2.11416	1.90083	NA	NA	NA	NA	NA	NA	NA
chr1_10668000_10668600	0.886954	0.296104	0.0404323	0.0200146	-1.7338	-3.08165	0.140067	1.64191	1.46435	NA	NA	NA	NA	NA	NA	NA
chr1_10668600_10669200	0.214157	0.0097268	0.00901249	-0.14991	-5.22341	-4.7533	0.119132	1.94226	1.74849	NA	NA	NA	NA	NA	NA	NA
chr1_10672200_10672800	0.620485	0.00191505	0.000109662	0.0462704	-5.46384	-6.31795	0.0928586	1.66686	1.50314	NA	NA	NA	NA	NA	NA	NA
chr1_1067400_1068000	0.0366757	0.431105	0.00421939	0.296841	-1.40789	-4.80411	0.138232	1.77365	1.60151	NA	NA	NA	NA	NA	NA	NA
chr1_10675800_10676400	0.950892	0.00576421	0.0332862	0.00720576	-4.72751	-3.23858	0.116412	1.63809	1.47905	NA	NA	NA	NA	NA	NA	NA
chr1_10676400_10677000	0.708818	0.0108581	0.024324	-0.0445406	-4.91964	-3.88537	0.118586	1.8586	1.67256	NA	NA	NA	NA	NA	NA	NA
chr1_10677600_10678200	0.0166356	0.0915506	3.04511e-05	0.254793	-3.22239	-7.67369	0.102793	1.87277	1.67162	NA	NA	NA	NA	NA	NA	NA
chr1_10678200_10678800	0.00155128	0.0528485	0.000115575	0.378712	-4.22454	-7.75615	0.113047	2.12969	1.85243	NA	NA	NA	NA	NA	NA	NA
chr1_10678800_10679400	0.0285797	0.0546807	0.00174132	0.263397	-3.87631	-5.85946	0.116803	1.96972	1.76992	NA	NA	NA	NA	NA	NA	NA
chr1_10679400_10680000	0.297297	0.0153733	0.0272511	0.122787	-3.72584	-2.98688	0.11657	1.48421	1.31278	NA	NA	NA	NA	NA	NA	NA
chr1_1068000_1068600	0.101034	0.377259	0.0387271	0.237663	-1.47522	-3.11455	0.142232	1.65577	1.4667	NA	NA	NA	NA	NA	NA	NA
chr1_10680000_10680600	0.224785	0.0841031	0.00457453	0.134101	-2.41487	-3.60723	0.109092	1.36993	1.21435	NA	NA	NA	NA	NA	NA	NA
chr1_10682400_10683000	0.928359	0.0156513	0.00123289	-0.00982537	-4.82639	-5.92461	0.108727	1.92812	1.7284	NA	NA	NA	NA	NA	NA	NA
chr1_10683000_10683600	0.308851	0.0513268	1.42923e-06	0.0932711	-3.08926	-7.65065	0.0907136	1.54692	1.3965	NA	NA	NA	NA	NA	NA	NA
chr1_10683600_10684200	0.784632	0.0363513	7.42006e-05	0.0261135	-2.91078	-5.17424	0.0950365	1.35303	1.19702	NA	NA	NA	NA	NA	NA	NA
chr1_10684200_10684800	0.693434	0.00769494	0.0471226	-0.0517365	-5.95801	-3.92379	0.130481	2.14441	1.9273	NA	NA	NA	NA	NA	NA	NA
chr1_1068600_1069200	0.0431379	0.861209	0.0819468	0.290419	0.266813	-2.38585	0.139919	1.51817	1.34372	0.301799	0.0265856	2.65266	2.02742	1.30839	0.205578	0.0254256
chr1_10687200_10687800	0.701254	0.0130528	0.00039876	0.0400136	-4.85079	-6.42866	0.103701	1.8837	1.69253	NA	NA	NA	NA	NA	NA	NA
chr1_10687800_10688400	0.250797	0.00462312	1.32981e-05	0.114379	-5.73835	-8.13509	0.0984325	1.93428	1.68244	NA	NA	NA	NA	NA	NA	NA
chr1_10690800_10691400	0.386773	0.0772103	0.00246184	0.108022	-3.38733	-5.39594	0.12371	1.87703	1.69105	NA	NA	NA	NA	NA	NA	NA
chr1_10691400_10692000	0.373691	0.44069	0.00201564	-0.111528	-1.31017	-4.95979	0.124239	1.68559	1.52128	NA	NA	NA	NA	NA	NA	NA
chr1_10692600_10693200	0.45567	0.000880743	0.0103897	0.0808816	-6.57295	-4.44365	0.107571	1.85672	1.66804	NA	NA	NA	NA	NA	NA	NA
chr1_10693200_10693800	0.0258854	0.00452662	0.0760497	0.299718	-6.72449	-3.64996	0.130487	2.26085	2.01435	NA	NA	NA	NA	NA	NA	NA
chr1_10695600_10696200	0.703459	0.207514	0.0110374	-0.0566583	-3.3069	-5.9476	0.147986	2.58936	2.25235	NA	NA	NA	NA	NA	NA	NA
chr1_10696200_10696800	0.781474	0.12635	0.0163808	-0.035848	-3.29613	-4.71368	0.128529	2.11993	1.89693	NA	NA	NA	NA	NA	NA	NA
chr1_10696800_10697400	0.79549	0.0729071	0.0169811	-0.0352127	-4.0451	-4.8999	0.135128	2.20758	1.98343	NA	NA	NA	NA	NA	NA	NA
chr1_10697400_10698000	0.366993	0.00160162	0.00117871	-0.0923406	-6.15532	-5.69529	0.101423	1.84337	1.65421	NA	NA	NA	NA	NA	NA	NA
chr1_1069800_1070400	0.0631125	0.676912	0.0515733	0.240907	-0.5953	-2.49427	0.126721	1.42023	1.25036	NA	NA	NA	NA	NA	NA	NA
chr1_10698000_10698600	0.813077	4.72485e-05	0.00698941	-0.0228656	-7.95839	-4.51408	0.0961864	1.78475	1.60389	NA	NA	NA	NA	NA	NA	NA
chr1_10702200_10702800	0.989562	0.0259117	0.0119215	0.00164382	-4.30797	-4.41125	0.125021	1.87589	1.68971	NA	NA	NA	NA	NA	NA	NA
chr1_10702800_10703400	0.967066	0.111868	0.00514737	0.0052777	-3.37085	-5.47734	0.127182	2.0825	1.87098	NA	NA	NA	NA	NA	NA	NA
chr1_10703400_10704000	0.000477015	0.157642	0.00145834	0.468639	-3.13602	-6.40939	0.125285	2.18579	1.90131	NA	NA	NA	NA	NA	NA	NA
chr1_1070400_1071000	0.116904	0.328427	0.00148021	0.199675	-1.68849	-5.19978	0.12513	1.7107	1.5448	NA	NA	NA	NA	NA	NA	NA
chr1_10705200_10705800	0.963384	0.041682	0.00120714	0.00487227	-3.1794	-4.59839	0.105598	1.52057	1.33873	NA	NA	NA	NA	NA	NA	NA
chr1_107055600_107056200	0.255598	0.0815495	0.00209432	0.138017	-3.13599	-5.1625	0.119998	1.76384	1.5899	NA	NA	NA	NA	NA	NA	NA
chr1_107056200_107056800	0.0578282	0.0877989	0.000600184	0.213444	-2.48905	-4.69031	0.109908	1.42925	1.27938	NA	NA	NA	NA	NA	NA	NA
chr1_107056800_107057400	0.0127361	0.0760534	0.000450387	0.279433	-2.67482	-4.90612	0.108107	1.47621	1.30513	NA	NA	NA	NA	NA	NA	NA
chr1_107057400_107058000	0.287453	0.0518355	0.000195632	0.118016	-3.19043	-5.80786	0.109754	1.6012	1.44341	NA	NA	NA	NA	NA	NA	NA
chr1_10705800_10706400	0.596332	0.0484326	0.00332486	0.0575496	-3.05642	-4.09952	0.107948	1.51048	1.32884	NA	NA	NA	NA	NA	NA	NA
chr1_10708200_10708800	0.856164	0.309702	0.00877824	0.0254023	-2.38224	-5.57703	0.139416	2.32104	2.04396	NA	NA	NA	NA	NA	NA	NA
chr1_10713000_10713600	0.0446183	0.174222	3.56302e-06	-0.201926	-2.36853	-8.05735	0.0979985	1.71813	1.54434	NA	NA	NA	NA	NA	NA	NA
chr1_10713600_10714200	0.0304651	0.209981	7.90255e-06	-0.227012	-2.2391	-7.90283	0.101901	1.76294	1.58463	NA	NA	NA	NA	NA	NA	NA
chr1_107147400_107148000	0.142094	0.80786	0.687584	0.234661	-0.389629	0.567763	0.157302	1.59363	1.40361	0.283189	0.261696	-0.957392	2.12363	-0.450829	0.656963	0.074826
chr1_10714800_10715400	0.191373	0.00299716	0.0173812	-0.157131	-6.25285	-4.43152	0.118623	2.00296	1.80068	NA	NA	NA	NA	NA	NA	NA
chr1_107148000_107148600	0.836653	0.763491	0.877909	-0.029295	0.423895	0.191693	0.141342	1.40102	1.24141	0.266677	0.336884	0.232202	1.87189	0.124047	0.902516	0.101412
chr1_10716000_10716600	0.460622	0.00352469	0.0032934	0.0810019	-5.72943	-5.19801	0.108931	1.86976	1.68307	NA	NA	NA	NA	NA	NA	NA
chr1_107164200_107164800	0.0514325	0.011086	0.000149869	-0.30434	-3.63206	4.98685	0.152468	1.37635	1.21432	0.00790239	0.00258497	-8.61891	1.83545	-4.69579	0.000138771	0.000178204
chr1_10716600_10717200	0.936046	0.0074687	0.000965602	-0.00833892	-5.20721	-5.87003	0.103397	1.86665	1.67258	NA	NA	NA	NA	NA	NA	NA
chr1_10719600_10720200	0.150726	0.0558938	0.00257901	0.176795	-4.11009	-5.96884	0.121131	2.09933	1.88017	NA	NA	NA	NA	NA	NA	NA
chr1_10720200_10720800	0.297882	0.0122641	0.000326525	-0.110661	-5.01284	-6.68674	0.105186	1.92832	1.73138	NA	NA	NA	NA	NA	NA	NA
chr1_10720800_10721400	0.235154	0.00383969	0.000836439	-0.126333	-5.64582	-5.95145	0.105121	1.86106	1.67308	NA	NA	NA	NA	NA	NA	NA
chr1_1072200_1072800	0.522879	0.0458654	0.0497617	0.0819446	-3.25512	-2.87548	0.127346	1.58933	1.42975	NA	NA	NA	NA	NA	NA	NA
chr1_10723800_10724400	0.463912	0.000139635	0.0162673	-0.07836	-7.3452	-3.98488	0.106159	1.77909	1.60184	NA	NA	NA	NA	NA	NA	NA
chr1_10726200_10726800	0.0575771	0.120338	9.97706e-05	-0.214688	-3.01311	-7.24713	0.110434	1.90635	1.71239	NA	NA	NA	NA	NA	NA	NA
chr1_10726800_10727400	0.58398	0.0919124	0.0032399	-0.0742702	-4.18175	-6.5486	0.134745	2.43311	2.11639	NA	NA	NA	NA	NA	NA	NA
chr1_1072800_1073400	0.25032	0.0195783	0.790282	0.145697	-3.33818	0.326724	0.125256	1.3836	1.22192	0.010508	0.303974	-3.66491	1.84592	-1.98541	0.0609829	0.00976357
chr1_1073400_1074000	0.304948	0.0473545	0.903245	0.126924	-2.72062	0.144669	0.122441	1.33778	1.18399	0.0176622	0.346204	-2.86529	1.78648	-1.60388	0.124417	0.0167174
chr1_10735200_10735800	0.132878	0.0474314	0.00384561	0.181845	-3.70304	-4.97613	0.119011	1.82151	1.64061	NA	NA	NA	NA	NA	NA	NA
chr1_1074000_1074600	0.766235	0.193191	2.94758e-05	-0.0311781	-2.0328	-6.3994	0.104295	1.54103	1.39109	NA	NA	NA	NA	NA	NA	NA
chr1_10747200_10747800	0.559734	0.0251814	0.0136284	0.0720987	-4.83684	-4.79744	0.122784	2.09523	1.87537	NA	NA	NA	NA	NA	NA	NA
chr1_107480400_107481000	0.0883867	0.00172133	0.0627577	0.213037	-5.90374	-3.06198	0.122562	1.78116	1.6084	NA	NA	NA	NA	NA	NA	NA
chr1_10753200_10753800	0.376311	0.00188059	7.45904e-05	-0.0896299	-6.4465	-7.37737	0.100399	1.96289	1.70733	NA	NA	NA	NA	NA	NA	NA
chr1_10753800_10754400	0.0326238	0.0300877	0.000773051	-0.248122	-4.66184	-6.56493	0.112869	2.0876	1.83215	NA	NA	NA	NA	NA	NA	NA
chr1_10754400_10755000	0.971947	0.204037	0.000288193	-0.00413828	-2.10003	-5.74849	0.117084	1.6316	1.47331	NA	NA	NA	NA	NA	NA	NA
chr1_10755000_10755600	0.652784	0.0845178	0.00071017	0.0537455	-2.73575	-5.04261	0.118738	1.55409	1.39643	NA	NA	NA	NA	NA	NA	NA
chr1_10755600_10756200	0.346914	0.0460064	0.000301286	0.108805	-3.9813	-6.8038	0.114578	1.94521	1.7501	NA	NA	NA	NA	NA	NA	NA
chr1_10759800_10760400	0.34752	0.0911075	0.000370351	-0.112973	-3.75952	-7.44319	0.119117	2.18186	1.94751	NA	NA	NA	NA	NA	NA	NA
chr1_10761600_10762200	0.975415	0.0340871	0.00194152	-0.00355563	-3.70629	-5.01852	0.114798	1.70066	1.53321	NA	NA	NA	NA	NA	NA	NA
chr1_107626800_107627400	0.923078	0.0162704	0.0198428	-0.0119088	-4.48374	-3.90931	0.122708	1.80243	1.62401	NA	NA	NA	NA	NA	NA	NA
chr1_10764600_10765200	0.501401	0.00491635	0.0471458	-0.0841207	-5.14587	-3.21262	0.124211	1.74774	1.57816	NA	NA	NA	NA	NA	NA	NA
chr1_10765200_10765800	0.327065	0.00390039	0.188752	-0.127606	-4.78744	-1.8795	0.128917	1.58104	1.41039	NA	NA	NA	NA	NA	NA	NA
chr1_10767000_10767600	0.213486	0.0792432	0.00257179	-0.151389	-3.32283	-5.30189	0.120128	1.85429	1.66957	NA	NA	NA	NA	NA	NA	NA
chr1_10772400_10773000	0.252696	0.177929	0.00164661	0.15486	-3.13024	-6.84005	0.133811	2.29059	2.05425	NA	NA	NA	NA	NA	NA	NA
chr1_10773000_10773600	0.654883	0.0253469	0.00220927	-0.0533616	-4.85443	-6.08352	0.118659	2.10535	1.88429	NA	NA	NA	NA	NA	NA	NA
chr1_10773600_10774200	0.492999	0.00807428	0.000459031	-0.0705791	-5.20656	-6.34838	0.10219	1.88627	1.69155	NA	NA	NA	NA	NA	NA	NA
chr1_10774200_10774800	0.197905	0.123131	1.9898e-06	-0.125003	-2.70319	-8.34658	0.0957843	1.72345	1.55021	NA	NA	NA	NA	NA	NA	NA
chr1_10774800_10775400	0.507813	0.0469491	2.94521e-05	-0.0670652	-3.47374	-7.06574	0.100535	1.70484	1.53586	NA	NA	NA	NA	NA	NA	NA
chr1_10775400_10776000	0.515384	0.0153647	0.000426035	-0.0695161	-4.97704	-6.69551	0.106103	1.98246	1.7727	NA	NA	NA	NA	NA	NA	NA
chr1_10776000_10776600	0.447973	0.184345	0.000241459	-0.089457	-2.85834	-7.45086	0.116957	2.12318	1.88265	NA	NA	NA	NA	NA	NA	NA
chr1_10785000_10785600	0.571437	0.00893059	0.133195	0.0704911	-4.53292	-2.29487	0.123728	1.66529	1.50317	NA	NA	NA	NA	NA	NA	NA
chr1_10785600_10786200	0.973298	0.0207057	0.0503676	-0.00432295	-3.93353	-2.97439	0.1285	1.64601	1.483	NA	NA	NA	NA	NA	NA	NA
chr1_10794600_10795200	0.141884	0.0781432	0.000728139	0.171811	-2.7019	-4.8204	0.115109	1.50207	1.33794	NA	NA	NA	NA	NA	NA	NA
chr1_10795200_10795800	0.0203757	0.18474	0.00694236	0.226227	-1.65811	-3.10051	0.0944054	1.23278	1.10065	NA	NA	NA	NA	NA	NA	NA
chr1_10795800_10796400	0.183211	0.0345987	0.00107779	0.148184	-3.41187	-4.84907	0.109782	1.57022	1.39626	NA	NA	NA	NA	NA	NA	NA
chr1_107964000_107964600	0.382848	9.67324e-06	0.0475251	-0.090352	-9.00566	-3.34094	0.102617	1.82732	1.64412	NA	NA	NA	NA	NA	NA	NA
chr1_107964600_107965200	0.792923	8.91555e-05	0.0130905	-0.0268948	-8.14823	-4.35662	0.101898	1.90977	1.69255	NA	NA	NA	NA	NA	NA	NA
chr1_107990400_107991000	0.761087	0.189088	0.0845615	0.0412454	-2.03121	-2.37519	0.134906	1.52541	1.34947	NA	NA	NA	NA	NA	NA	NA
chr1_107991000_107991600	0.798109	0.129942	0.00511131	0.0322106	-2.46572	-4.23192	0.125248	1.60121	1.44429	NA	NA	NA	NA	NA	NA	NA
chr1_108015600_108016200	0.510994	0.0348145	0.00247888	-0.07575	-4.1994	-5.54245	0.114414	1.93507	1.73828	NA	NA	NA	NA	NA	NA	NA
chr1_108016200_108016800	0.66749	0.543036	0.0930629	0.0474304	-0.750328	-1.87392	0.109749	1.22511	1.09429	NA	NA	NA	NA	NA	NA	NA
chr1_108016800_108017400	0.385418	0.633292	0.0981041	0.104845	-0.637584	-1.98976	0.119727	1.32812	1.18025	NA	NA	NA	NA	NA	NA	NA
chr1_10803600_10804200	0.327528	0.0805829	0.000430732	0.114129	-3.70251	-6.81292	0.115413	2.07566	1.80547	NA	NA	NA	NA	NA	NA	NA
chr1_108041400_108042000	0.550104	0.00815251	0.359172	-0.0852854	-6.33568	-1.90477	0.141736	2.29838	2.05802	NA	NA	NA	NA	NA	NA	NA
chr1_108070200_108070800	0.575905	0.00400935	0.2828	-0.073133	-5.61682	-1.82055	0.129876	1.86103	1.67662	NA	NA	NA	NA	NA	NA	NA
chr1_108070800_108071400	0.968737	0.00227199	0.160558	0.00517596	-6.27723	-2.503	0.131398	1.95016	1.75707	NA	NA	NA	NA	NA	NA	NA
chr1_108079200_108079800	0.29796	0.780856	0.144552	0.160786	-0.467361	-2.18672	0.152857	1.67082	1.47508	NA	NA	NA	NA	NA	NA	NA
chr1_108079800_108080400	0.289624	0.782188	0.137926	0.15988	-0.453524	-2.17198	0.149365	1.63153	1.44039	NA	NA	NA	NA	NA	NA	NA
chr1_1081200_1081800	0.560584	0.0875746	0.000407096	0.0694215	-3.47304	-6.7977	0.118482	1.99282	1.79283	NA	NA	NA	NA	NA	NA	NA
chr1_108120600_108121200	0.0581071	4.00533e-05	0.00269138	-0.179393	-7.69684	-4.85687	0.0924808	1.70711	1.53714	NA	NA	NA	NA	NA	NA	NA
chr1_108121200_108121800	0.101125	0.00189524	0.00580838	-0.164447	-4.76505	-3.70051	0.0984423	1.45209	1.28349	NA	NA	NA	NA	NA	NA	NA
chr1_108121800_108122400	0.238873	0.163844	0.0307124	-0.171945	-2.82781	-4.01616	0.144229	2.00099	1.80558	NA	NA	NA	NA	NA	NA	NA
chr1_108126000_108126600	0.831767	0.0114414	1.7881e-05	0.0206063	-5.2811	-8.36572	0.0964897	2.01058	1.76184	NA	NA	NA	NA	NA	NA	NA
chr1_108126600_108127200	0.672453	0.00630581	0.000148033	0.0421365	-5.47703	-7.08962	0.0990727	1.91989	1.72474	NA	NA	NA	NA	NA	NA	NA
chr1_1081800_1082400	0.102879	0.123654	0.000554031	0.19151	-2.40233	-5.08161	0.115247	1.53381	1.37634	NA	NA	NA	NA	NA	NA	NA
chr1_10819800_10820400	0.0475861	0.00052356	0.0288999	-0.222827	-7.42341	-3.96579	0.109687	2.00066	1.76234	NA	NA	NA	NA	NA	NA	NA
chr1_108198000_108198600	0.576334	0.266971	0.00237664	-0.0739918	-2.56801	-6.46529	0.131549	2.28734	2.01841	NA	NA	NA	NA	NA	NA	NA
chr1_10820400_10821000	0.0802889	0.000783186	0.00822579	-0.204528	-7.55128	-5.05291	0.114546	2.10995	1.83528	NA	NA	NA	NA	NA	NA	NA
chr1_1082400_1083000	0.0082661	0.027775	0.00414414	0.32708	-3.70115	-4.43216	0.11888	1.6325	1.47433	NA	NA	NA	NA	NA	NA	NA
chr1_10827000_10827600	0.424933	0.0418222	0.000120227	-0.0857114	-3.65394	-6.57182	0.106536	1.74877	1.57415	NA	NA	NA	NA	NA	NA	NA
chr1_10827600_10828200	0.175224	0.00314237	0.000100499	-0.13546	-5.88945	-7.20884	0.0984956	1.89672	1.70424	NA	NA	NA	NA	NA	NA	NA
chr1_1083000_1083600	0.98205	0.00167501	0.23023	-0.00285863	-5.05929	-1.63695	0.126418	1.52211	1.3476	NA	NA	NA	NA	NA	NA	NA
chr1_10835400_10836000	0.0148478	0.0112866	0.00157036	0.324458	-6.10515	-6.75091	0.12854	2.31963	2.01768	NA	NA	NA	NA	NA	NA	NA
chr1_1083600_1084200	0.649642	0.049831	0.839932	-0.0527746	-2.54977	-0.230071	0.115471	1.26821	1.13311	NA	NA	NA	NA	NA	NA	NA
chr1_1084200_1084800	0.41335	0.538118	0.178802	0.082076	0.608768	-1.20914	0.0994915	0.981934	0.886616	0.179127	0.0555451	1.81791	1.32298	1.3741	0.184616	0.0231664
chr1_1084800_1085400	0.0336287	0.366074	0.0828894	0.189887	0.771391	-1.35943	0.0868966	0.845629	0.76807	0.114237	0.0268509	2.13082	1.14237	1.86526	0.0768853	0.0116057
chr1_10848600_10849200	0.761815	0.000497188	0.00322223	0.0331455	-7.49176	-5.41322	0.108755	2.01002	1.74836	NA	NA	NA	NA	NA	NA	NA
chr1_10849200_10849800	0.514219	0.00034526	0.145572	0.0791934	-7.59783	-2.62713	0.120538	1.97638	1.77676	NA	NA	NA	NA	NA	NA	NA
chr1_10849800_10850400	0.0503256	0.00461547	0.096478	0.260361	-6.68824	-3.39604	0.129789	2.25401	2.00436	NA	NA	NA	NA	NA	NA	NA
chr1_1085400_1086000	0.0154693	0.289009	0.60603	0.199659	0.738149	-0.325409	0.0796143	0.688713	0.626923	0.0870969	0.226758	1.06356	0.931321	1.14199	0.266947	0.0321531
chr1_1086000_1086600	0.0476904	0.00476942	0.161937	0.274072	-5.80496	-2.51302	0.134979	1.96422	1.77003	NA	NA	NA	NA	NA	NA	NA
chr1_10860000_10860600	0.564536	0.000291897	0.0773403	-0.0646869	-6.64757	-2.77178	0.111528	1.70551	1.53663	NA	NA	NA	NA	NA	NA	NA
chr1_10860600_10861200	0.0442317	0.00416854	0.000378722	-0.203786	-4.54748	-5.2147	0.098714	1.51375	1.36698	NA	NA	NA	NA	NA	NA	NA
chr1_10861200_10861800	0.0555689	0.326243	3.1567e-07	-0.187146	-1.56343	-8.39118	0.0954582	1.57679	1.42097	NA	NA	NA	NA	NA	NA	NA
chr1_108646200_108646800	0.844739	7.87377e-06	0.983865	0.0192367	-6.19351	-0.022357	0.0977159	1.24162	1.09992	NA	NA	NA	NA	NA	NA	NA
chr1_108646800_108647400	0.982002	3.29836e-05	0.746274	0.00239416	-5.79962	0.36602	0.105592	1.26997	1.12495	0.00128065	0.286625	-6.16564	1.69656	-3.63419	0.00165174	0.000852712
chr1_108649800_108650400	0.106755	0.0642112	0.00066071	-0.198737	-4.19099	-6.99972	0.120975	2.214	1.92579	NA	NA	NA	NA	NA	NA	NA
chr1_1086600_1087200	0.771087	0.0245283	0.00223262	-0.0333959	-3.89697	-4.89269	0.114154	1.68008	1.51716	NA	NA	NA	NA	NA	NA	NA
chr1_108660600_108661200	0.00516347	0.0136708	0.730175	0.370858	-3.90846	-0.478912	0.126729	1.52859	1.38076	NA	NA	NA	NA	NA	NA	NA
chr1_108661200_108661800	0.0778528	0.00484029	0.567043	0.251463	-5.02954	-0.886874	0.139656	1.70494	1.539	NA	NA	NA	NA	NA	NA	NA
chr1_108691200_108691800	0.979084	0.00446438	3.36686e-05	0.00250091	-5.89059	-8.03811	0.0949092	1.97715	1.7625	NA	NA	NA	NA	NA	NA	NA
chr1_108691800_108692400	0.756079	0.00111739	0.0155969	-0.0287047	-4.47404	-2.85009	0.0918969	1.29277	1.13797	NA	NA	NA	NA	NA	NA	NA
chr1_108692400_108693000	0.782924	0.059137	0.107346	0.0312757	-2.68357	-2.01406	0.112904	1.38931	1.22812	NA	NA	NA	NA	NA	NA	NA
chr1_108693000_108693600	0.345112	0.0097925	0.0191617	0.112115	-4.72974	-3.83918	0.117619	1.76038	1.58548	NA	NA	NA	NA	NA	NA	NA
chr1_1087200_1087800	0.323981	0.0827066	0.0291882	-0.111443	-2.53074	-2.83107	0.111866	1.42898	1.26046	NA	NA	NA	NA	NA	NA	NA
chr1_108741600_108742200	0.0680718	0.00167769	0.213416	0.233419	-6.71172	-2.28712	0.125141	2.01958	1.81455	NA	NA	NA	NA	NA	NA	NA
chr1_108742200_108742800	0.33568	0.0025706	0.106567	0.117717	-5.66925	-2.64247	0.121086	1.78516	1.60764	NA	NA	NA	NA	NA	NA	NA
chr1_10874400_10875000	0.171815	0.0335933	0.00197925	-0.165401	-4.00547	-5.39764	0.119298	1.83262	1.65239	NA	NA	NA	NA	NA	NA	NA
chr1_108746400_108747000	0.467035	0.00697501	0.00654771	-0.0835193	-4.83174	-4.39345	0.113948	1.71629	1.54764	NA	NA	NA	NA	NA	NA	NA
chr1_108747000_108747600	0.329773	0.0863398	0.112222	0.138323	-3.48329	-2.89945	0.140536	1.99067	1.79309	NA	NA	NA	NA	NA	NA	NA
chr1_10875000_10875600	0.561874	0.432893	5.90793e-05	-0.0658661	-1.14814	-5.6872	0.112786	1.45208	1.29499	NA	NA	NA	NA	NA	NA	NA
chr1_10875600_10876200	0.586433	0.173951	0.000537803	-0.0670141	-3.03061	-7.19044	0.122381	2.19699	1.94243	NA	NA	NA	NA	NA	NA	NA
chr1_10877400_10878000	0.79786	8.09239e-05	0.0030268	0.0257301	-8.73279	-5.56192	0.0999236	2.03269	1.78363	NA	NA	NA	NA	NA	NA	NA
chr1_1087800_1088400	0.144535	0.0707787	0.0594198	-0.18164	-2.72102	-2.50167	0.122522	1.47353	1.29663	NA	NA	NA	NA	NA	NA	NA
chr1_108829800_108830400	0.0868617	0.0758259	0.0887421	-0.238991	-3.53322	-3.04612	0.136815	1.94839	1.75448	NA	NA	NA	NA	NA	NA	NA
chr1_108830400_108831000	0.420245	0.183562	0.043051	-0.10712	-2.07076	-2.82892	0.131798	1.53537	1.36234	NA	NA	NA	NA	NA	NA	NA
chr1_1088400_1089000	0.347221	0.000484891	0.00221645	-0.0968489	-6.32372	-4.92061	0.102053	1.69296	1.52463	NA	NA	NA	NA	NA	NA	NA
chr1_108875400_108876000	0.0175262	0.00597602	0.0240653	0.332754	-7.08738	-4.99479	0.135394	2.46718	2.14601	NA	NA	NA	NA	NA	NA	NA
chr1_108876000_108876600	0.120437	0.00165998	0.0982076	0.198413	-7.25406	-3.28227	0.125567	2.18039	1.94753	NA	NA	NA	NA	NA	NA	NA
chr1_108877200_108877800	0.598325	0.00323429	0.0124058	-0.0589117	-5.27208	-3.9832	0.111107	1.7035	1.5349	NA	NA	NA	NA	NA	NA	NA
chr1_1089000_1089600	0.521805	0.0260941	0.150189	-0.0825772	-3.52311	-1.97533	0.127997	1.5361	1.35158	NA	NA	NA	NA	NA	NA	NA
chr1_108953400_108954000	0.67457	0.0674766	0.108075	-0.0656224	-4.87497	-3.77122	0.155361	2.60774	2.30448	NA	NA	NA	NA	NA	NA	NA
chr1_1089600_1090200	0.427858	0.464796	0.644387	0.0693291	0.537386	0.307446	0.0867237	0.729481	0.662013	0.150661	0.243548	0.229939	0.985091	0.23342	0.817808	0.0922807
chr1_108963000_108963600	0.435315	0.640729	0.678228	0.0943784	-0.535323	0.427462	0.119997	1.14005	1.02424	0.219571	0.257775	-0.962785	1.53258	-0.628213	0.536973	0.0604684
chr1_108963600_108964200	0.334758	0.111675	0.0279117	0.110234	-2.19386	-2.69971	0.11317	1.35461	1.19188	NA	NA	NA	NA	NA	NA	NA
chr1_10899600_10900200	0.524376	0.185152	0.0629728	-0.0863207	-2.07035	-2.58668	0.134633	1.54074	1.35989	NA	NA	NA	NA	NA	NA	NA
chr1_10900200_10900800	0.458386	0.0410473	0.124172	-0.0889161	-2.41175	1.61242	0.118976	1.14968	1.03094	0.0160968	0.0385003	-4.02417	1.54422	-2.60596	0.0169074	0.00399967
chr1_10900800_10901400	0.739122	0.000483571	0.128668	-0.0390245	-6.45206	-2.40522	0.11653	1.72691	1.55661	NA	NA	NA	NA	NA	NA	NA
chr1_1090200_1090800	0.402323	0.202033	0.0245987	-0.0443033	-0.723175	-1.18507	0.052447	0.559335	0.511178	NA	NA	NA	NA	NA	NA	NA
chr1_10902000_10902600	0.0928303	0.0338434	0.000251143	-0.178247	-3.78376	-6.15258	0.104013	1.73373	1.55949	NA	NA	NA	NA	NA	NA	NA
chr1_109041000_109041600	0.0387984	0.13665	0.00160013	0.255059	-2.91164	-5.77941	0.120158	1.92451	1.73063	NA	NA	NA	NA	NA	NA	NA
chr1_109041600_109042200	0.0654864	0.223288	0.0104395	0.235496	-2.24289	-4.35932	0.125022	1.81864	1.63752	NA	NA	NA	NA	NA	NA	NA
chr1_109042200_109042800	0.0605557	0.0087433	0.0113008	0.256218	-6.40072	-5.36657	0.133411	2.34454	2.03938	NA	NA	NA	NA	NA	NA	NA
chr1_10907400_10908000	0.661642	0.00453594	0.000119575	0.0421989	-5.87692	-7.379	0.0958436	1.97639	1.76678	NA	NA	NA	NA	NA	NA	NA
chr1_109075200_109075800	0.945283	0.000124876	0.0250854	-0.00741752	-8.23397	-4.0852	0.107531	1.97782	1.7684	NA	NA	NA	NA	NA	NA	NA
chr1_109075800_109076400	0.749147	0.000189736	0.0281294	0.035101	-7.08886	-3.58145	0.109163	1.7576	1.58346	NA	NA	NA	NA	NA	NA	NA
chr1_109076400_109077000	0.535005	0.000481952	0.00430074	-0.0681991	-7.53883	-5.25125	0.109163	2.0172	1.75461	NA	NA	NA	NA	NA	NA	NA
chr1_1090800_1091400	0.362111	0.0754382	0.00447906	-0.0487529	-1.12716	-1.68336	0.0530014	0.620718	0.565239	NA	NA	NA	NA	NA	NA	NA
chr1_10908600_10909200	0.367624	0.0808134	0.0135962	0.118826	-4.05366	-5.07927	0.130688	2.2743	1.98481	NA	NA	NA	NA	NA	NA	NA
chr1_109090200_109090800	0.385349	0.000554404	0.000580987	-0.083014	-5.5051	-4.95067	0.0947835	1.49113	1.34651	NA	NA	NA	NA	NA	NA	NA
chr1_109090800_109091400	0.458415	0.000226062	0.000234799	-0.0661955	-5.63966	-5.07761	0.08858	1.41758	1.28014	NA	NA	NA	NA	NA	NA	NA
chr1_10909200_10909800	0.194377	0.000453467	0.000965824	0.12765	-7.05677	-5.83129	0.0970313	1.87834	1.66158	NA	NA	NA	NA	NA	NA	NA
chr1_10909800_10910400	0.539172	0.0106052	0.000141701	0.0613266	-5.01813	-6.98118	0.0991769	1.88931	1.69278	NA	NA	NA	NA	NA	NA	NA
chr1_109099800_109100400	0.838756	0.00354479	0.00406786	0.0221067	-6.04098	-5.30182	0.108071	1.97274	1.7597	NA	NA	NA	NA	NA	NA	NA
chr1_10910400_10911000	0.519012	0.0132994	0.00198033	-0.0727358	-5.21726	-5.93856	0.111987	2.03182	1.81808	NA	NA	NA	NA	NA	NA	NA
chr1_10911000_10911600	0.883623	0.00639069	0.00142515	-0.0157674	-5.33463	-5.68893	0.107164	1.87323	1.68369	NA	NA	NA	NA	NA	NA	NA
chr1_109136400_109137000	0.558488	0.00029978	0.00727883	-0.0631709	-7.89476	-4.94247	0.107238	2.02989	1.76563	NA	NA	NA	NA	NA	NA	NA
chr1_109137000_109137600	0.034536	0.00315586	0.0410605	-0.273413	-6.97019	-4.09776	0.125786	2.24588	1.95354	NA	NA	NA	NA	NA	NA	NA
chr1_1091400_1092000	0.593234	0.022355	0.00747283	0.0669965	-4.475	-4.77198	0.124613	1.89769	1.71075	NA	NA	NA	NA	NA	NA	NA
chr1_109164000_109164600	0.627112	0.000364082	0.0036548	-0.052626	-7.69235	-5.33427	0.107655	2.00983	1.74818	NA	NA	NA	NA	NA	NA	NA
chr1_109164600_109165200	0.540778	0.000911122	0.00739592	-0.0716821	-7.63383	-5.25597	0.116386	2.16326	1.88164	NA	NA	NA	NA	NA	NA	NA
chr1_10917000_10917600	0.0644667	0.0434844	0.00016545	0.216814	-4.46292	-7.63625	0.114652	2.15388	1.87348	NA	NA	NA	NA	NA	NA	NA
chr1_109186200_109186800	0.733349	0.0585855	0.000936045	-0.0391519	-3.45114	-5.64829	0.114279	1.78265	1.60468	NA	NA	NA	NA	NA	NA	NA
chr1_109186800_109187400	0.572838	0.0392715	0.000549031	0.0611514	-3.69108	-5.79491	0.107728	1.74326	1.56828	NA	NA	NA	NA	NA	NA	NA
chr1_109190400_109191000	0.486847	0.00592033	0.00680066	-0.0798848	-5.95571	-5.12557	0.114028	2.07074	1.81457	NA	NA	NA	NA	NA	NA	NA
chr1_109191000_109191600	0.133408	0.000121905	0.0805933	-0.166986	-6.82922	-2.63269	0.10944	1.63748	1.47596	NA	NA	NA	NA	NA	NA	NA
chr1_109197000_109197600	0.361855	0.0318764	0.0379564	0.117202	-4.09506	-3.56199	0.127347	1.85438	1.67045	NA	NA	NA	NA	NA	NA	NA
chr1_109197600_109198200	0.272501	0.331794	0.929505	0.139572	-1.25254	0.101203	0.125779	1.27796	1.13815	0.101889	0.355918	-1.35374	1.71131	-0.791055	0.438193	0.049942
chr1_109198200_109198800	0.340726	0.64917	0.534654	0.132475	-0.613465	0.746422	0.13771	1.34033	1.19374	0.22268	0.195514	-1.35989	1.79485	-0.75766	0.457489	0.0519135
chr1_1092000_1092600	0.47392	0.14373	0.0148432	0.0804275	-1.99048	-2.97967	0.111454	1.33989	1.18039	NA	NA	NA	NA	NA	NA	NA
chr1_109213200_109213800	0.142437	0.18624	0.302718	0.234741	-2.42436	-1.68693	0.157494	1.80874	1.61978	NA	NA	NA	NA	NA	NA	NA
chr1_109213800_109214400	0.622209	0.11406	0.4376	-0.0589369	-2.17046	-0.935351	0.118866	1.3493	1.19522	NA	NA	NA	NA	NA	NA	NA
chr1_109214400_109215000	0.48456	0.515965	0.0267617	-0.0802719	-0.609714	1.92465	0.113979	0.931905	0.843075	0.170337	0.0123093	-2.53436	1.25667	-2.01673	0.0573504	0.0093502
chr1_109215000_109215600	0.205967	0.953969	0.000414913	0.16793	-0.0613605	3.60676	0.131038	1.05765	0.952782	0.332724	0.00344076	-3.66812	1.42353	-2.57678	0.0180076	0.00417296
chr1_109235400_109236000	0.928864	0.0657482	7.76363e-05	0.0098322	-3.98155	-7.99799	0.109577	2.11587	1.85619	NA	NA	NA	NA	NA	NA	NA
chr1_109240200_109240800	0.0522322	0.235068	0.000766336	-0.232506	-1.83968	-4.95678	0.116894	1.53049	1.38224	NA	NA	NA	NA	NA	NA	NA
chr1_109240800_109241400	0.152689	0.17713	0.000375591	-0.165884	-2.09719	-5.28091	0.114213	1.53176	1.38337	NA	NA	NA	NA	NA	NA	NA
chr1_109248600_109249200	0.465015	0.0224377	0.262161	0.099214	-3.81853	-1.61733	0.134746	1.62036	1.42595	NA	NA	NA	NA	NA	NA	NA
chr1_109249200_109249800	0.402335	0.0517613	0.0697582	0.115268	-3.32364	-2.76406	0.13646	1.66751	1.49121	NA	NA	NA	NA	NA	NA	NA
chr1_109250400_109251000	0.471678	0.0149537	0.00713329	0.0859453	-4.90042	-4.90714	0.118496	1.94357	1.74828	NA	NA	NA	NA	NA	NA	NA
chr1_109251000_109251600	0.91523	0.00473729	0.0224637	0.0125571	-6.05297	-4.3115	0.117368	2.04644	1.82992	NA	NA	NA	NA	NA	NA	NA
chr1_109252200_109252800	0.814793	0.0223854	0.00654811	-0.0286593	-5.21784	-5.54963	0.121697	2.21324	1.95494	NA	NA	NA	NA	NA	NA	NA
chr1_109252800_109253400	0.400708	0.000983015	0.005593	-0.0895513	-6.42836	-4.77847	0.105647	1.83478	1.64941	NA	NA	NA	NA	NA	NA	NA
chr1_109253400_109254000	0.856425	0.000333586	0.00278876	0.0187195	-7.43086	-5.27637	0.102927	1.92745	1.67653	NA	NA	NA	NA	NA	NA	NA
chr1_109258800_109259400	0.00316339	0.294739	0.00360392	0.443233	-1.98726	-5.17777	0.142854	1.87657	1.69411	NA	NA	NA	NA	NA	NA	NA
chr1_1092600_1093200	0.271736	0.178215	0.0197243	0.0807767	-1.17137	-1.86453	0.0726767	0.85774	0.773778	NA	NA	NA	NA	NA	NA	NA
chr1_109260600_109261200	0.127663	0.0447327	2.13894e-05	-0.155123	-3.9451	-7.93318	0.100122	1.9157	1.68957	NA	NA	NA	NA	NA	NA	NA
chr1_109268400_109269000	0.0497718	0.0565127	0.00497628	0.254975	-4.26471	-5.75505	0.126785	2.184	1.95758	NA	NA	NA	NA	NA	NA	NA
chr1_109269000_109269600	0.531214	0.617331	0.000922839	0.0719309	-0.715451	-4.41488	0.114072	1.42293	1.25259	NA	NA	NA	NA	NA	NA	NA
chr1_109269600_109270200	0.432803	0.129876	0.00535619	-0.0949557	-2.35289	-3.94603	0.120069	1.52767	1.35464	NA	NA	NA	NA	NA	NA	NA
chr1_109270200_109270800	0.0975243	0.159007	2.03251e-06	-0.159947	-2.10291	-7.10359	0.0947057	1.47062	1.32084	NA	NA	NA	NA	NA	NA	NA
chr1_109270800_109271400	0.270022	0.311441	6.80131e-05	-0.113871	-1.47367	-5.51431	0.102083	1.44104	1.26794	NA	NA	NA	NA	NA	NA	NA
chr1_109271400_109272000	0.908647	0.0405084	0.000221494	-0.012292	-4.04626	-6.86539	0.106579	1.92348	1.7229	NA	NA	NA	NA	NA	NA	NA
chr1_109273800_109274400	0.660629	0.00742129	0.00970937	0.0502029	-4.34546	-3.77876	0.113659	1.5564	1.40472	NA	NA	NA	NA	NA	NA	NA
chr1_109274400_109275000	0.328438	0.0272543	0.0231087	0.0827446	1.38206	1.2943	0.0838348	0.607447	0.55209	0.0126047	0.0114693	0.0877529	0.820851	0.106905	0.91593	0.102868
chr1_109275000_109275600	0.476487	0.000474203	5.99294e-05	0.0720468	2.37068	2.52756	0.100426	0.633449	0.576097	0.0021091	0.00213516	-0.156872	0.856239	-0.183211	0.856477	0.0963093
chr1_109280400_109281000	0.914908	0.0186276	0.00134343	-0.0122407	-4.26147	-5.36913	0.113977	1.75155	1.5797	NA	NA	NA	NA	NA	NA	NA
chr1_109281000_109281600	0.841466	0.0634246	1.12386e-05	-0.0199897	-3.0784	-7.13385	0.0994162	1.62127	1.46049	NA	NA	NA	NA	NA	NA	NA
chr1_109281600_109282200	0.684104	0.0569293	0.000244835	-0.0448872	-3.43977	-6.27609	0.109676	1.76462	1.58757	NA	NA	NA	NA	NA	NA	NA
chr1_109282200_109282800	0.115546	2.20387e-05	0.0037183	-0.147113	-6.98729	-4.09974	0.0918398	1.49093	1.34631	NA	NA	NA	NA	NA	NA	NA
chr1_109282800_109283400	0.303535	0.0409534	0.0401989	-0.0876576	-2.3484	-2.12562	0.0843125	1.11894	1.00883	NA	NA	NA	NA	NA	NA	NA
chr1_109283400_109284000	0.625296	0.0820885	0.0746274	-0.0444155	-1.99954	-1.84679	0.0903812	1.12669	1.0141	NA	NA	NA	NA	NA	NA	NA
chr1_109296600_109297200	0.972327	0.00490838	0.0459109	0.00413767	-5.68968	-3.44156	0.118675	1.93205	1.68073	NA	NA	NA	NA	NA	NA	NA
chr1_109297200_109297800	0.960829	0.00473501	0.05925	0.00597291	-5.40999	-3.17979	0.121001	1.82895	1.64696	NA	NA	NA	NA	NA	NA	NA
chr1_109297800_109298400	0.5689	0.00567758	0.00227575	-0.0624532	-5.2929	-5.30425	0.108899	1.83046	1.64818	NA	NA	NA	NA	NA	NA	NA
chr1_109298400_109299000	0.440077	0.0144562	0.00104899	-0.0869959	-5.10108	-6.2952	0.111773	2.01243	1.80795	NA	NA	NA	NA	NA	NA	NA
chr1_109299000_109299600	0.512359	0.00336678	0.0373997	0.0797064	-6.35306	-3.95508	0.120782	2.06229	1.84917	NA	NA	NA	NA	NA	NA	NA
chr1_109300200_109300800	0.524375	0.06835	0.000723273	0.0754501	-3.41683	-5.95509	0.117678	1.83375	1.65187	NA	NA	NA	NA	NA	NA	NA
chr1_109300800_109301400	0.859448	0.0360851	0.00426074	-0.0213086	-3.59381	-4.51473	0.119711	1.66803	1.50681	NA	NA	NA	NA	NA	NA	NA
chr1_109306800_109307400	0.989983	0.134644	0.00866649	0.00158802	-2.37463	-3.77833	0.125846	1.56136	1.38228	NA	NA	NA	NA	NA	NA	NA
chr1_109307400_109308000	0.747824	0.0283613	0.275217	-0.0358682	-2.96356	-1.28104	0.110942	1.31229	1.16108	NA	NA	NA	NA	NA	NA	NA
chr1_109308000_109308600	0.220555	0.00255939	0.0328656	-0.143841	-5.46524	-3.40521	0.115935	1.72009	1.55125	NA	NA	NA	NA	NA	NA	NA
chr1_1093200_1093800	0.360341	0.148989	0.00861731	0.0723364	-1.43745	-2.40912	0.0783484	0.980591	0.880665	NA	NA	NA	NA	NA	NA	NA
chr1_10936800_10937400	0.0443354	0.0764986	0.00409485	-0.25052	-3.53521	-5.28991	0.121414	1.9541	1.75714	NA	NA	NA	NA	NA	NA	NA
chr1_10937400_10938000	0.499514	0.39124	0.000276754	-0.0748799	-1.20811	-4.81554	0.110078	1.39676	1.23016	NA	NA	NA	NA	NA	NA	NA
chr1_10938000_10938600	0.531435	0.264516	0.00857457	0.0714425	-1.56159	-3.33554	0.113358	1.3837	1.21848	NA	NA	NA	NA	NA	NA	NA
chr1_109389000_109389600	0.350135	0.143882	0.00213789	-0.144442	1.75188	3.4446	0.153134	1.17973	1.06317	0.0422548	0.0053076	-1.69272	1.58811	-1.06587	0.299182	0.0357199
chr1_109389600_109390200	0.149672	4.83967e-11	6.81557e-15	-0.180035	4.72203	5.68087	0.123026	0.564388	0.516834	0.00121512	0.00112567	-0.958834	0.765278	-1.25292	0.224686	0.0275208
chr1_109390200_109390800	0.0364234	4.15687e-10	8.09462e-12	0.265482	4.93681	5.14859	0.123455	0.636287	0.579882	0.00121512	0.00113535	-0.211787	0.860886	-0.246011	0.808181	0.0913356
chr1_109392600_109393200	0.175706	0.0216783	0.0201688	0.173414	-4.57883	-4.17339	0.126235	1.93132	1.73853	NA	NA	NA	NA	NA	NA	NA
chr1_10939800_10940400	0.0273654	0.0027065	0.0232291	-0.257565	-5.89319	-3.9279	0.113292	1.86629	1.67701	NA	NA	NA	NA	NA	NA	NA
chr1_109398000_109398600	0.561265	0.00690672	0.114575	0.0683487	-4.08191	-2.04914	0.116855	1.44805	1.27574	NA	NA	NA	NA	NA	NA	NA
chr1_109398600_109399200	0.553124	0.00108913	0.110218	0.0729025	-5.43724	-2.28044	0.122084	1.5672	1.40219	NA	NA	NA	NA	NA	NA	NA
chr1_10940400_10941000	0.566218	0.00150727	0.00791778	-0.0583631	-4.71218	-3.44162	0.101062	1.4025	1.24353	NA	NA	NA	NA	NA	NA	NA
chr1_10941000_10941600	0.955544	0.0128785	0.00108335	-0.00571834	-3.65951	-4.34883	0.102061	1.41818	1.25284	NA	NA	NA	NA	NA	NA	NA
chr1_109415400_109416000	0.0747716	0.00298153	7.66369e-05	0.120807	-3.73972	-4.60723	0.0663706	1.19723	1.06828	NA	NA	NA	NA	NA	NA	NA
chr1_109416000_109416600	0.0435402	0.00307	4.99416e-05	0.137286	-3.72727	-4.73811	0.0662748	1.1972	1.06656	NA	NA	NA	NA	NA	NA	NA
chr1_109425000_109425600	0.312931	0.0298452	0.16945	0.133329	-4.0288	-2.26414	0.130783	1.80133	1.62388	NA	NA	NA	NA	NA	NA	NA
chr1_109425600_109426200	0.303428	0.00184766	0.106831	-0.0937952	-4.11128	-1.81826	0.0901955	1.24953	1.10705	NA	NA	NA	NA	NA	NA	NA
chr1_109426200_109426800	0.0190724	0.000224231	0.299849	-0.193381	-4.35653	-1.02813	0.0797985	1.09435	0.981303	NA	NA	NA	NA	NA	NA	NA
chr1_109426800_109427400	0.0317833	0.000641943	0.0698331	-0.224048	-5.08156	-2.2742	0.101398	1.39444	1.22728	NA	NA	NA	NA	NA	NA	NA
chr1_109467000_109467600	0.844257	0.698199	0.217846	0.0296123	-0.637952	-1.80814	0.149949	1.63573	1.44868	NA	NA	NA	NA	NA	NA	NA
chr1_109467600_109468200	0.399131	0.195955	0.00400558	0.109321	-2.65225	-5.49205	0.128536	2.02333	1.81948	NA	NA	NA	NA	NA	NA	NA
chr1_10947600_10948200	0.911617	0.384378	2.86611e-05	0.0121345	-1.33617	-6.3376	0.108765	1.52247	1.37517	NA	NA	NA	NA	NA	NA	NA
chr1_109476600_109477200	0.0757673	0.212569	0.000771631	0.225434	-2.75778	-6.96522	0.124289	2.18386	1.94354	NA	NA	NA	NA	NA	NA	NA
chr1_109477200_109477800	0.548082	0.21604	0.000571471	0.0728592	-2.67735	-6.94047	0.120472	2.13654	1.88495	NA	NA	NA	NA	NA	NA	NA
chr1_109479000_109479600	0.106217	0.282247	2.48428e-05	0.183315	-2.00161	-7.70303	0.111411	1.84122	1.65619	NA	NA	NA	NA	NA	NA	NA
chr1_109479600_109480200	0.150872	0.258254	1.79644e-05	0.159531	-2.12749	-7.93775	0.109343	1.86023	1.67219	NA	NA	NA	NA	NA	NA	NA
chr1_10948200_10948800	0.438848	0.221486	2.14576e-05	-0.0828276	-1.88653	-6.4613	0.10613	1.52365	1.37637	NA	NA	NA	NA	NA	NA	NA
chr1_10948800_10949400	0.0834902	0.00554346	0.000140625	-0.191973	-6.07153	-7.51356	0.108682	2.09337	1.82083	NA	NA	NA	NA	NA	NA	NA
chr1_109488000_109488600	0.879511	0.0778683	0.000623194	-0.0182329	-3.90192	-6.88758	0.11966	2.16713	1.88503	NA	NA	NA	NA	NA	NA	NA
chr1_109489800_109490400	0.896138	0.010836	0.000433355	0.014212	-5.29888	-6.77995	0.108312	2.00128	1.79767	NA	NA	NA	NA	NA	NA	NA
chr1_109490400_109491000	0.915323	0.49842	1.97286e-06	-0.0110577	-1.01401	-7.23378	0.103467	1.48684	1.34292	NA	NA	NA	NA	NA	NA	NA
chr1_109491000_109491600	0.629036	0.271669	0.000250759	0.0581438	-1.88072	-6.02909	0.119612	1.69189	1.528	NA	NA	NA	NA	NA	NA	NA
chr1_109492800_109493400	0.173395	0.00281345	0.0508484	0.164001	-5.03175	-2.8932	0.118733	1.60038	1.44565	NA	NA	NA	NA	NA	NA	NA
chr1_109493400_109494000	0.238596	0.0047588	0.922625	0.15454	-4.29937	-0.124936	0.129552	1.45438	1.27978	NA	NA	NA	NA	NA	NA	NA
chr1_109494000_109494600	0.186914	0.0199088	0.851325	-0.197132	-3.87178	0.266941	0.147303	1.60933	1.41681	0.0106026	0.326584	-4.13872	2.14413	-1.93026	0.067879	0.0105718
chr1_109494600_109495200	0.624804	0.0375171	0.00596341	-0.0605489	-4.11786	-4.98021	0.123036	1.92651	1.73318	NA	NA	NA	NA	NA	NA	NA
chr1_109507800_109508400	0.533276	4.30794e-06	0.362395	-0.0672533	-7.08093	-1.1232	0.107193	1.37155	1.22181	NA	NA	NA	NA	NA	NA	NA
chr1_109508400_109509000	0.424345	1.93206e-05	0.0454814	-0.0814285	-6.73889	-2.63218	0.101083	1.42609	1.2828	NA	NA	NA	NA	NA	NA	NA
chr1_109509000_109509600	0.485625	0.000237422	0.082623	-0.0814265	-7.48539	-3.00879	0.115902	1.88884	1.69843	NA	NA	NA	NA	NA	NA	NA
chr1_109516800_109517400	0.28261	0.0385398	0.0370181	0.136766	-3.93612	-3.5738	0.125903	1.85174	1.66739	NA	NA	NA	NA	NA	NA	NA
chr1_109528200_109528800	0.0754942	0.676937	2.5406e-05	-0.216167	0.702348	-7.01727	0.119066	1.67576	1.5109	0.233285	0.00187475	7.71962	2.25632	3.42133	0.00270495	0.00120833
chr1_109528800_109529400	0.397842	0.819123	1.20886e-05	-0.100604	0.39033	-7.44485	0.117961	1.69789	1.53085	0.287299	0.00172592	7.83518	2.28611	3.42729	0.00266794	0.00119708
chr1_109534800_109535400	0.840404	0.0535735	0.0347174	-0.025341	-3.70827	-3.66464	0.12518	1.87535	1.68771	NA	NA	NA	NA	NA	NA	NA
chr1_109538400_109539000	0.824211	0.00318868	6.47418e-06	0.0188717	-5.53812	-8.10044	0.0845087	1.78656	1.60563	NA	NA	NA	NA	NA	NA	NA
chr1_109539000_109539600	0.912742	0.00372114	1.90215e-06	0.00887387	-5.28769	-8.4291	0.0805683	1.73658	1.56181	NA	NA	NA	NA	NA	NA	NA
chr1_109539600_109540200	0.442568	0.360578	4.00634e-07	-0.0735705	-1.31669	-7.52277	0.0950441	1.42684	1.28854	NA	NA	NA	NA	NA	NA	NA
chr1_109540200_109540800	0.535528	0.266077	0.000367489	0.0728092	-1.76366	-5.41674	0.116692	1.56793	1.41637	NA	NA	NA	NA	NA	NA	NA
chr1_109542600_109543200	0.193296	0.000252401	0.000317648	-0.13721	-7.95098	-6.78811	0.104041	2.01613	1.75364	NA	NA	NA	NA	NA	NA	NA
chr1_109543200_109543800	0.548596	0.12137	9.02461e-06	0.0609434	-2.40826	-6.82007	0.100899	1.52801	1.37819	NA	NA	NA	NA	NA	NA	NA
chr1_109543800_109544400	0.494306	0.102502	7.29139e-05	0.0695902	-2.40862	-5.54572	0.101065	1.44783	1.28139	NA	NA	NA	NA	NA	NA	NA
chr1_109544400_109545000	0.933156	0.00797243	0.000338865	0.00873475	-5.30648	-6.63719	0.103612	1.91914	1.72382	NA	NA	NA	NA	NA	NA	NA
chr1_109548000_109548600	0.210569	1.0457e-07	0.0257124	-0.109106	-9.21272	-3.07449	0.0860168	1.48235	1.33688	NA	NA	NA	NA	NA	NA	NA
chr1_109548600_109549200	0.155684	7.38894e-07	0.0168805	-0.128205	-8.89194	-3.49463	0.0889278	1.56949	1.41322	NA	NA	NA	NA	NA	NA	NA
chr1_109549200_109549800	0.802871	0.0192608	0.035021	-0.0371136	-6.0805	-4.73884	0.147878	2.51327	2.18624	NA	NA	NA	NA	NA	NA	NA
chr1_10957800_10958400	0.134871	0.0542815	0.00103655	-0.186812	-4.37124	-6.72353	0.122905	2.2174	1.92876	NA	NA	NA	NA	NA	NA	NA
chr1_10958400_10959000	0.477882	0.00928559	0.000688347	-0.0791723	-5.85085	-6.86575	0.11071	2.16128	1.89593	NA	NA	NA	NA	NA	NA	NA
chr1_109600200_109600800	0.18811	0.00716518	0.126414	0.172601	-6.26388	-3.06456	0.129329	2.23298	1.97134	NA	NA	NA	NA	NA	NA	NA
chr1_109610400_109611000	0.408351	0.0459552	0.000172206	0.0911151	-4.06732	-7.02226	0.109267	1.98675	1.72812	NA	NA	NA	NA	NA	NA	NA
chr1_109613400_109614000	0.516437	0.0355575	0.00262735	0.0755635	-3.60841	-4.77271	0.115624	1.66983	1.50648	NA	NA	NA	NA	NA	NA	NA
chr1_109618800_109619400	0.189993	0.00354428	0.110575	0.174781	-6.14562	-2.93625	0.131532	2.00687	1.80729	NA	NA	NA	NA	NA	NA	NA
chr1_109619400_109620000	0.0757015	0.0732155	0.125723	0.249677	-2.97641	-2.24728	0.137624	1.62616	1.44291	NA	NA	NA	NA	NA	NA	NA
chr1_109620000_109620600	0.853018	0.120596	0.0271444	0.0216025	-2.18964	-2.77778	0.115994	1.38634	1.21999	NA	NA	NA	NA	NA	NA	NA
chr1_109620600_109621200	0.518156	0.493213	0.000213788	0.0700408	-0.955956	-4.87091	0.107616	1.3848	1.21898	NA	NA	NA	NA	NA	NA	NA
chr1_109621200_109621800	0.987883	0.0268706	0.00510458	0.00176711	-3.5519	-4.11778	0.115775	1.55704	1.40511	NA	NA	NA	NA	NA	NA	NA
chr1_109623000_109623600	0.759229	0.000592225	0.176614	-0.0358906	-5.41032	-1.81491	0.116456	1.47402	1.32398	NA	NA	NA	NA	NA	NA	NA
chr1_109623600_109624200	0.261446	0.00168031	0.00298705	0.119237	-5.68086	-4.80922	0.104968	1.70967	1.53994	NA	NA	NA	NA	NA	NA	NA
chr1_109624200_109624800	0.0448818	0.00640639	0.00344524	0.232246	-5.28876	-5.13953	0.112858	1.85772	1.67281	NA	NA	NA	NA	NA	NA	NA
chr1_109624800_109625400	0.606712	0.0550976	0.109265	0.0633466	-2.96737	-2.16816	0.122274	1.51054	1.32948	NA	NA	NA	NA	NA	NA	NA
chr1_109625400_109626000	0.661264	0.000779113	0.0619984	-0.0519103	-5.62427	-2.66705	0.11776	1.57076	1.39675	NA	NA	NA	NA	NA	NA	NA
chr1_109626000_109626600	0.39231	0.149961	0.0107562	-0.106097	-2.19836	-3.52169	0.122944	1.50332	1.32864	NA	NA	NA	NA	NA	NA	NA
chr1_109626600_109627200	0.517635	0.00273224	0.00455169	-0.0704368	-5.59292	-4.74674	0.108089	1.77306	1.59698	NA	NA	NA	NA	NA	NA	NA
chr1_109627200_109627800	0.291605	0.011499	0.0026247	-0.119741	-4.96684	-5.39325	0.112331	1.89234	1.70216	NA	NA	NA	NA	NA	NA	NA
chr1_109627800_109628400	0.213104	0.30455	7.57055e-05	-0.141448	-1.85625	-6.9484	0.112145	1.7892	1.60974	NA	NA	NA	NA	NA	NA	NA
chr1_109628400_109629000	0.273354	0.0474175	4.16154e-05	-0.11256	-3.79112	-7.51534	0.101619	1.86472	1.67111	NA	NA	NA	NA	NA	NA	NA
chr1_109629000_109629600	0.167438	0.00837184	1.01795e-05	-0.134179	-5.25736	-8.18062	0.0957726	1.91418	1.66494	NA	NA	NA	NA	NA	NA	NA
chr1_109642800_109643400	0.72816	0.00395698	0.00628171	-0.0395107	-5.80775	-4.9307	0.113034	1.92128	1.72752	NA	NA	NA	NA	NA	NA	NA
chr1_109643400_109644000	0.79258	0.00060078	0.0683719	0.0304649	-5.57493	-2.53537	0.115229	1.52081	1.3608	NA	NA	NA	NA	NA	NA	NA
chr1_109655400_109656000	0.638774	0.00956996	0.0319498	-0.0544458	-4.08347	-2.96324	0.115274	1.51487	1.34245	NA	NA	NA	NA	NA	NA	NA
chr1_109656000_109656600	0.40047	0.00213663	0.0438342	-0.0874779	-4.7002	-2.64022	0.103148	1.45062	1.27642	NA	NA	NA	NA	NA	NA	NA
chr1_109656600_109657200	0.176788	0.000270925	0.0152482	-0.145336	-7.281	-4.19848	0.106067	1.85678	1.67032	NA	NA	NA	NA	NA	NA	NA
chr1_109657800_109658400	0.78375	0.0513969	0.000351187	-0.0302222	-3.70514	-6.40555	0.109529	1.8559	1.6686	NA	NA	NA	NA	NA	NA	NA
chr1_109667400_109668000	0.259136	2.63417e-05	0.0265023	0.113999	-7.4071	-3.29747	0.099865	1.59853	1.44183	NA	NA	NA	NA	NA	NA	NA
chr1_109668000_109668600	0.799933	0.000210415	0.192704	-0.0288876	-5.83626	-1.72322	0.113374	1.45874	1.30489	NA	NA	NA	NA	NA	NA	NA
chr1_109687200_109687800	0.0343028	0.000454946	0.0524821	-0.243604	-6.3468	-3.02531	0.11192	1.68984	1.52268	NA	NA	NA	NA	NA	NA	NA
chr1_109687800_109688400	0.100771	0.00489981	0.0332091	-0.20501	-5.88345	-3.93403	0.122593	1.99742	1.79584	NA	NA	NA	NA	NA	NA	NA
chr1_109688400_109689000	0.0743658	0.0343134	0.00957861	0.227468	-4.74662	-5.113	0.124789	2.1809	1.89705	NA	NA	NA	NA	NA	NA	NA
chr1_109711200_109711800	0.732462	0.00573208	0.0173198	-0.0396324	-5.32212	-4.08366	0.115282	1.84281	1.65837	NA	NA	NA	NA	NA	NA	NA
chr1_109711800_109712400	0.193413	0.00116905	0.00699626	-0.136146	-5.66942	-4.17137	0.103262	1.64538	1.48231	NA	NA	NA	NA	NA	NA	NA
chr1_109719600_109720200	0.00775003	0.107462	0.724293	0.514242	-3.87901	-0.755558	0.185266	2.36611	2.12992	NA	NA	NA	NA	NA	NA	NA
chr1_109737000_109737600	0.391042	0.0079527	0.00163826	0.0964992	-5.23563	-5.67564	0.111521	1.89288	1.70366	NA	NA	NA	NA	NA	NA	NA
chr1_109737600_109738200	0.0788891	0.0170626	0.000464376	0.195647	-4.45521	-6.09936	0.109047	1.80483	1.62682	NA	NA	NA	NA	NA	NA	NA
chr1_109739400_109740000	0.0499352	0.0415506	0.00611831	0.247598	-4.39955	-5.40875	0.123208	2.1027	1.88855	NA	NA	NA	NA	NA	NA	NA
chr1_109750200_109750800	0.584414	0.6913	0.0019797	0.0599347	-0.535964	-3.8763	0.108863	1.34186	1.18669	NA	NA	NA	NA	NA	NA	NA
chr1_109750800_109751400	0.67292	0.552241	0.00393992	0.0446549	0.696664	-3.13201	0.105154	1.16404	1.03558	0.184745	0.00618285	3.82868	1.55802	2.4574	0.0232494	0.00495902
chr1_109751400_109752000	0.877187	0.279764	0.00503017	0.0204421	1.57757	-3.73686	0.131599	1.4436	1.27279	0.0840149	0.00660002	5.31443	1.92458	2.76135	0.0120417	0.00321656
chr1_109752000_109752600	0.871549	0.199519	4.08601e-05	0.0185232	1.698	-5.19424	0.113968	1.30587	1.15358	0.0581873	0.00201543	6.89224	1.74243	3.95554	0.000780585	0.000527749
chr1_109759200_109759800	0.36815	0.428334	0.000113373	-0.102122	1.04609	-4.83326	0.112441	1.30991	1.15272	0.137032	0.00242	5.87935	1.74488	3.36948	0.00304841	0.00131577
chr1_109759800_109760400	0.893007	0.276033	0.000729478	-0.0145404	1.33622	-3.87094	0.107553	1.21317	1.07459	0.0827193	0.00401536	5.20715	1.62066	3.21299	0.0043648	0.00165923
chr1_109760400_109761000	0.0519304	0.754039	0.491373	0.250751	0.388792	-0.766751	0.125899	1.23403	1.10598	0.263048	0.177078	1.15554	1.65711	0.697323	0.493628	0.0557396
chr1_109761000_109761600	0.0710818	0.959319	0.00438892	0.245537	0.0781901	-4.00993	0.133114	1.52517	1.34313	0.334408	0.0063403	4.08812	2.03227	2.0116	0.0579319	0.00942337
chr1_109763400_109764000	0.368014	0.28953	0.96913	0.109894	-1.35562	-0.0437919	0.120963	1.26621	1.12589	NA	NA	NA	NA	NA	NA	NA
chr1_109764000_109764600	0.671984	0.152943	4.90556e-05	0.0450183	-2.2073	-6.10754	0.105688	1.52071	1.37316	NA	NA	NA	NA	NA	NA	NA
chr1_109764600_109765200	0.688538	0.101993	0.00183782	0.0492465	-3.29259	-5.84984	0.122141	1.97617	1.77694	NA	NA	NA	NA	NA	NA	NA
chr1_109765200_109765800	0.59407	0.243862	0.0132132	-0.0758703	-2.59624	-5.08793	0.141439	2.20129	1.97948	NA	NA	NA	NA	NA	NA	NA
chr1_109774200_109774800	0.657674	0.0328788	7.05097e-05	0.0448736	-4.01388	-7.06745	0.100656	1.82868	1.62916	NA	NA	NA	NA	NA	NA	NA
chr1_109774800_109775400	0.925009	0.0733212	0.00414345	-0.012014	-4.06818	-5.81444	0.126989	2.22349	1.9341	NA	NA	NA	NA	NA	NA	NA
chr1_109776600_109777200	0.41104	0.290521	0.0015332	0.107876	-2.36346	-6.65361	0.130117	2.21218	1.98376	NA	NA	NA	NA	NA	NA	NA
chr1_109777200_109777800	0.450245	0.388472	0.00435604	-0.107412	-2.09164	-6.41554	0.14114	2.40407	2.14694	NA	NA	NA	NA	NA	NA	NA
chr1_109788000_109788600	0.505901	0.159462	0.00310798	0.0831075	-2.74623	-5.3786	0.124022	1.92266	1.73003	NA	NA	NA	NA	NA	NA	NA
chr1_109794600_109795200	0.025398	0.31231	3.09625e-05	-0.329166	-1.12914	4.57953	0.142811	1.10614	0.998674	0.0949702	0.00193256	-5.70867	1.49027	-3.83063	0.00104508	0.000627162
chr1_109797000_109797600	0.142153	0.446867	1.35837e-05	0.161158	-1.33137	-7.542	0.108047	1.73638	1.56179	NA	NA	NA	NA	NA	NA	NA
chr1_10980000_10980600	0.335801	0.00118835	0.0152575	-0.108126	-6.50128	-4.27029	0.111248	1.88981	1.69906	NA	NA	NA	NA	NA	NA	NA
chr1_109803000_109803600	0.389896	0.00488944	0.0490711	-0.109413	-6.07751	-3.74079	0.126137	2.06276	1.85414	NA	NA	NA	NA	NA	NA	NA
chr1_109803600_109804200	0.132583	0.0578093	6.33145e-05	0.15923	-3.72248	-7.28824	0.104129	1.91666	1.6675	NA	NA	NA	NA	NA	NA	NA
chr1_10980600_10981200	0.592267	0.0106465	0.00497906	-0.0631543	-5.15107	-5.13266	0.117159	1.94045	1.74599	NA	NA	NA	NA	NA	NA	NA
chr1_109806600_109807200	0.40255	0.0713723	0.000222949	-0.0930254	-2.86212	-5.58334	0.110179	1.5533	1.40189	NA	NA	NA	NA	NA	NA	NA
chr1_109807200_109807800	0.72658	0.0803041	0.0003832	0.0405	-3.22599	-6.19997	0.115167	1.8068	1.62686	NA	NA	NA	NA	NA	NA	NA
chr1_109815600_109816200	0.770173	0.185782	0.00998634	0.0401427	-2.97165	-5.33182	0.136654	2.2147	1.99005	NA	NA	NA	NA	NA	NA	NA
chr1_109816800_109817400	0.390966	0.161576	0.000308847	0.100566	-3.0013	-7.18463	0.116202	2.1121	1.85181	NA	NA	NA	NA	NA	NA	NA
chr1_109821600_109822200	0.0618703	0.0376489	0.622679	0.284492	-3.72096	-0.776738	0.148915	1.74208	1.56868	NA	NA	NA	NA	NA	NA	NA
chr1_109823400_109824000	0.245624	0.193422	0.199096	0.168442	-2.20634	-1.96026	0.143359	1.67347	1.50613	NA	NA	NA	NA	NA	NA	NA
chr1_10982400_10983000	0.0753856	0.000373053	0.00029699	0.182621	-7.03656	-6.23695	0.100549	1.84223	1.60242	NA	NA	NA	NA	NA	NA	NA
chr1_109824000_109824600	0.366869	0.0322687	0.0303553	0.111944	-3.3727	-3.07147	0.122923	1.53093	1.37776	NA	NA	NA	NA	NA	NA	NA
chr1_109826400_109827000	0.147561	0.00700761	0.0368011	0.195303	-6.63601	-4.40265	0.132752	2.35864	2.05164	NA	NA	NA	NA	NA	NA	NA
chr1_109827000_109827600	0.923218	0.00629802	0.0458949	0.0124911	-6.43123	-4.01505	0.128943	2.25401	1.96065	NA	NA	NA	NA	NA	NA	NA
chr1_10985400_10986000	0.876888	0.0039982	0.00261666	0.0167154	-5.41154	-5.11299	0.107344	1.79242	1.61316	NA	NA	NA	NA	NA	NA	NA
chr1_10986000_10986600	0.919131	0.000632013	0.00465069	0.0106783	-7.10904	-5.1864	0.104641	1.94809	1.7495	NA	NA	NA	NA	NA	NA	NA
chr1_109873800_109874400	0.559192	0.0874285	0.00054668	-0.0686819	-3.67229	-6.7719	0.116803	2.10616	1.832	NA	NA	NA	NA	NA	NA	NA
chr1_109876800_109877400	0.201744	0.0118061	0.0268173	0.157325	-5.38096	-4.20329	0.121603	2.05817	1.84192	NA	NA	NA	NA	NA	NA	NA
chr1_109877400_109878000	0.869311	0.0012984	0.0242017	0.0195452	-6.57096	-4.03126	0.118178	1.92677	1.73379	NA	NA	NA	NA	NA	NA	NA
chr1_109884600_109885200	0.998147	0.015068	0.000189952	0.000240907	-4.39507	-6.33329	0.103207	1.74524	1.5704	NA	NA	NA	NA	NA	NA	NA
chr1_109886400_109887000	0.498298	0.85839	0.00152689	0.0371819	-0.104957	-1.78732	0.0545041	0.585192	0.532664	NA	NA	NA	NA	NA	NA	NA
chr1_109887000_109887600	0.648257	0.853039	0.00196683	0.0196958	0.0791259	-1.2755	0.0429123	0.424924	0.390212	0.298984	0.00519938	1.35463	0.576911	2.34807	0.0292685	0.00579566
chr1_109887600_109888200	0.978305	0.808187	0.0161195	-0.00140413	0.12296	-1.14579	0.0513729	0.503796	0.459908	0.283291	0.0097489	1.26875	0.682148	1.85994	0.0776667	0.0116875
chr1_109892400_109893000	0.0278501	0.056603	3.85203e-05	-0.227984	-3.68154	-7.56153	0.10061	1.88607	1.67276	NA	NA	NA	NA	NA	NA	NA
chr1_109893000_109893600	0.00348128	0.0932569	0.000130999	-0.325481	-3.28959	-7.07208	0.106066	1.92215	1.70478	NA	NA	NA	NA	NA	NA	NA
chr1_109894800_109895400	0.621713	0.0176798	0.00259446	0.0571913	-4.33402	-5.0479	0.115181	1.766	1.59112	NA	NA	NA	NA	NA	NA	NA
chr1_109895400_109896000	0.457929	0.0338631	0.000429739	0.0789411	-1.89328	2.96375	0.105521	0.867605	0.785262	0.0142684	0.00347843	-4.85703	1.1702	-4.15059	0.000494695	0.000394878
chr1_109896000_109896600	0.592531	0.0196253	0.000508223	0.0596272	-2.24583	3.13232	0.110695	0.931224	0.841998	0.0105167	0.00364007	-5.37815	1.25544	-4.28387	0.000362265	0.000325717
chr1_109896600_109897200	0.367662	0.023118	0.0389274	0.113995	-3.67893	-2.98875	0.125384	1.56938	1.40897	NA	NA	NA	NA	NA	NA	NA
chr1_109901400_109902000	0.33019	0.0609248	3.673e-06	-0.135093	1.72594	4.2509	0.137374	0.900021	0.816131	0.0208665	0.00155896	-2.52496	1.21495	-2.07824	0.050776	0.00854805
chr1_109902600_109903200	0.0946173	0.170589	0.00571551	-0.234047	-3.32118	-6.0025	0.13734	2.38848	2.07763	NA	NA	NA	NA	NA	NA	NA
chr1_109908000_109908600	0.0635757	0.0790277	2.65413e-05	0.195831	-3.07039	-7.14374	0.103197	1.71215	1.54244	NA	NA	NA	NA	NA	NA	NA
chr1_109908600_109909200	0.015187	0.0264173	1.03665e-05	0.244789	-4.36727	-8.33048	0.0973247	1.90847	1.69728	NA	NA	NA	NA	NA	NA	NA
chr1_109909800_109910400	0.366131	8.37922e-05	0.188218	0.10395	-6.75897	-1.90009	0.113968	1.57715	1.42408	NA	NA	NA	NA	NA	NA	NA
chr1_109910400_109911000	0.56616	0.00147039	0.585862	0.079907	-5.89986	-0.866854	0.138347	1.75161	1.58062	NA	NA	NA	NA	NA	NA	NA
chr1_109915200_109915800	0.616639	0.231632	0.00149814	0.0673672	-2.89707	-7.09229	0.13372	2.39227	2.10961	NA	NA	NA	NA	NA	NA	NA
chr1_109923000_109923600	0.775848	0.0556603	0.000205135	0.0314277	-3.47578	-6.40255	0.109775	1.77359	1.5971	NA	NA	NA	NA	NA	NA	NA
chr1_109923600_109924200	0.787163	0.0225855	0.00113121	-0.0304387	-4.5707	-6.03266	0.112129	1.94178	1.74521	NA	NA	NA	NA	NA	NA	NA
chr1_109928400_109929000	0.377533	0.00840564	0.00167472	-0.0944922	-5.00896	-5.45142	0.106119	1.82475	1.64005	NA	NA	NA	NA	NA	NA	NA
chr1_109929000_109929600	0.242174	0.0195234	0.00324142	-0.12946	-4.43892	-5.11171	0.109368	1.83895	1.6521	NA	NA	NA	NA	NA	NA	NA
chr1_109930800_109931400	0.134988	0.0258914	0.00506456	0.187778	-5.19744	-5.82235	0.123578	2.26288	1.9848	NA	NA	NA	NA	NA	NA	NA
chr1_109977600_109978200	0.262241	0.247515	0.00492549	0.134704	1.50328	-3.34697	0.118784	1.28463	1.13703	0.0732485	0.0065598	4.85025	1.71555	2.82723	0.01041	0.00292369
chr1_109978200_109978800	0.526017	0.539708	0.000108041	0.0758364	-0.998071	-6.14281	0.118753	1.61622	1.45989	NA	NA	NA	NA	NA	NA	NA
chr1_109983600_109984200	0.7275	0.0188317	5.41383e-06	-0.0325053	-4.20139	-7.93795	0.0927582	1.73001	1.55744	NA	NA	NA	NA	NA	NA	NA
chr1_109984200_109984800	0.661045	0.00972841	0.000105541	-0.0458296	-4.3809	-6.19809	0.103894	1.62902	1.47051	NA	NA	NA	NA	NA	NA	NA
chr1_109984800_109985400	0.797872	0.00317281	0.0555668	0.0308491	-4.66508	-2.60489	0.11981	1.50406	1.32867	NA	NA	NA	NA	NA	NA	NA
chr1_109985400_109986000	0.0783734	0.00360128	0.0186815	0.209731	-6.37669	-4.50479	0.116689	2.08621	1.85246	NA	NA	NA	NA	NA	NA	NA
chr1_110003400_110004000	0.350977	0.00167735	0.0249018	0.108526	-6.32578	-3.95863	0.11526	1.90341	1.71133	NA	NA	NA	NA	NA	NA	NA
chr1_110004000_110004600	0.424969	0.0023727	0.0364334	0.0948538	-6.12676	-3.69759	0.117909	1.91238	1.71956	NA	NA	NA	NA	NA	NA	NA
chr1_110017200_110017800	0.89185	0.0112581	0.000393101	0.0151205	-5.33016	-6.69634	0.11064	2.02442	1.76089	NA	NA	NA	NA	NA	NA	NA
chr1_110017800_110018400	0.234978	0.0116693	3.24382e-05	0.119933	-5.29134	-8.07964	0.0997574	2.02038	1.7673	NA	NA	NA	NA	NA	NA	NA
chr1_110034000_110034600	0.0185334	1.76519e-05	0.648947	0.297353	-7.09773	0.617137	0.122115	1.49361	1.34743	0.00122111	0.24551	-7.71487	2.01158	-3.83524	0.0010339	0.000623
chr1_110034600_110035200	0.000767821	8.04094e-05	0.824143	0.458121	-6.71707	0.31501	0.127774	1.56279	1.41008	0.00145411	0.316096	-7.03208	2.10491	-3.3408	0.00325636	0.00137823
chr1_110035200_110035800	0.4144	0.00456326	0.569158	0.126539	-6.70761	-1.16466	0.153736	2.2574	2.03216	NA	NA	NA	NA	NA	NA	NA
chr1_110040000_110040600	0.579623	0.0296217	0.00448521	-0.0668062	-4.19218	-5.01412	0.119809	1.87169	1.68392	NA	NA	NA	NA	NA	NA	NA
chr1_110040600_110041200	0.22595	0.00580103	0.00448949	0.138298	-5.66087	-5.23047	0.112794	1.9631	1.75678	NA	NA	NA	NA	NA	NA	NA
chr1_110050200_110050800	0.519578	0.0407212	0.00335796	0.0771314	-4.32517	-5.69627	0.118916	2.05834	1.84853	NA	NA	NA	NA	NA	NA	NA
chr1_110050800_110051400	0.381747	0.0126767	0.00141716	0.0956139	-4.95896	-5.82153	0.10834	1.91716	1.72196	NA	NA	NA	NA	NA	NA	NA
chr1_110062800_110063400	0.0338123	0.383141	0.0208851	0.336855	-1.94662	-4.75424	0.15432	2.21224	1.9924	NA	NA	NA	NA	NA	NA	NA
chr1_110063400_110064000	0.167866	0.259058	0.0278339	0.202885	-2.07376	-3.71782	0.144961	1.81635	1.6405	NA	NA	NA	NA	NA	NA	NA
chr1_110067000_110067600	0.400582	0.14385	0.0354581	-0.110347	-2.31423	-2.96689	0.130145	1.5583	1.37218	NA	NA	NA	NA	NA	NA	NA
chr1_110067600_110068200	0.7336	0.146092	0.00196467	-0.0402396	-2.15066	-4.2223	0.11757	1.45643	1.29157	NA	NA	NA	NA	NA	NA	NA
chr1_110069400_110070000	0.363483	0.0329372	0.389563	0.112212	-3.08304	-1.07346	0.122342	1.40509	1.23667	NA	NA	NA	NA	NA	NA	NA
chr1_110070000_110070600	0.790774	0.0186824	0.00802991	0.0316928	-4.39281	-4.4949	0.118815	1.80642	1.62722	NA	NA	NA	NA	NA	NA	NA
chr1_110070600_110071200	0.162016	0.049797	0.00014595	0.153439	-3.62545	-6.67734	0.108095	1.80294	1.62271	NA	NA	NA	NA	NA	NA	NA
chr1_110071200_110071800	0.367612	0.0094689	7.09123e-05	0.0895106	-4.58696	-6.63224	0.0984431	1.6991	1.52945	NA	NA	NA	NA	NA	NA	NA
chr1_110082000_110082600	0.0357117	0.0379209	0.106372	-0.310445	-4.423	-3.07242	0.143787	2.07384	1.86814	NA	NA	NA	NA	NA	NA	NA
chr1_110082600_110083200	0.98222	0.00162281	0.00517549	-0.00240827	-5.62726	-4.44812	0.107516	1.6875	1.52044	NA	NA	NA	NA	NA	NA	NA
chr1_110083200_110083800	0.0448368	4.04227e-05	0.000205991	0.191983	-8.52436	-6.59433	0.0932722	1.8918	1.64547	NA	NA	NA	NA	NA	NA	NA
chr1_110083800_110084400	0.131138	0.0245852	0.975864	0.209246	-3.5622	0.0411958	0.136315	1.5364	1.3548	0.0119181	0.371076	-3.6034	2.04842	-1.75912	0.0938488	0.013454
chr1_110084400_110085000	0.145126	0.135654	0.488706	0.222123	-2.54124	-1.03029	0.150054	1.67533	1.47697	NA	NA	NA	NA	NA	NA	NA
chr1_110088600_110089200	0.352702	0.0336176	0.000281261	-0.105283	-4.46411	-6.94647	0.11222	2.04275	1.77684	NA	NA	NA	NA	NA	NA	NA
chr1_110089200_110089800	0.151991	0.00937346	0.0062736	-0.165093	-4.6135	-4.38889	0.113471	1.70648	1.53744	NA	NA	NA	NA	NA	NA	NA
chr1_110089800_110090400	0.662024	0.0097172	0.0813246	-0.0550159	-4.3292	-2.58648	0.125105	1.60953	1.45366	NA	NA	NA	NA	NA	NA	NA
chr1_110094000_110094600	0.570898	0.182828	0.00345082	0.0763558	-3.18921	-6.43425	0.133834	2.36062	2.09461	NA	NA	NA	NA	NA	NA	NA
chr1_110101200_110101800	0.118996	0.00107306	0.0202041	-0.172763	-6.54057	-4.05753	0.108899	1.88252	1.69077	NA	NA	NA	NA	NA	NA	NA
chr1_110101800_110102400	0.45106	0.000673651	0.00703346	-0.0781736	-5.89169	-4.12011	0.102907	1.62378	1.46513	NA	NA	NA	NA	NA	NA	NA
chr1_110106000_110106600	0.796879	0.16011	0.035241	-0.0335854	-2.43903	-3.34267	0.129785	1.71029	1.54407	NA	NA	NA	NA	NA	NA	NA
chr1_110106600_110107200	0.312003	0.316149	0.00233956	0.133644	-2.23754	-6.33853	0.130838	2.20961	1.97546	NA	NA	NA	NA	NA	NA	NA
chr1_110112000_110112600	0.837694	0.00540911	0.00391522	0.0224401	-4.62658	-4.34601	0.108973	1.59023	1.43591	NA	NA	NA	NA	NA	NA	NA
chr1_110112600_110113200	0.95115	0.211307	0.00116535	0.00738203	-1.99017	-4.87359	0.119891	1.57158	1.41397	NA	NA	NA	NA	NA	NA	NA
chr1_110113200_110113800	0.0713467	0.114207	0.000693925	-0.225745	-3.58743	-7.19924	0.122503	2.23112	1.98948	NA	NA	NA	NA	NA	NA	NA
chr1_11011800_11012400	0.218819	0.0121067	0.369743	0.178529	-4.46138	-1.37367	0.143344	1.71286	1.51755	NA	NA	NA	NA	NA	NA	NA
chr1_11012400_11013000	0.395517	0.0100178	0.699381	0.118763	-4.1713	0.532762	0.138564	1.5576	1.37167	0.00746917	0.266894	-4.70406	2.07548	-2.2665	0.0346668	0.00650471
chr1_110127600_110128200	0.806272	0.0536201	0.000304415	-0.0282949	-4.1463	-7.10228	0.114762	2.09729	1.82842	NA	NA	NA	NA	NA	NA	NA
chr1_110129400_110130000	0.470655	0.043699	0.000149344	-0.0770937	-4.13051	-7.28899	0.106046	1.99557	1.77443	NA	NA	NA	NA	NA	NA	NA
chr1_110130000_110130600	0.291751	0.11459	4.12406e-06	-0.1023	-2.75338	-7.9816	0.0959985	1.71426	1.54226	NA	NA	NA	NA	NA	NA	NA
chr1_110130600_110131200	0.439722	0.0334582	7.57786e-05	-0.0836118	-4.47906	-7.68747	0.107341	2.04766	1.78108	NA	NA	NA	NA	NA	NA	NA
chr1_110136600_110137200	0.903593	0.0363668	0.0486242	-0.0151216	-3.22518	-2.68253	0.124207	1.4993	1.32688	NA	NA	NA	NA	NA	NA	NA
chr1_110137200_110137800	0.889301	0.0242946	0.00744497	-0.0161059	-3.40664	-3.67194	0.115119	1.46616	1.31573	NA	NA	NA	NA	NA	NA	NA
chr1_110151600_110152200	0.40142	1.23015e-06	0.0830771	-0.081501	-8.59915	-2.48279	0.096296	1.55752	1.40364	NA	NA	NA	NA	NA	NA	NA
chr1_110166000_110166600	0.861715	0.0394329	0.000661764	-0.0195734	-4.12146	-6.35988	0.111784	1.9482	1.75001	NA	NA	NA	NA	NA	NA	NA
chr1_110166600_110167200	0.0624549	0.00915296	0.00257335	-0.21241	-4.85816	-5.12292	0.111442	1.79095	1.61332	NA	NA	NA	NA	NA	NA	NA
chr1_110172600_110173200	0.282641	0.0489886	0.000269193	0.12278	-3.60819	-6.31477	0.113035	1.78774	1.60954	NA	NA	NA	NA	NA	NA	NA
chr1_110187600_110188200	0.355787	0.00953248	0.00356275	0.10611	-4.85679	-4.96366	0.113836	1.80075	1.62188	NA	NA	NA	NA	NA	NA	NA
chr1_110188200_110188800	0.0826831	0.012764	0.00426167	0.202915	-4.59196	-4.79564	0.114567	1.77712	1.60061	NA	NA	NA	NA	NA	NA	NA
chr1_110188800_110189400	0.156221	0.0633193	0.00383262	0.175871	-4.1356	-5.8352	0.122153	2.17715	1.92307	NA	NA	NA	NA	NA	NA	NA
chr1_110189400_110190000	0.949073	0.0484639	0.000170739	0.00705813	-4.07505	-7.12386	0.109948	2.01418	1.75198	NA	NA	NA	NA	NA	NA	NA
chr1_110190000_110190600	0.377996	0.0871394	0.000154163	-0.0990885	-3.62107	-7.4439	0.11139	2.07482	1.8165	NA	NA	NA	NA	NA	NA	NA
chr1_110190600_110191200	0.700698	0.0580614	7.58693e-05	0.0420424	-4.04197	-7.85221	0.108746	2.08333	1.8194	NA	NA	NA	NA	NA	NA	NA
chr1_110191800_110192400	0.471699	0.0251583	8.58512e-05	-0.0748213	-4.07644	-6.79931	0.103164	1.76554	1.58931	NA	NA	NA	NA	NA	NA	NA
chr1_110192400_110193000	0.189116	0.0842474	1.39244e-05	-0.136321	-2.82385	-6.97581	0.102381	1.6027	1.44672	NA	NA	NA	NA	NA	NA	NA
chr1_110197800_110198400	0.526884	0.0235625	0.000111821	-0.0669976	-4.67219	-7.35858	0.105133	1.99984	1.75323	NA	NA	NA	NA	NA	NA	NA
chr1_110198400_110199000	0.607401	0.611055	0.000297014	0.0626332	-0.774442	-5.30019	0.121129	1.51314	1.36175	NA	NA	NA	NA	NA	NA	NA
chr1_110199000_110199600	0.381245	0.84967	0.00025235	0.104835	-0.282172	-5.27064	0.118662	1.48096	1.33646	NA	NA	NA	NA	NA	NA	NA
chr1_110199600_110200200	0.90205	0.346495	0.00306122	0.0162263	-2.14655	-6.17823	0.13117	2.25846	1.98381	NA	NA	NA	NA	NA	NA	NA
chr1_110206800_110207400	0.678071	0.0102428	0.0178397	0.0488802	-4.99581	-4.12546	0.117061	1.87145	1.68352	NA	NA	NA	NA	NA	NA	NA
chr1_110207400_110208000	0.611708	0.117575	0.00197674	0.0605394	-2.53504	-4.69597	0.118502	1.59161	1.43739	NA	NA	NA	NA	NA	NA	NA
chr1_110209200_110209800	0.65965	0.00505371	0.000401324	-0.0457459	-4.84198	-5.65791	0.10325	1.65016	1.49042	NA	NA	NA	NA	NA	NA	NA
chr1_110209800_110210400	0.161735	0.0160768	0.00214815	-0.163568	-4.1619	-4.88397	0.115152	1.66983	1.5082	NA	NA	NA	NA	NA	NA	NA
chr1_110215800_110216400	0.033528	0.33645	0.00408621	-0.299899	-2.29355	-6.29656	0.137159	2.36297	2.09098	NA	NA	NA	NA	NA	NA	NA
chr1_110222400_110223000	0.557844	0.0126578	3.98016e-05	0.0587679	-5.23262	-7.95434	0.0995997	2.0225	1.76349	NA	NA	NA	NA	NA	NA	NA
chr1_110223000_110223600	0.840468	0.00201084	0.000449182	-0.0201203	-6.44819	-6.55708	0.0994308	1.9773	1.74391	NA	NA	NA	NA	NA	NA	NA
chr1_110226000_110226600	0.896004	0.157244	0.000390838	0.0157307	-3.10188	-7.25503	0.119731	2.15988	1.90687	NA	NA	NA	NA	NA	NA	NA
chr1_110226600_110227200	0.454149	0.344363	0.00227887	-0.0949393	-2.04406	-6.08209	0.125839	2.14105	1.89016	NA	NA	NA	NA	NA	NA	NA
chr1_110228400_110229000	0.137815	0.290893	0.000464879	-0.190108	-1.98336	-6.2813	0.126037	1.85785	1.6755	NA	NA	NA	NA	NA	NA	NA
chr1_110229000_110229600	0.584113	0.260688	4.47141e-05	0.0601463	-1.88108	-6.67289	0.10916	1.65331	1.49093	NA	NA	NA	NA	NA	NA	NA
chr1_110229600_110230200	0.257399	0.00575459	0.000970602	0.121038	-5.03199	-5.50679	0.105641	1.74322	1.56985	NA	NA	NA	NA	NA	NA	NA
chr1_110234400_110235000	0.382116	0.121756	0.00265982	-0.108524	-3.10795	-5.6154	0.123065	1.97405	1.77488	NA	NA	NA	NA	NA	NA	NA
chr1_110235000_110235600	0.134343	0.406618	0.00794797	-0.21475	-1.4783	-4.40827	0.141089	1.76622	1.59362	NA	NA	NA	NA	NA	NA	NA
chr1_110239800_110240400	0.342586	0.00431375	0.0309057	0.112254	-4.96178	-3.3261	0.117144	1.65849	1.49715	NA	NA	NA	NA	NA	NA	NA
chr1_110240400_110241000	0.993658	0.000770062	0.0843328	-0.000942429	-5.56465	-2.43417	0.117961	1.55244	1.38193	NA	NA	NA	NA	NA	NA	NA
chr1_110241000_110241600	0.737979	0.00201013	0.0027829	-0.0382672	-7.15771	-6.04533	0.11375	2.19479	1.92041	NA	NA	NA	NA	NA	NA	NA
chr1_110255400_110256000	0.395042	0.0411146	0.0157478	-0.103692	-4.42369	-4.6058	0.120859	2.10951	1.84181	NA	NA	NA	NA	NA	NA	NA
chr1_110266200_110266800	0.883371	0.0888027	3.95663e-05	-0.0153544	-3.32607	-7.66212	0.10413	1.9161	1.69803	NA	NA	NA	NA	NA	NA	NA
chr1_110266800_110267400	0.541563	0.0931106	4.72632e-05	-0.0643	-3.27792	-7.56503	0.104603	1.91445	1.69657	NA	NA	NA	NA	NA	NA	NA
chr1_110291400_110292000	0.677551	0.020773	0.00135867	-0.0474236	-4.76755	-6.0738	0.113378	1.99612	1.78903	NA	NA	NA	NA	NA	NA	NA
chr1_110292000_110292600	0.784847	0.81048	1.39059e-05	-0.0318051	-0.423502	-7.62997	0.115869	1.75661	1.58226	NA	NA	NA	NA	NA	NA	NA
chr1_110292600_110293200	0.231943	0.613154	0.000895487	-0.158786	-1.07342	-6.70181	0.131207	2.10973	1.89606	NA	NA	NA	NA	NA	NA	NA
chr1_110310000_110310600	0.0285382	0.0393909	0.000648829	0.251928	-4.13148	-6.36845	0.111687	1.9525	1.74926	NA	NA	NA	NA	NA	NA	NA
chr1_110310600_110311200	0.871091	0.305727	0.0123861	0.0245517	-2.59808	-5.66851	0.150518	2.51041	2.1838	NA	NA	NA	NA	NA	NA	NA
chr1_110317200_110317800	0.165913	0.163826	0.000256125	0.165433	-3.00716	-7.40543	0.117648	2.1278	1.88	NA	NA	NA	NA	NA	NA	NA
chr1_110317800_110318400	0.280878	0.268026	0.00120262	0.14111	-2.55751	-6.93147	0.12943	2.28308	2.01722	NA	NA	NA	NA	NA	NA	NA
chr1_110337600_110338200	0.37076	0.00477469	0.0484427	0.109174	-5.20726	-3.21616	0.120868	1.76222	1.58949	NA	NA	NA	NA	NA	NA	NA
chr1_110338200_110338800	0.704511	3.26922e-05	0.201281	0.041028	-5.74331	1.43978	0.107562	1.25691	1.1117	0.00128065	0.0629688	-7.18309	1.678	-4.28074	0.000364922	0.00032675
chr1_110338800_110339400	0.495509	0.0053343	0.809078	0.0758418	-3.64551	0.271056	0.110453	1.25083	1.11587	0.00546528	0.311233	-3.91656	1.67623	-2.33653	0.0299818	0.00588676
chr1_110339400_110340000	0.117507	0.0010525	0.0100279	0.176336	-5.82408	-4.04356	0.110691	1.67319	1.51012	NA	NA	NA	NA	NA	NA	NA
chr1_110340000_110340600	0.340442	0.0145763	0.000177893	-0.0990473	-4.61274	-6.64008	0.1029	1.82213	1.63815	NA	NA	NA	NA	NA	NA	NA
chr1_110340600_110341200	0.0520705	0.0443351	5.29044e-05	-0.208162	-4.11641	-7.85614	0.104581	1.995	1.77538	NA	NA	NA	NA	NA	NA	NA
chr1_11038200_11038800	0.348618	0.481297	0.000620644	0.126658	-1.54657	-7.16035	0.133854	2.1796	1.95897	NA	NA	NA	NA	NA	NA	NA
chr1_11038800_11039400	0.636719	0.317111	0.000706471	-0.0593351	-2.12135	-6.79727	0.124859	2.09908	1.88145	NA	NA	NA	NA	NA	NA	NA
chr1_110406600_110407200	0.287226	0.000400871	0.000106513	0.0957742	-7.00306	-6.91486	0.0890261	1.84458	1.64166	NA	NA	NA	NA	NA	NA	NA
chr1_110407200_110407800	0.462064	0.00889635	0.0139808	0.0656494	-3.43454	-2.84166	0.0885708	1.2611	1.11523	NA	NA	NA	NA	NA	NA	NA
chr1_110407800_110408400	0.770774	0.000944575	0.0447354	0.0286206	-4.78045	-2.46265	0.097694	1.35929	1.19585	NA	NA	NA	NA	NA	NA	NA
chr1_11042400_11043000	0.549517	0.163926	0.000290878	-0.0709679	-2.90325	-7.17871	0.117768	2.05477	1.84126	NA	NA	NA	NA	NA	NA	NA
chr1_11043000_11043600	0.423409	0.454066	2.35826e-06	-0.0832789	-1.21303	-7.73359	0.10317	1.60753	1.44943	NA	NA	NA	NA	NA	NA	NA
chr1_110450400_110451000	0.473803	0.000739887	0.000261623	0.0690371	-6.22553	-6.12376	0.0956445	1.73047	1.55728	NA	NA	NA	NA	NA	NA	NA
chr1_110453400_110454000	0.246979	0.373571	4.84049e-08	0.115455	1.12798	-7.20798	0.0985495	1.25622	1.12099	0.117072	0.00137954	8.33596	1.68366	4.95111	7.69118e-05	0.000122347
chr1_11045400_11046000	0.261759	0.00162224	0.0833626	-0.13956	-6.42476	-3.06464	0.122941	1.92658	1.73425	NA	NA	NA	NA	NA	NA	NA
chr1_110454000_110454600	0.252864	0.858221	3.2715e-06	0.125597	-0.266055	-7.01374	0.108565	1.48161	1.33803	NA	NA	NA	NA	NA	NA	NA
chr1_110455200_110455800	0.353834	0.0894764	0.0587023	0.13735	-3.10741	-3.12185	0.146749	1.79402	1.61333	NA	NA	NA	NA	NA	NA	NA
chr1_110455800_110456400	0.676059	0.00455883	0.0281787	0.0512065	-5.02894	-3.45571	0.121824	1.69225	1.52837	NA	NA	NA	NA	NA	NA	NA
chr1_11046600_11047200	0.681136	0.0227725	0.00370983	-0.0454719	-4.55588	-5.20556	0.110009	1.9383	1.709	NA	NA	NA	NA	NA	NA	NA
chr1_11047200_11047800	0.0874152	0.0578269	0.00207122	-0.22407	-4.45575	-6.48789	0.128505	2.29438	1.99573	NA	NA	NA	NA	NA	NA	NA
chr1_110476200_110476800	0.506602	0.00127349	0.586377	-0.0888463	-6.50859	-0.939773	0.132805	1.90483	1.71595	NA	NA	NA	NA	NA	NA	NA
chr1_110476800_110477400	0.705102	0.0997109	0.965922	-0.0503904	-2.4071	-0.0543203	0.132386	1.4348	1.26503	NA	NA	NA	NA	NA	NA	NA
chr1_110478000_110478600	0.0702461	0.300944	0.00408046	-0.249184	-2.45801	-6.21055	0.134678	2.35143	2.06207	NA	NA	NA	NA	NA	NA	NA
chr1_110478600_110479200	0.716891	0.00994309	0.000522539	-0.039216	-4.61264	-5.76363	0.107531	1.72055	1.55307	NA	NA	NA	NA	NA	NA	NA
chr1_110479200_110479800	0.875329	0.00136038	0.000298195	0.0153001	-5.80953	-5.99961	0.0970166	1.7114	1.54195	NA	NA	NA	NA	NA	NA	NA
chr1_110479800_110480400	0.697685	0.00857191	0.000153018	-0.0434668	-5.92798	-7.72275	0.11125	2.16541	1.88348	NA	NA	NA	NA	NA	NA	NA
chr1_110482200_110482800	0.866376	0.0211209	0.00401226	0.0202296	-5.26336	-5.86531	0.119603	2.21004	1.94353	NA	NA	NA	NA	NA	NA	NA
chr1_110482800_110483400	0.71947	0.00128144	0.000314998	-0.0349292	-6.71792	-6.7762	0.0966979	1.9673	1.74936	NA	NA	NA	NA	NA	NA	NA
chr1_110484000_110484600	0.7135	0.00038125	0.0335028	-0.0414288	-7.96307	-4.03163	0.112191	2.0886	1.8436	NA	NA	NA	NA	NA	NA	NA
chr1_110488200_110488800	0.158032	0.0270358	7.2009e-05	-0.154255	-4.76516	-7.89579	0.107617	2.09128	1.82279	NA	NA	NA	NA	NA	NA	NA
chr1_110488800_110489400	0.222151	0.0501097	0.000272373	-0.134424	-3.75109	-6.58735	0.108726	1.86808	1.68061	NA	NA	NA	NA	NA	NA	NA
chr1_110489400_110490000	0.377766	0.614235	0.000267209	-0.0978984	-0.70378	-4.79986	0.109998	1.38747	1.22268	NA	NA	NA	NA	NA	NA	NA
chr1_110490000_110490600	0.462739	0.074574	0.000554402	-0.0820152	-2.65939	-4.80571	0.110819	1.46003	1.30169	NA	NA	NA	NA	NA	NA	NA
chr1_110490600_110491200	0.496397	0.000419234	0.0101088	0.0757854	-7.17132	-4.56539	0.1106	1.89608	1.70697	NA	NA	NA	NA	NA	NA	NA
chr1_110491200_110491800	0.491987	0.00437662	0.0294538	0.0851919	-5.38898	-3.65088	0.123059	1.80444	1.62825	NA	NA	NA	NA	NA	NA	NA
chr1_110491800_110492400	0.173902	0.0736308	0.0863659	0.195411	-3.75617	-3.2379	0.141643	2.05524	1.85058	NA	NA	NA	NA	NA	NA	NA
chr1_110493000_110493600	0.102981	0.000898842	5.3146e-06	0.139708	-6.25437	-7.92136	0.0840994	1.7701	1.55256	NA	NA	NA	NA	NA	NA	NA
chr1_110493600_110494200	0.864899	0.0201327	0.00694889	0.0210826	-5.06188	-5.33405	0.123271	2.10801	1.89377	NA	NA	NA	NA	NA	NA	NA
chr1_110508000_110508600	0.947857	0.0737991	0.00153531	-0.00784901	-3.04386	-5.04778	0.119413	1.66649	1.5052	NA	NA	NA	NA	NA	NA	NA
chr1_110508600_110509200	0.672574	0.0871657	0.000477712	0.0492672	-3.62579	-6.84535	0.115885	2.07771	1.83025	NA	NA	NA	NA	NA	NA	NA
chr1_110518200_110518800	0.464559	0.0326916	3.07337e-05	0.0744632	-4.17158	-7.82058	0.101027	1.89839	1.70464	NA	NA	NA	NA	NA	NA	NA
chr1_11052000_11052600	0.946297	0.000472886	0.0211968	-0.00753686	-7.57411	-4.2468	0.111328	2.02332	1.7843	NA	NA	NA	NA	NA	NA	NA
chr1_110524200_110524800	0.314914	0.0163493	0.000582258	0.114481	-5.26495	-6.79948	0.11276	2.11812	1.84971	NA	NA	NA	NA	NA	NA	NA
chr1_110524800_110525400	0.574897	0.0122112	0.000377156	-0.0602029	-5.14169	-6.65203	0.106631	1.9766	1.74316	NA	NA	NA	NA	NA	NA	NA
chr1_11052600_11053200	0.832523	0.000114064	0.458468	-0.0217437	-5.50154	-0.864185	0.102283	1.31269	1.15655	NA	NA	NA	NA	NA	NA	NA
chr1_11053200_11053800	0.844781	0.000772061	0.917559	-0.01883	-3.99222	0.103395	0.095676	1.11403	0.993829	0.00248349	0.351403	-4.09561	1.4929	-2.7434	0.012527	0.0033084
chr1_11053800_11054400	0.585728	0.0138357	0.000220128	0.0574515	-4.86783	-6.8315	0.10472	1.90733	1.71356	NA	NA	NA	NA	NA	NA	NA
chr1_11054400_11055000	0.0629783	0.0824245	1.44695e-05	0.191279	-2.84303	-6.95653	0.100562	1.60379	1.4461	NA	NA	NA	NA	NA	NA	NA
chr1_11055000_11055600	0.980349	0.0278753	2.46095e-06	0.00219656	-3.3481	-7.09056	0.0887289	1.47777	1.33195	NA	NA	NA	NA	NA	NA	NA
chr1_110555400_110556000	0.253071	0.0558349	0.251305	0.177053	-4.58253	-2.44153	0.15311	2.34006	2.10342	NA	NA	NA	NA	NA	NA	NA
chr1_11055600_11056200	0.109902	0.000363749	0.000347071	-0.149832	-7.10618	-6.35105	0.0920442	1.85653	1.65278	NA	NA	NA	NA	NA	NA	NA
chr1_11056200_11056800	0.369149	0.00146633	0.00831505	-0.100044	-6.29206	-4.61818	0.110384	1.86753	1.67988	NA	NA	NA	NA	NA	NA	NA
chr1_11056800_11057400	0.96753	0.0156214	0.00281819	0.00458394	-4.03356	-4.5702	0.112044	1.6109	1.45386	NA	NA	NA	NA	NA	NA	NA
chr1_11057400_11058000	0.705504	0.0133329	0.0097112	-0.045707	-4.41019	-4.171	0.120254	1.71818	1.55058	NA	NA	NA	NA	NA	NA	NA
chr1_11058000_11058600	0.402568	0.0422352	0.000908476	-0.097022	-3.95739	-6.02806	0.114917	1.89798	1.70775	NA	NA	NA	NA	NA	NA	NA
chr1_11058600_11059200	0.664775	0.0101795	0.387658	-0.0457019	-3.44354	-0.994152	0.104836	1.28881	1.14068	NA	NA	NA	NA	NA	NA	NA
chr1_11059200_11059800	0.955992	0.000700798	0.895097	0.00707415	-5.46147	-0.176431	0.127547	1.5106	1.33119	NA	NA	NA	NA	NA	NA	NA
chr1_110603400_110604000	0.428375	0.0623064	7.28041e-06	0.0779843	-3.7012	-8.67386	0.0976604	1.94071	1.73096	NA	NA	NA	NA	NA	NA	NA
chr1_110604000_110604600	0.208708	0.4818	1.02835e-06	0.127809	-1.16661	-8.25568	0.100344	1.64601	1.48166	NA	NA	NA	NA	NA	NA	NA
chr1_110604600_110605200	0.844042	0.519663	0.000153068	-0.0234609	-1.18315	-6.73317	0.118634	1.82448	1.64217	NA	NA	NA	NA	NA	NA	NA
chr1_110605200_110605800	0.413936	0.0503939	0.00723828	-0.100184	-3.84131	-4.82665	0.121596	1.91547	1.72296	NA	NA	NA	NA	NA	NA	NA
chr1_110605800_110606400	0.980342	0.0713914	0.00717137	0.00305896	-3.72431	-5.09368	0.123519	2.02137	1.81603	NA	NA	NA	NA	NA	NA	NA
chr1_110607000_110607600	0.535507	0.00349245	0.00426816	0.0679028	-6.00549	-5.21081	0.108823	1.95775	1.73949	NA	NA	NA	NA	NA	NA	NA
chr1_110607600_110608200	0.722632	0.00180975	0.000374641	-0.0359274	-5.90092	-6.14829	0.100646	1.78958	1.61025	NA	NA	NA	NA	NA	NA	NA
chr1_110608200_110608800	0.97598	0.00179288	0.000227553	0.00303774	-5.66098	-6.14299	0.100385	1.71514	1.5449	NA	NA	NA	NA	NA	NA	NA
chr1_110608800_110609400	0.219315	0.0068094	0.000837281	0.128982	-5.04222	-5.70688	0.103675	1.78536	1.60448	NA	NA	NA	NA	NA	NA	NA
chr1_110616000_110616600	0.699759	0.38928	0.347128	0.0599627	-1.29031	1.2578	0.154587	1.4856	1.32512	0.122844	0.117832	-2.54811	1.99071	-1.28	0.215195	0.0265112
chr1_110616600_110617200	0.356626	0.528036	0.147403	0.155999	-1.01952	2.095	0.167652	1.60432	1.42345	0.175268	0.0456475	-3.11452	2.14478	-1.45214	0.161971	0.0206877
chr1_110631000_110631600	0.291513	0.00324668	0.000111897	0.103405	-5.09956	-6.24527	0.0969877	1.64848	1.48805	NA	NA	NA	NA	NA	NA	NA
chr1_110631600_110632200	0.661018	0.000428586	0.00196187	0.0445392	-7.23301	-5.63241	0.10096	1.91599	1.72265	NA	NA	NA	NA	NA	NA	NA
chr1_110632200_110632800	0.633547	0.000460565	0.00165317	-0.0500167	-7.4994	-5.78972	0.104266	1.99882	1.73951	NA	NA	NA	NA	NA	NA	NA
chr1_1106400_1107000	0.219305	0.578126	0.0525929	-0.192602	-1.20396	-3.84214	0.154809	2.15063	1.93474	NA	NA	NA	NA	NA	NA	NA
chr1_11065800_11066400	0.011014	0.000821855	0.0402854	0.313636	-7.44879	-3.93341	0.118737	2.0906	1.86766	NA	NA	NA	NA	NA	NA	NA
chr1_11066400_11067000	0.0548052	0.00145247	0.0200151	0.229682	-6.59661	-4.22702	0.116773	1.95605	1.75858	NA	NA	NA	NA	NA	NA	NA
chr1_11067000_11067600	0.120797	0.03133	0.0105273	0.195477	-4.38796	-4.73513	0.123832	1.98034	1.78085	NA	NA	NA	NA	NA	NA	NA
chr1_110672400_110673000	0.0975674	1.57385e-05	0.00411092	0.211581	-6.34998	3.51464	0.125295	1.32683	1.16799	0.00122111	0.00623565	-9.86462	1.76768	-5.58056	1.83759e-05	2.20293e-05
chr1_110673000_110673600	0.315007	2.5396e-06	0.0505837	-0.111143	-6.60464	2.19462	0.109494	1.24277	1.09528	0.00121512	0.0182282	-8.79926	1.65654	-5.31182	3.37051e-05	6.04907e-05
chr1_110673600_110674200	0.0602145	0.00146714	0.0154136	-0.209823	-5.25222	-3.53368	0.109104	1.55898	1.40825	NA	NA	NA	NA	NA	NA	NA
chr1_110674200_110674800	0.0823866	0.00290155	0.639998	-0.229445	-4.80529	-0.6475	0.129417	1.53365	1.37593	NA	NA	NA	NA	NA	NA	NA
chr1_110674800_110675400	0.00914404	0.119422	0.536871	0.405207	-2.93707	-1.04034	0.149358	1.85353	1.67289	NA	NA	NA	NA	NA	NA	NA
chr1_110675400_110676000	0.825812	0.00424534	0.0155735	-0.0249847	-5.32652	-4.00759	0.112929	1.77697	1.59974	NA	NA	NA	NA	NA	NA	NA
chr1_11067600_11068200	0.464415	0.000539494	0.00820987	-0.0795725	-7.00348	-4.68913	0.107924	1.89245	1.7027	NA	NA	NA	NA	NA	NA	NA
chr1_110749800_110750400	0.0112398	0.47283	0.000650777	0.333444	-1.31345	-5.95655	0.126613	1.81564	1.63656	NA	NA	NA	NA	NA	NA	NA
chr1_110750400_110751000	0.121301	0.220459	9.33366e-05	0.180727	-2.16315	-6.68174	0.114647	1.74311	1.57121	NA	NA	NA	NA	NA	NA	NA
chr1_110751000_110751600	0.294512	0.0925131	6.54242e-06	0.105949	-2.96719	-7.86088	0.0999997	1.72972	1.55908	NA	NA	NA	NA	NA	NA	NA
chr1_110751600_110752200	0.529071	0.034621	6.89939e-05	0.0668896	-4.17517	-7.51088	0.105523	1.92176	1.72875	NA	NA	NA	NA	NA	NA	NA
chr1_110777400_110778000	0.348143	0.0176858	0.151532	-0.133787	-5.43052	-2.89791	0.141248	2.21292	1.9895	NA	NA	NA	NA	NA	NA	NA
chr1_110779800_110780400	0.479849	0.0251669	0.000823394	-0.0765003	-4.32144	-5.98839	0.107456	1.87177	1.68101	NA	NA	NA	NA	NA	NA	NA
chr1_110780400_110781000	0.20098	0.00568825	0.00029658	-0.130694	-5.46413	-6.61279	0.100845	1.89013	1.69879	NA	NA	NA	NA	NA	NA	NA
chr1_11080800_11081400	0.911762	0.000514591	0.0571644	0.0133358	-6.93221	-3.27223	0.119728	1.86547	1.68032	NA	NA	NA	NA	NA	NA	NA
chr1_110872200_110872800	0.0364939	0.00951349	1.79236e-05	0.207249	-5.17149	-7.91569	0.0964131	1.9169	1.66731	NA	NA	NA	NA	NA	NA	NA
chr1_110872800_110873400	0.00531577	0.00511646	0.000187223	0.28605	-5.33879	-6.60978	0.0981051	1.82228	1.63712	NA	NA	NA	NA	NA	NA	NA
chr1_110873400_110874000	0.0105282	0.00246263	0.0003716	0.285087	-6.51754	-6.78847	0.10722	2.04263	1.7767	NA	NA	NA	NA	NA	NA	NA
chr1_110874000_110874600	0.610168	0.0376536	0.0903321	-0.0647677	-3.70566	-2.70233	0.126231	1.73496	1.56444	NA	NA	NA	NA	NA	NA	NA
chr1_110874600_110875200	0.268262	0.00317105	0.0522738	0.128265	-5.52522	-3.18746	0.114558	1.78126	1.60282	NA	NA	NA	NA	NA	NA	NA
chr1_110879400_110880000	0.0477356	0.615429	0.158418	-0.305649	-0.713159	1.80004	0.150562	1.41072	1.25701	0.209347	0.0490288	-2.5132	1.8895	-1.33009	0.198459	0.0246727
chr1_110880000_110880600	0.299574	0.575092	0.010436	-0.158777	-0.730755	3.09589	0.151458	1.29497	1.16287	0.193529	0.00821681	-3.82664	1.74046	-2.19864	0.0398391	0.0071855
chr1_110916600_110917200	0.271003	0.0420152	0.100674	-0.154841	-4.0547	-2.92903	0.139099	1.94248	1.75101	NA	NA	NA	NA	NA	NA	NA
chr1_110917200_110917800	0.454046	0.0368386	0.0924214	-0.0973259	-3.82792	-2.75977	0.128973	1.78418	1.60833	NA	NA	NA	NA	NA	NA	NA
chr1_1109400_1110000	0.81496	0.000654957	0.0302497	-0.0269463	-7.76255	-4.17067	0.114528	2.13398	1.86958	NA	NA	NA	NA	NA	NA	NA
chr1_110962800_110963400	0.137013	0.00530766	0.00307399	-0.178708	-6.61051	-6.14071	0.118233	2.26674	1.97269	NA	NA	NA	NA	NA	NA	NA
chr1_110963400_110964000	0.0334828	0.23195	0.0144338	-0.210688	-0.972263	1.84633	0.0963326	0.803404	0.72822	0.0682531	0.00932858	-2.8186	1.08433	-2.5994	0.0171491	0.00403905
chr1_110964000_110964600	0.265815	0.407066	0.00012839	-0.115214	-0.627009	2.83188	0.102371	0.749849	0.681627	0.129237	0.0024868	-3.45888	1.01335	-3.4133	0.00275551	0.00122428
chr1_110964600_110965200	0.424372	0.000865377	0.00685615	0.102125	-4.53095	3.20522	0.126783	1.27779	1.13594	0.00258753	0.0072237	-7.73617	1.70971	-4.52484	0.000206471	0.000234415
chr1_11098800_11099400	0.192839	0.0066329	0.0293549	0.155932	-5.17266	-3.68521	0.118115	1.82522	1.64251	NA	NA	NA	NA	NA	NA	NA
chr1_110992200_110992800	0.00736821	0.00276155	0.198453	0.34568	-6.35559	-2.35859	0.123691	2.01724	1.80953	NA	NA	NA	NA	NA	NA	NA
chr1_110992800_110993400	0.00474663	0.00192541	0.168351	0.355407	-6.46004	-2.47276	0.120188	1.97188	1.76884	NA	NA	NA	NA	NA	NA	NA
chr1_11099400_11100000	0.689659	1.62633e-05	0.0553009	0.0397425	-6.54017	-2.42788	0.098945	1.36932	1.23698	NA	NA	NA	NA	NA	NA	NA
chr1_1110000_1110600	0.442574	0.103532	0.000381517	-0.0576515	-1.77699	-3.66225	0.0744797	1.07144	0.960613	NA	NA	NA	NA	NA	NA	NA
chr1_11100000_11100600	0.908104	2.93456e-05	0.0128664	0.0110936	-6.66885	-3.37293	0.0956164	1.44925	1.30693	NA	NA	NA	NA	NA	NA	NA
chr1_1110600_1111200	0.736335	0.176867	3.33811e-06	-0.0237721	-1.59004	-5.42641	0.0702055	1.16063	1.03635	NA	NA	NA	NA	NA	NA	NA
chr1_1111200_1111800	0.404893	0.0117696	0.0277046	0.0870047	-3.77503	-2.88671	0.103566	1.44325	1.27266	NA	NA	NA	NA	NA	NA	NA
chr1_111139200_111139800	0.949307	2.38066e-07	0.0135163	-0.00545983	-9.11633	-3.51423	0.085444	1.52333	1.372	NA	NA	NA	NA	NA	NA	NA
chr1_111139800_111140400	0.8014	0.0021638	0.922303	-0.0297631	-4.40848	0.118131	0.117692	1.36243	1.20504	0.00361373	0.353246	-4.52661	1.81888	-2.48868	0.0217526	0.00473739
chr1_111140400_111141000	0.0537107	0.0383887	0.209089	0.270072	-3.38205	-1.79296	0.136662	1.58978	1.40887	NA	NA	NA	NA	NA	NA	NA
chr1_1111800_1112400	0.968864	0.00131719	0.930069	0.00540197	-5.62518	-0.131277	0.137699	1.65179	1.48833	NA	NA	NA	NA	NA	NA	NA
chr1_111199200_111199800	0.188936	0.710848	0.985224	0.18989	0.515599	-0.0229522	0.142555	1.38285	1.23309	0.246376	0.374164	0.538551	1.85278	0.290672	0.774295	0.0877831
chr1_111199800_111200400	0.61486	0.0468892	1.89752e-06	-0.0524887	1.31522	3.17238	0.103662	0.645302	0.587727	0.0175569	0.00149881	-1.85716	0.872833	-2.12774	0.045987	0.00796933
chr1_111200400_111201000	0.517024	0.697408	0.000134698	-0.0677843	-0.294578	2.82998	0.103867	0.753226	0.683608	0.241123	0.00251703	-3.12455	1.01719	-3.07176	0.00601783	0.00203584
chr1_111201000_111201600	0.790981	0.000314359	0.0341461	0.0289027	-6.77992	-3.43303	0.108464	1.75003	1.57581	NA	NA	NA	NA	NA	NA	NA
chr1_111201600_111202200	0.628757	0.000525124	0.0215066	-0.0551846	-7.88641	-4.4266	0.113432	2.126	1.86453	NA	NA	NA	NA	NA	NA	NA
chr1_111202800_111203400	0.176638	0.263128	0.00140096	0.158353	-2.12924	-5.53878	0.115526	1.88114	1.63644	NA	NA	NA	NA	NA	NA	NA
chr1_111204000_111204600	0.22118	0.435496	2.16229e-06	-0.19138	-0.911894	5.60648	0.154463	1.15988	1.0459	0.13969	0.00149906	-6.51838	1.56181	-4.17361	0.000468769	0.000379804
chr1_111204600_111205200	0.343465	0.130071	0.0672254	-0.11527	-1.75513	1.90871	0.120513	1.14015	1.02004	0.0383884	0.0225388	-3.66384	1.52985	-2.3949	0.0265319	0.00540734
chr1_111205200_111205800	0.468465	0.218296	1.92307e-05	-0.0756845	-2.16377	-7.37362	0.103593	1.73533	1.55995	NA	NA	NA	NA	NA	NA	NA
chr1_111215400_111216000	0.949894	0.529972	0.382894	0.0100401	-0.980342	1.21191	0.158967	1.54996	1.37656	0.176039	0.132258	-2.19226	2.07299	-1.05753	0.302876	0.0361342
chr1_111216000_111216600	0.658169	0.831867	0.00650198	0.0565253	-0.218672	2.6275	0.126988	1.02456	0.924719	0.291794	0.00711134	-2.84617	1.38015	-2.06222	0.0524198	0.00876172
chr1_111222000_111222600	0.778043	0.136899	0.000696432	0.0345876	-3.31226	-7.00869	0.122041	2.19074	1.93745	NA	NA	NA	NA	NA	NA	NA
chr1_111270600_111271200	0.616105	5.21731e-05	0.0104407	-0.0498696	-8.58974	-4.56463	0.0988383	1.93933	1.71467	NA	NA	NA	NA	NA	NA	NA
chr1_111271200_111271800	0.0526897	0.00581732	0.000262123	-0.200939	-5.42374	-6.6455	0.101228	1.88154	1.69021	NA	NA	NA	NA	NA	NA	NA
chr1_11132400_11133000	0.771375	0.0411716	0.0012381	0.0363864	-4.66295	-6.62913	0.124538	2.22426	1.93473	NA	NA	NA	NA	NA	NA	NA
chr1_11133000_11133600	0.912617	0.0369688	0.00116233	-0.0137641	-4.80501	-6.72103	0.124788	2.24122	1.94948	NA	NA	NA	NA	NA	NA	NA
chr1_111332400_111333000	0.277678	0.208365	0.000661581	0.13104	-2.63416	-6.65297	0.119386	2.06652	1.83061	NA	NA	NA	NA	NA	NA	NA
chr1_111346200_111346800	0.203455	6.6783e-06	0.00181027	-0.110053	-7.74142	-4.57703	0.0853926	1.53721	1.38813	NA	NA	NA	NA	NA	NA	NA
chr1_111346800_111347400	0.13747	0.000124143	0.00116158	-0.140871	-7.24715	-5.40011	0.0933109	1.74003	1.56624	NA	NA	NA	NA	NA	NA	NA
chr1_1113600_1114200	0.228573	0.0901263	0.00297828	0.162161	-4.03141	-6.33796	0.133016	2.33234	2.02878	NA	NA	NA	NA	NA	NA	NA
chr1_111414000_111414600	0.970879	0.000978656	0.115427	0.00464717	-7.58239	-3.11322	0.126657	2.16325	1.94288	NA	NA	NA	NA	NA	NA	NA
chr1_111414600_111415200	0.931829	0.000646992	0.120555	0.0102548	-7.30428	-2.84562	0.11927	2.0058	1.80146	NA	NA	NA	NA	NA	NA	NA
chr1_111423000_111423600	0.129912	0.00325366	0.0155085	0.181724	-6.13467	-4.46839	0.118	1.98358	1.7825	NA	NA	NA	NA	NA	NA	NA
chr1_111448200_111448800	0.85523	0.00092252	0.00511289	0.0202943	-5.99977	-4.50337	0.110654	1.70219	1.53699	NA	NA	NA	NA	NA	NA	NA
chr1_111448800_111449400	0.955773	0.097418	0.00833611	-0.00542379	-2.09034	-3.02145	0.0973058	1.2373	1.09944	NA	NA	NA	NA	NA	NA	NA
chr1_111449400_111450000	0.335307	0.109967	5.67979e-05	-0.0878079	-2.00933	-4.78714	0.09025	1.2346	1.0871	NA	NA	NA	NA	NA	NA	NA
chr1_111502800_111503400	0.0379937	0.00105732	0.00830957	-0.235583	-6.58357	-4.67836	0.110503	1.89221	1.70161	NA	NA	NA	NA	NA	NA	NA
chr1_111503400_111504000	0.276608	0.000346115	0.00158089	-0.109232	-7.02018	-5.49338	0.0992942	1.82649	1.64295	NA	NA	NA	NA	NA	NA	NA
chr1_111507600_111508200	0.795345	0.00341305	0.00341639	-0.0285316	-5.37004	-4.83694	0.10941	1.74594	1.57279	NA	NA	NA	NA	NA	NA	NA
chr1_111509400_111510000	0.0633979	0.0960056	0.183412	0.289236	-3.45037	-2.47483	0.152313	2.03345	1.83433	NA	NA	NA	NA	NA	NA	NA
chr1_111513000_111513600	0.103337	0.170954	0.00372174	0.218381	-3.20595	-6.12442	0.131598	2.30762	2.01142	NA	NA	NA	NA	NA	NA	NA
chr1_111514800_111515400	0.934711	0.134621	0.00269829	-0.010014	-2.83355	-5.29607	0.121624	1.86298	1.67662	NA	NA	NA	NA	NA	NA	NA
chr1_111515400_111516000	0.36787	0.257867	0.000794367	-0.108127	-1.73913	-4.88723	0.118982	1.51941	1.36736	NA	NA	NA	NA	NA	NA	NA
chr1_111516000_111516600	0.604788	0.0319031	0.00148122	-0.0600696	-4.45941	-6.09948	0.115329	2.0197	1.81222	NA	NA	NA	NA	NA	NA	NA
chr1_111619200_111619800	0.875697	0.117056	0.186269	0.0198963	-2.27022	-1.67883	0.126537	1.42329	1.2526	NA	NA	NA	NA	NA	NA	NA
chr1_111619800_111620400	0.264457	0.334225	0.800238	-0.0802889	0.586625	0.139011	0.0711338	0.601579	0.546422	0.102775	0.307756	0.447614	0.812695	0.550777	0.587887	0.0664176
chr1_111620400_111621000	0.386429	0.195264	0.14652	-0.0782337	-1.36244	-1.37949	0.0895305	1.03774	0.935206	NA	NA	NA	NA	NA	NA	NA
chr1_111660000_111660600	0.392351	0.238176	0.0235396	0.110568	-2.19745	-3.87198	0.128136	1.84047	1.65704	NA	NA	NA	NA	NA	NA	NA
chr1_111660600_111661200	0.40536	0.208142	0.0174824	0.103437	-2.26626	-3.93365	0.12325	1.77702	1.5999	NA	NA	NA	NA	NA	NA	NA
chr1_1117200_1117800	0.758149	0.107364	9.7799e-05	-0.0330274	-2.47429	-5.77681	0.106671	1.50883	1.363	NA	NA	NA	NA	NA	NA	NA
chr1_111720000_111720600	0.156295	0.16158	0.000526513	0.169578	-2.99465	-6.83198	0.117803	2.10744	1.84217	NA	NA	NA	NA	NA	NA	NA
chr1_111720600_111721200	0.0446281	0.519405	1.52992e-06	0.210011	-1.08161	-8.18981	0.101927	1.66687	1.50022	NA	NA	NA	NA	NA	NA	NA
chr1_111721200_111721800	0.187192	0.0265873	0.0564832	0.156366	-3.29923	-2.48091	0.116916	1.44345	1.27034	NA	NA	NA	NA	NA	NA	NA
chr1_111721800_111722400	0.337744	0.525833	0.0457172	0.114922	-0.885977	-2.52038	0.118721	1.38674	1.22972	NA	NA	NA	NA	NA	NA	NA
chr1_111722400_111723000	0.668549	0.633719	2.61959e-07	0.0422432	-0.742741	-8.32502	0.0980791	1.54912	1.39737	NA	NA	NA	NA	NA	NA	NA
chr1_111723000_111723600	0.754246	0.138478	1.76582e-06	-0.0302096	-2.61746	-8.46602	0.0959687	1.73831	1.56251	NA	NA	NA	NA	NA	NA	NA
chr1_111726600_111727200	0.406575	0.168205	0.000127674	-0.0885582	-2.26042	-6.04811	0.105796	1.61638	1.45516	NA	NA	NA	NA	NA	NA	NA
chr1_111727200_111727800	0.0703267	0.0551264	0.000374916	-0.198356	-3.54387	-6.19067	0.107238	1.80423	1.62145	NA	NA	NA	NA	NA	NA	NA
chr1_111727800_111728400	0.0151068	0.292167	0.00914705	-0.335348	-2.36964	-5.31371	0.133218	2.22563	1.95871	NA	NA	NA	NA	NA	NA	NA
chr1_111732000_111732600	0.299869	0.615905	0.000141457	0.127435	-0.851685	-6.28368	0.121635	1.68702	1.52346	NA	NA	NA	NA	NA	NA	NA
chr1_111738000_111738600	0.137055	0.0885067	0.0141518	0.199526	-3.6959	-4.86131	0.13202	2.12712	1.91147	NA	NA	NA	NA	NA	NA	NA
chr1_111739200_111739800	0.698843	0.00270413	0.236597	0.0544486	-6.46861	-2.21154	0.139922	2.04831	1.84596	NA	NA	NA	NA	NA	NA	NA
chr1_111739800_111740400	0.867397	0.0248772	0.0364278	-0.0231177	-4.74769	-3.97545	0.137742	2.05208	1.84872	NA	NA	NA	NA	NA	NA	NA
chr1_111754800_111755400	0.882596	3.31643e-08	0.0403789	-0.0152267	-7.63222	2.166	0.102576	1.16781	1.02896	0.00121512	0.0156267	-9.79823	1.55645	-6.29524	3.8096e-06	1.74673e-06
chr1_111755400_111756000	0.742559	0.00029651	0.033416	0.0445083	-5.51745	2.7359	0.134747	1.41737	1.25044	0.00186922	0.0139466	-8.25334	1.89012	-4.36658	0.000298627	0.000293812
chr1_111756000_111756600	0.295741	0.00863289	0.337393	0.135067	-4.18724	-1.3363	0.127811	1.53104	1.37946	NA	NA	NA	NA	NA	NA	NA
chr1_1117800_1118400	0.405073	0.00778271	0.0127698	-0.0943855	-4.13785	-3.41484	0.112395	1.49159	1.32166	NA	NA	NA	NA	NA	NA	NA
chr1_111801000_111801600	0.505362	0.225866	0.0016237	0.0870947	-2.82382	-6.73884	0.129807	2.30265	2.02095	NA	NA	NA	NA	NA	NA	NA
chr1_111831600_111832200	0.497673	0.0062299	0.516165	0.0963022	-5.84877	-1.20448	0.140961	2.04698	1.84184	NA	NA	NA	NA	NA	NA	NA
chr1_111832200_111832800	0.130858	1.88593e-06	0.002985	0.183149	-6.9088	3.51918	0.119225	1.27954	1.12677	0.00121512	0.00575597	-10.428	1.70494	-6.11632	5.61625e-06	6.34727e-06
chr1_1118400_1119000	0.996806	8.20172e-05	0.00785694	-0.000399251	-8.22066	-4.74412	0.0992279	1.91531	1.71235	NA	NA	NA	NA	NA	NA	NA
chr1_111882000_111882600	0.415756	0.00628964	0.0071403	0.0923002	-5.1557	-4.56271	0.112468	1.80665	1.62578	NA	NA	NA	NA	NA	NA	NA
chr1_11188800_11189400	0.393514	0.00586349	0.00286135	0.0975281	-5.17119	-5.07684	0.113304	1.79575	1.61778	NA	NA	NA	NA	NA	NA	NA
chr1_11189400_11190000	0.548655	0.0232533	0.00696687	0.0741929	-4.22042	-4.57527	0.122853	1.80223	1.62493	NA	NA	NA	NA	NA	NA	NA
chr1_111919800_111920400	0.00124513	0.366635	0.00695033	0.426645	-1.67924	-4.67129	0.124587	1.84302	1.65851	NA	NA	NA	NA	NA	NA	NA
chr1_111920400_111921000	0.275618	0.940998	0.000406567	0.139254	-0.12191	-5.61365	0.126321	1.63875	1.48038	NA	NA	NA	NA	NA	NA	NA
chr1_11193000_11193600	0.284306	0.0140852	0.000754238	0.115919	-4.16182	-5.29753	0.107093	1.63523	1.47511	NA	NA	NA	NA	NA	NA	NA
chr1_11193600_11194200	0.682836	0.0375311	0.000230678	0.0443923	-3.88364	-6.49216	0.108007	1.81707	1.63447	NA	NA	NA	NA	NA	NA	NA
chr1_111945000_111945600	0.219158	0.00305945	0.0274244	-0.157763	-7.1184	-4.51791	0.126765	2.28555	1.98803	NA	NA	NA	NA	NA	NA	NA
chr1_111967200_111967800	0.324573	0.0323462	0.131109	0.137565	-4.97447	-3.1067	0.138258	2.25906	2.02373	NA	NA	NA	NA	NA	NA	NA
chr1_111981600_111982200	0.271532	0.000149144	0.000135161	-0.106341	-8.56801	-7.50748	0.0956363	2.08558	1.81397	NA	NA	NA	NA	NA	NA	NA
chr1_111982200_111982800	0.660369	0.000434156	0.000259727	0.0418051	-7.5167	-7.00894	0.094569	1.99333	1.78134	NA	NA	NA	NA	NA	NA	NA
chr1_111988800_111989400	0.187905	0.0361802	0.000435754	-0.133197	-2.90596	-4.48651	0.0997566	1.3495	1.19013	NA	NA	NA	NA	NA	NA	NA
chr1_111990000_111990600	0.935682	0.00367623	0.0769275	0.00977079	-5.56981	-2.96989	0.120466	1.82663	1.64408	NA	NA	NA	NA	NA	NA	NA
chr1_111990600_111991200	0.0916042	0.0219644	0.053664	0.204056	-3.41094	-2.53147	0.118612	1.442	1.28072	NA	NA	NA	NA	NA	NA	NA
chr1_111991200_111991800	0.00630143	0.0887382	0.00262525	0.349548	-3.22303	-5.29973	0.122518	1.85636	1.67268	NA	NA	NA	NA	NA	NA	NA
chr1_112041000_112041600	0.637194	0.189122	0.000407731	0.0582404	-2.93794	-7.42625	0.122728	2.20652	1.95886	NA	NA	NA	NA	NA	NA	NA
chr1_112078800_112079400	0.238917	0.020542	4.81841e-05	0.121681	-4.63532	-7.52288	0.102077	1.93703	1.68932	NA	NA	NA	NA	NA	NA	NA
chr1_112093800_112094400	0.526306	8.66046e-05	0.00878352	0.0635679	-7.74679	-4.44515	0.099611	1.81191	1.62927	NA	NA	NA	NA	NA	NA	NA
chr1_112094400_112095000	0.125441	0.000185585	0.00155422	0.147496	-6.95022	-5.19075	0.0946304	1.72027	1.54975	NA	NA	NA	NA	NA	NA	NA
chr1_1121400_1122000	0.881989	0.00517248	0.0445529	-0.0184418	-5.07417	-3.22688	0.123591	1.73431	1.56556	NA	NA	NA	NA	NA	NA	NA
chr1_112230000_112230600	0.764364	0.0133008	0.00114499	-0.028313	-3.57696	-4.23134	0.0939357	1.39304	1.22554	NA	NA	NA	NA	NA	NA	NA
chr1_112230600_112231200	0.193451	0.023053	0.00384896	-0.132445	-3.25209	-3.6996	0.100464	1.3866	1.21987	NA	NA	NA	NA	NA	NA	NA
chr1_112242600_112243200	0.493952	0.00258264	0.224684	-0.086895	-6.60743	-2.2913	0.126093	2.08165	1.86359	NA	NA	NA	NA	NA	NA	NA
chr1_112247400_112248000	0.652935	0.00609506	0.0358929	-0.0599608	-6.73836	-4.41196	0.132531	2.35165	2.04555	NA	NA	NA	NA	NA	NA	NA
chr1_1122600_1123200	0.693129	6.89967e-05	0.491886	-0.045853	-7.08092	-1.01783	0.115522	1.62979	1.4699	NA	NA	NA	NA	NA	NA	NA
chr1_1123200_1123800	0.503107	0.00210678	0.102987	0.0811333	-5.69111	-2.62654	0.120281	1.75381	1.58111	NA	NA	NA	NA	NA	NA	NA
chr1_112358400_112359000	0.447123	0.0207228	0.00175448	0.0846332	-4.44259	-5.5263	0.110442	1.85929	1.67058	NA	NA	NA	NA	NA	NA	NA
chr1_112359000_112359600	0.947923	0.133076	0.000737216	0.00752887	-2.27567	-4.81702	0.114687	1.49013	1.33851	NA	NA	NA	NA	NA	NA	NA
chr1_112359600_112360200	0.501982	0.0251631	0.000494775	0.0740587	-4.18661	-6.08155	0.109503	1.81332	1.63098	NA	NA	NA	NA	NA	NA	NA
chr1_112360200_112360800	0.545383	0.0186862	0.00429946	0.0721215	-5.21397	-5.6402	0.118449	2.14418	1.8845	NA	NA	NA	NA	NA	NA	NA
chr1_112395000_112395600	0.390397	0.226236	0.00971115	-0.126632	-3.0694	-5.86132	0.146144	2.50492	2.17895	NA	NA	NA	NA	NA	NA	NA
chr1_112395600_112396200	0.436891	0.0122621	0.00113235	0.0871828	-5.0598	-6.04573	0.111232	1.94634	1.74916	NA	NA	NA	NA	NA	NA	NA
chr1_112396200_112396800	0.300051	0.00883618	0.000274423	0.107054	-4.87037	-6.29286	0.102221	1.78661	1.60645	NA	NA	NA	NA	NA	NA	NA
chr1_112396800_112397400	0.0956416	0.01375	6.53784e-05	0.176039	-4.84706	-7.19732	0.103631	1.89736	1.65037	NA	NA	NA	NA	NA	NA	NA
chr1_11242200_11242800	0.142009	0.0974022	0.0358571	0.198175	-3.74911	-4.20961	0.132816	2.21905	1.95134	NA	NA	NA	NA	NA	NA	NA
chr1_11242800_11243400	0.00821155	0.0191955	9.44008e-05	0.285122	-4.50232	-6.8742	0.103535	1.85989	1.61779	NA	NA	NA	NA	NA	NA	NA
chr1_1124400_1125000	0.128237	0.00374122	0.0301944	-0.180964	-5.70791	-3.76578	0.116981	1.87577	1.68749	NA	NA	NA	NA	NA	NA	NA
chr1_112456200_112456800	0.883866	0.0537642	2.91226e-05	-0.0150415	-3.78631	-7.79705	0.102445	1.9164	1.69359	NA	NA	NA	NA	NA	NA	NA
chr1_112466400_112467000	0.875876	0.0138473	6.01027e-06	0.0144243	-4.72133	-8.34168	0.0918694	1.85017	1.64642	NA	NA	NA	NA	NA	NA	NA
chr1_1125000_1125600	0.192098	0.0465899	0.104013	-0.17378	-3.29521	-2.41237	0.13141	1.61448	1.45663	NA	NA	NA	NA	NA	NA	NA
chr1_112503000_112503600	0.459831	0.0301248	0.0011276	0.0843627	-4.25781	-5.92496	0.113249	1.90712	1.71352	NA	NA	NA	NA	NA	NA	NA
chr1_112504200_112504800	0.690122	0.0071566	0.0470768	-0.0523	-5.13688	-3.3663	0.130415	1.83093	1.65311	NA	NA	NA	NA	NA	NA	NA
chr1_112504800_112505400	0.579993	0.244555	1.01905e-06	-0.0529927	-1.73681	-7.42447	0.0951292	1.4748	1.33186	NA	NA	NA	NA	NA	NA	NA
chr1_112505400_112506000	0.658193	0.0702145	9.27433e-07	-0.0401185	-2.83497	-7.73948	0.090136	1.53205	1.38176	NA	NA	NA	NA	NA	NA	NA
chr1_112507200_112507800	0.0717444	0.00637407	0.000175973	-0.182891	-5.4664	-6.99119	0.0993919	1.91885	1.72334	NA	NA	NA	NA	NA	NA	NA
chr1_112507800_112508400	0.438565	0.0954496	0.001341	-0.0723435	-2.25154	-3.97897	0.0926392	1.32465	1.17048	NA	NA	NA	NA	NA	NA	NA
chr1_112508400_112509000	0.80552	0.224627	0.00263736	0.0268364	-1.69271	-3.83564	0.108416	1.37656	1.21121	NA	NA	NA	NA	NA	NA	NA
chr1_112509000_112509600	0.867244	0.154057	0.0158381	-0.0222794	-2.7344	-4.2533	0.132592	1.88908	1.7024	NA	NA	NA	NA	NA	NA	NA
chr1_112509600_112510200	0.852093	0.0412014	0.00268091	-0.0217855	-3.94009	-5.34387	0.116236	1.87974	1.69054	NA	NA	NA	NA	NA	NA	NA
chr1_112512600_112513200	0.873326	0.0027575	0.0278592	-0.0183527	-5.36588	-3.48005	0.114517	1.70283	1.53585	NA	NA	NA	NA	NA	NA	NA
chr1_112513200_112513800	0.871879	0.0123288	0.00928706	-0.0185842	-4.08966	-3.83946	0.11464	1.57444	1.41831	NA	NA	NA	NA	NA	NA	NA
chr1_1125600_1126200	0.884459	0.129978	0.148341	0.0219584	-2.72517	-2.33242	0.150328	1.76986	1.58852	NA	NA	NA	NA	NA	NA	NA
chr1_112618200_112618800	0.492396	1.32841e-05	0.00324715	0.0631155	-8.65883	-4.97467	0.091256	1.79064	1.60813	NA	NA	NA	NA	NA	NA	NA
chr1_112618800_112619400	0.846569	3.76336e-06	0.254198	0.0173789	-6.49598	-1.26908	0.0893456	1.24884	1.10011	NA	NA	NA	NA	NA	NA	NA
chr1_112619400_112620000	0.405975	9.51961e-06	0.344256	-0.0790909	-6.33764	-1.07936	0.0943647	1.28474	1.13032	NA	NA	NA	NA	NA	NA	NA
chr1_11262000_11262600	0.0233483	0.00904944	0.0010258	0.263602	-5.78392	-6.51282	0.112647	2.12883	1.86645	NA	NA	NA	NA	NA	NA	NA
chr1_112620000_112620600	0.621671	0.000333034	0.482567	0.0534372	-4.92315	-0.797344	0.107608	1.27682	1.12698	NA	NA	NA	NA	NA	NA	NA
chr1_11262600_11263200	0.680707	0.00228976	0.000189245	0.0407707	-6.19419	-6.81882	0.0984952	1.92598	1.6903	NA	NA	NA	NA	NA	NA	NA
chr1_112674000_112674600	0.44147	1.28398e-08	0.542445	-0.0652008	-7.58662	0.602722	0.084028	1.11568	0.982661	0.00121512	0.198891	-8.18934	1.48673	-5.50829	2.16162e-05	3.36015e-05
chr1_112674600_112675200	0.12018	0.000216004	0.0979526	-0.168879	-4.55996	1.7149	0.1068	1.14208	1.01674	0.0017179	0.0309411	-6.27486	1.52909	-4.10366	0.000552078	0.000419406
chr1_112675200_112675800	0.494969	0.36006	0.0621854	0.0942935	-1.63162	-3.03928	0.137153	1.76618	1.59287	NA	NA	NA	NA	NA	NA	NA
chr1_112689000_112689600	0.00654082	0.0216165	0.124899	-0.384621	-4.38089	-2.60166	0.135469	1.84691	1.66672	NA	NA	NA	NA	NA	NA	NA
chr1_112689600_112690200	0.0214095	0.0516987	0.191928	-0.312757	-3.08021	-1.81165	0.131633	1.54495	1.36942	NA	NA	NA	NA	NA	NA	NA
chr1_112696200_112696800	0.0941574	0.0152286	0.000544015	-0.181656	-4.9571	-6.51148	0.106444	1.97173	1.76079	NA	NA	NA	NA	NA	NA	NA
chr1_112696800_112697400	0.121217	0.0216378	0.000992063	-0.176756	-4.90154	-6.46083	0.112102	2.06676	1.84566	NA	NA	NA	NA	NA	NA	NA
chr1_112699200_112699800	0.931605	0.286886	0.000181598	-0.00964144	-1.76304	-5.97666	0.111767	1.63766	1.47683	NA	NA	NA	NA	NA	NA	NA
chr1_112699800_112700400	0.222152	0.690485	1.5152e-05	-0.133003	-0.639816	-6.90392	0.107576	1.59741	1.43921	NA	NA	NA	NA	NA	NA	NA
chr1_112700400_112701000	0.678271	0.768806	0.127695	-0.0573251	-0.384889	1.79643	0.137376	1.30227	1.15959	0.268703	0.0395774	-2.18132	1.74372	-1.25096	0.225385	0.0276008
chr1_112701000_112701600	0.869643	0.0134032	0.0224492	-0.0245528	-3.73415	3.02768	0.148836	1.45597	1.28489	0.00870236	0.0113041	-6.76183	1.94185	-3.48215	0.00235022	0.00109276
chr1_112704000_112704600	0.0610402	0.0348658	0.00624986	0.232627	-3.56954	-4.24465	0.121363	1.64532	1.48618	NA	NA	NA	NA	NA	NA	NA
chr1_112704600_112705200	0.378631	0.0137302	0.0107582	0.106669	-3.92539	-3.62954	0.120072	1.53624	1.36936	NA	NA	NA	NA	NA	NA	NA
chr1_112705200_112705800	0.838893	0.210542	0.00146994	-0.0219357	-1.7507	-4.09092	0.107328	1.38013	1.21452	NA	NA	NA	NA	NA	NA	NA
chr1_112705800_112706400	0.822352	0.0206775	0.000275509	-0.0230827	-4.02179	-5.93272	0.102266	1.68255	1.515	NA	NA	NA	NA	NA	NA	NA
chr1_112714800_112715400	0.513373	0.0580912	0.0693665	-0.092806	-4.68316	-3.96232	0.140972	2.41411	2.13458	NA	NA	NA	NA	NA	NA	NA
chr1_11271600_11272200	0.953982	0.0392157	4.90103e-08	-0.00468971	-3.56733	-9.7358	0.080858	1.68432	1.51493	NA	NA	NA	NA	NA	NA	NA
chr1_112716000_112716600	0.788691	0.019558	0.000490808	-0.0319988	-5.23111	-7.0359	0.11875	2.1678	1.8856	NA	NA	NA	NA	NA	NA	NA
chr1_11272200_11272800	0.405162	0.0929414	3.77684e-09	0.065061	-2.37191	-8.90827	0.0774901	1.38456	1.24746	NA	NA	NA	NA	NA	NA	NA
chr1_11272800_11273400	0.184549	0.00350919	0.0306643	0.144332	-4.21794	-2.70423	0.10726	1.37579	1.2154	NA	NA	NA	NA	NA	NA	NA
chr1_11273400_11274000	0.00564923	0.00285771	0.267336	-0.358815	-4.71566	-1.49928	0.124011	1.50247	1.33645	NA	NA	NA	NA	NA	NA	NA
chr1_1127400_1128000	0.016905	0.12469	0.196308	0.332405	-2.45074	-1.80983	0.134456	1.56915	1.38178	NA	NA	NA	NA	NA	NA	NA
chr1_112743000_112743600	0.199422	0.0087938	0.000257496	-0.131976	-5.05264	-6.54964	0.101476	1.85223	1.66346	NA	NA	NA	NA	NA	NA	NA
chr1_112743600_112744200	0.829378	0.00345339	0.128242	0.0257977	-4.55506	-2.03668	0.11908	1.48298	1.3166	NA	NA	NA	NA	NA	NA	NA
chr1_112744200_112744800	0.124871	0.00279321	0.0435428	0.185887	-5.72092	-3.39214	0.119077	1.81811	1.63757	NA	NA	NA	NA	NA	NA	NA
chr1_112747200_112747800	0.438907	0.0319437	0.000393418	0.0832395	-3.75873	-5.83304	0.106672	1.70278	1.53397	NA	NA	NA	NA	NA	NA	NA
chr1_112747800_112748400	0.851725	0.00765103	2.52972e-05	0.0171913	-4.63897	-6.9795	0.0914934	1.66837	1.50236	NA	NA	NA	NA	NA	NA	NA
chr1_112748400_112749000	0.731044	0.00167916	6.5973e-06	0.0325994	-6.2468	-8.24015	0.0943043	1.87985	1.63509	NA	NA	NA	NA	NA	NA	NA
chr1_112762200_112762800	0.742034	0.0786282	0.000709599	-0.0371159	-3.41346	-6.16811	0.11213	1.90084	1.70799	NA	NA	NA	NA	NA	NA	NA
chr1_112762800_112763400	0.84672	0.31289	0.00550102	-0.0266045	-2.39267	-6.05538	0.136911	2.34678	2.08577	NA	NA	NA	NA	NA	NA	NA
chr1_1128000_1128600	0.0169085	0.0142645	0.205885	0.31697	-4.1095	-1.82615	0.128216	1.61786	1.4247	NA	NA	NA	NA	NA	NA	NA
chr1_112846800_112847400	0.97513	0.00085477	0.000174488	-0.00290773	-6.18581	-6.37034	0.0928031	1.74248	1.56927	NA	NA	NA	NA	NA	NA	NA
chr1_112847400_112848000	0.927625	0.00061399	0.00011929	-0.00823257	-6.29768	-6.47555	0.0901739	1.7213	1.55019	NA	NA	NA	NA	NA	NA	NA
chr1_112849800_112850400	0.637769	0.696519	0.138951	-0.0404508	-0.353778	-1.22682	0.0853871	0.901807	0.815757	NA	NA	NA	NA	NA	NA	NA
chr1_112850400_112851000	0.0476116	0.587231	0.0120543	-0.164527	-0.519905	-2.23497	0.080999	0.951481	0.857518	NA	NA	NA	NA	NA	NA	NA
chr1_11285400_11286000	0.372417	0.0339581	0.000327972	-0.0972654	-4.07935	-6.49438	0.10806	1.87042	1.68218	NA	NA	NA	NA	NA	NA	NA
chr1_1128600_1129200	0.0609211	0.0266354	0.370373	0.23689	-3.38732	-1.18167	0.123529	1.48249	1.30717	NA	NA	NA	NA	NA	NA	NA
chr1_112887600_112888200	0.170855	0.00390472	0.0566438	-0.178036	-6.92634	-3.88361	0.128119	2.28771	1.98993	NA	NA	NA	NA	NA	NA	NA
chr1_1129200_1129800	0.183414	0.0459428	0.260288	0.178518	-3.13239	-1.53704	0.132317	1.52998	1.34978	NA	NA	NA	NA	NA	NA	NA
chr1_112923000_112923600	0.727178	0.0142191	0.000643519	0.038013	-5.17762	-6.59696	0.108341	2.03735	1.81069	NA	NA	NA	NA	NA	NA	NA
chr1_112923600_112924200	0.502957	0.0230237	0.00122976	0.0763785	-4.87592	-6.33363	0.113192	2.07849	1.84727	NA	NA	NA	NA	NA	NA	NA
chr1_112937400_112938000	0.0825179	0.00194895	0.433797	0.256004	-5.61915	1.22397	0.14446	1.7174	1.55105	0.00346652	0.152868	-6.84312	2.31414	-2.9571	0.00779207	0.00242475
chr1_112955400_112956000	0.598759	0.000123777	0.000718532	0.0489085	-7.864	-6.11514	0.0923514	1.88772	1.69525	NA	NA	NA	NA	NA	NA	NA
chr1_112956000_112956600	0.0902469	0.00195829	0.00907062	0.192703	-5.07752	-3.7781	0.111529	1.55264	1.39102	NA	NA	NA	NA	NA	NA	NA
chr1_112956600_112957200	0.0990911	0.00157044	0.0272926	-0.151305	-4.31123	-2.59624	0.0900187	1.28853	1.14141	NA	NA	NA	NA	NA	NA	NA
chr1_112957200_112957800	0.0785747	0.000337371	0.00520513	-0.168997	-5.25909	-3.51287	0.0940912	1.3654	1.20162	NA	NA	NA	NA	NA	NA	NA
chr1_11298600_11299200	0.192269	0.00249999	0.0436313	-0.153686	-5.48593	-3.2153	0.116261	1.72215	1.55288	NA	NA	NA	NA	NA	NA	NA
chr1_11299200_11299800	0.249562	0.00166656	0.0307122	-0.13174	-5.66787	-3.4183	0.113073	1.70432	1.53679	NA	NA	NA	NA	NA	NA	NA
chr1_1130400_1131000	0.0944697	0.0556192	0.00109426	0.202413	-3.57386	-5.69951	0.118723	1.82331	1.64354	NA	NA	NA	NA	NA	NA	NA
chr1_113072400_113073000	0.0215382	0.00700736	5.45529e-05	0.228374	-5.05987	-7.13605	0.096218	1.79842	1.61603	NA	NA	NA	NA	NA	NA	NA
chr1_113073000_113073600	0.523607	0.0499477	0.00309366	0.0722756	-3.05101	-4.18253	0.112518	1.51832	1.34461	NA	NA	NA	NA	NA	NA	NA
chr1_113073600_113074200	0.279442	0.00424775	0.0234141	-0.128586	-5.0761	-3.57672	0.117587	1.69355	1.52922	NA	NA	NA	NA	NA	NA	NA
chr1_1131000_1131600	0.811383	0.0542102	0.000958573	-0.0280115	-3.62284	-5.81095	0.116755	1.8372	1.65461	NA	NA	NA	NA	NA	NA	NA
chr1_11311800_11312400	0.751485	0.0457996	0.000345791	-0.0358126	-4.17968	-6.95952	0.112461	2.04011	1.81057	NA	NA	NA	NA	NA	NA	NA
chr1_11312400_11313000	0.0462111	0.156807	0.00523462	-0.245874	-2.77074	-5.05779	0.120248	1.92722	1.7313	NA	NA	NA	NA	NA	NA	NA
chr1_1131600_1132200	0.576627	0.000324357	0.00293652	-0.0561089	-6.24218	-4.55698	0.0998322	1.61538	1.45636	NA	NA	NA	NA	NA	NA	NA
chr1_11316000_11316600	0.917747	0.177474	6.17149e-05	0.0108752	-2.48868	-7.138	0.10477	1.81917	1.63024	NA	NA	NA	NA	NA	NA	NA
chr1_11316600_11317200	0.788561	0.00680012	0.000192592	0.0262457	-4.69701	-6.0249	0.097338	1.66283	1.49553	NA	NA	NA	NA	NA	NA	NA
chr1_11317200_11317800	0.36806	0.00396002	0.0017583	0.0923788	-5.56945	-5.30503	0.101693	1.84262	1.60405	NA	NA	NA	NA	NA	NA	NA
chr1_113176800_113177400	0.730832	0.921355	1.7699e-10	-0.0276069	-0.119709	-8.68081	0.0797964	1.20637	1.0852	NA	NA	NA	NA	NA	NA	NA
chr1_113177400_113178000	0.680362	0.647945	9.54664e-06	0.0299427	0.430803	-4.17563	0.0722539	0.937722	0.846611	0.222156	0.00167161	4.60644	1.26336	3.64619	0.00160631	0.000833975
chr1_113178000_113178600	0.629733	0.680959	1.54568e-06	0.0396162	0.476452	-5.61297	0.0816637	1.152	1.02874	0.234955	0.00148039	6.08943	1.54448	3.94271	0.000804343	0.000535579
chr1_113206200_113206800	0.125404	0.000155961	0.00452709	0.188466	-5.05286	3.25605	0.120904	1.23411	1.09474	0.00162876	0.00639134	-8.30891	1.64969	-5.03666	6.31799e-05	0.000101662
chr1_113206800_113207400	0.369558	0.118164	0.00221641	0.105252	-1.57255	2.87937	0.116231	0.988943	0.892157	0.0351974	0.0053539	-4.45192	1.3319	-3.34254	0.00324339	0.00137466
chr1_113207400_113208000	0.943425	0.327159	0.266121	-0.00941306	-1.45178	-1.45213	0.131971	1.46699	1.29109	NA	NA	NA	NA	NA	NA	NA
chr1_11321400_11322000	0.808713	0.101501	0.00925146	-0.0322588	-3.51889	-5.13674	0.132544	2.10888	1.89651	NA	NA	NA	NA	NA	NA	NA
chr1_1132200_1132800	0.86892	0.013019	0.0049881	-0.0169767	-3.47302	-3.48593	0.102339	1.34814	1.18609	NA	NA	NA	NA	NA	NA	NA
chr1_11322000_11322600	0.273272	0.0779159	0.0356198	0.143826	-3.27897	-3.54614	0.129824	1.82145	1.64159	NA	NA	NA	NA	NA	NA	NA
chr1_11323800_11324400	0.500122	0.1285	0.000169825	0.0792882	-3.31943	-7.7533	0.116724	2.1473	1.90599	NA	NA	NA	NA	NA	NA	NA
chr1_11324400_11325000	0.751134	0.0360454	5.23386e-05	-0.0319936	-3.2931	-6.09542	0.100321	1.52812	1.37647	NA	NA	NA	NA	NA	NA	NA
chr1_11325000_11325600	0.341794	0.00387683	0.000101075	-0.090184	-4.7567	-5.99113	0.0939573	1.56976	1.41695	NA	NA	NA	NA	NA	NA	NA
chr1_11326800_11327400	0.17551	0.00102109	4.25015e-05	-0.119643	-6.35271	-7.33392	0.0870533	1.81977	1.63306	NA	NA	NA	NA	NA	NA	NA
chr1_1132800_1133400	0.875946	0.00829693	0.00412842	-0.0176852	-4.13585	-4.0273	0.112703	1.50398	1.33905	NA	NA	NA	NA	NA	NA	NA
chr1_11334000_11334600	0.213094	0.0639901	2.70842e-05	-0.130164	-3.55996	-7.80727	0.103196	1.87903	1.6879	NA	NA	NA	NA	NA	NA	NA
chr1_11334600_11335200	0.628648	0.0354364	9.54921e-06	0.0469793	-3.4842	-7.16576	0.0965351	1.61124	1.45288	NA	NA	NA	NA	NA	NA	NA
chr1_11335200_11335800	0.839521	0.0391676	3.19633e-06	0.0187904	-3.54823	-7.92107	0.0923036	1.67487	1.5092	NA	NA	NA	NA	NA	NA	NA
chr1_11338800_11339400	0.115949	0.00267457	0.00692946	-0.166881	-5.20792	-4.17556	0.104299	1.6471	1.48191	NA	NA	NA	NA	NA	NA	NA
chr1_113389800_113390400	0.450526	0.258685	0.0100782	-0.108691	-2.55489	-5.38078	0.14291	2.23599	2.01097	NA	NA	NA	NA	NA	NA	NA
chr1_11339400_11340000	0.00648605	0.00287828	0.00868124	-0.30861	-5.43572	-4.26163	0.108577	1.73329	1.55946	NA	NA	NA	NA	NA	NA	NA
chr1_1134000_1134600	0.528163	0.000739612	0.127484	-0.0790974	-6.54109	-2.54353	0.124506	1.81812	1.6409	NA	NA	NA	NA	NA	NA	NA
chr1_1134600_1135200	0.898044	0.000198691	0.891813	-0.0142711	-5.46299	-0.163677	0.110807	1.35934	1.19724	NA	NA	NA	NA	NA	NA	NA
chr1_1135200_1135800	0.321901	0.00254311	0.0233063	0.114816	-5.21559	-3.46679	0.114752	1.64036	1.48101	NA	NA	NA	NA	NA	NA	NA
chr1_11355000_11355600	0.00191011	0.202907	9.60679e-05	0.371114	-2.5976	-7.65538	0.113185	2.01305	1.80391	NA	NA	NA	NA	NA	NA	NA
chr1_11355600_11356200	0.213104	0.0230696	0.000716343	0.13922	-4.62395	-6.39299	0.110378	1.97177	1.77178	NA	NA	NA	NA	NA	NA	NA
chr1_113656800_113657400	0.112999	0.00165951	0.00096637	0.160327	-5.86253	-5.56633	0.0993698	1.76208	1.58617	NA	NA	NA	NA	NA	NA	NA
chr1_113657400_113658000	0.0398848	0.000178298	0.000689721	0.189401	-6.85765	-5.52983	0.0897426	1.69213	1.5273	NA	NA	NA	NA	NA	NA	NA
chr1_11374800_11375400	0.335375	0.0557083	0.000500636	-0.108213	-3.32868	-5.69778	0.111238	1.69887	1.52962	NA	NA	NA	NA	NA	NA	NA
chr1_11375400_11376000	0.814501	0.070579	0.00134073	-0.0288401	-3.42839	-5.68197	0.122268	1.85523	1.6714	NA	NA	NA	NA	NA	NA	NA
chr1_113758800_113759400	0.0238431	0.412185	0.0972468	0.348234	-1.54229	-2.84743	0.149371	1.86485	1.68455	NA	NA	NA	NA	NA	NA	NA
chr1_113759400_113760000	0.0910926	0.0173623	0.221555	0.2572	-5.09529	-2.31108	0.14926	2.07002	1.86682	NA	NA	NA	NA	NA	NA	NA
chr1_1137600_1138200	0.619063	0.226412	0.00081471	-0.0647497	-2.65054	-6.93226	0.129416	2.16393	1.94406	NA	NA	NA	NA	NA	NA	NA
chr1_11376000_11376600	0.407662	0.0412881	0.000730454	0.0958151	-4.3204	-6.59722	0.114733	2.06209	1.83163	NA	NA	NA	NA	NA	NA	NA
chr1_113760000_113760600	0.0986265	0.000848145	0.0826824	0.204785	-7.28078	-3.26184	0.121664	2.04943	1.84164	NA	NA	NA	NA	NA	NA	NA
chr1_11379000_11379600	0.806091	0.101261	0.00102674	-0.0296239	-3.285	-6.17339	0.120038	1.96729	1.76933	NA	NA	NA	NA	NA	NA	NA
chr1_11379600_11380200	0.93905	0.149918	0.000110425	-0.0087219	-2.59776	-6.72419	0.113489	1.77625	1.60061	NA	NA	NA	NA	NA	NA	NA
chr1_11380200_11380800	0.896043	0.0792989	0.000856539	0.0161193	-3.96944	-6.84009	0.122735	2.21556	1.92715	NA	NA	NA	NA	NA	NA	NA
chr1_113811000_113811600	0.288103	0.0327005	0.0012217	0.125898	-4.62693	-6.48942	0.117243	2.10572	1.89148	NA	NA	NA	NA	NA	NA	NA
chr1_113811600_113812200	0.0497592	0.0163492	0.0198893	0.264986	-4.87903	-4.26363	0.131756	1.96286	1.77191	NA	NA	NA	NA	NA	NA	NA
chr1_113812200_113812800	0.00126371	2.05221e-08	0.276481	0.315781	-7.65168	1.11122	0.0923476	1.1473	1.00985	0.00121512	0.0902181	-8.7629	1.52843	-5.73328	1.30626e-05	1.401e-05
chr1_113812800_113813400	0.215786	6.60247e-06	0.619474	0.132098	-6.62513	-0.580932	0.105356	1.31468	1.16249	NA	NA	NA	NA	NA	NA	NA
chr1_1138200_1138800	0.485878	0.0551598	0.000246997	0.0775058	-3.9474	-6.96407	0.110386	2.00996	1.76283	NA	NA	NA	NA	NA	NA	NA
chr1_113821800_113822400	0.182341	2.73343e-06	0.00332386	0.114776	-7.78753	-4.07587	0.0848597	1.47118	1.32112	NA	NA	NA	NA	NA	NA	NA
chr1_113822400_113823000	0.464713	4.80122e-05	0.000569676	0.0638073	-7.44464	-5.5502	0.0865998	1.67135	1.50695	NA	NA	NA	NA	NA	NA	NA
chr1_113871000_113871600	0.760344	0.000537922	0.133178	-0.038765	-7.77464	-2.88239	0.126387	2.10029	1.88792	NA	NA	NA	NA	NA	NA	NA
chr1_113871600_113872200	0.869787	1.47252e-05	0.690638	0.0190646	-6.90707	-0.512327	0.115697	1.43736	1.27978	NA	NA	NA	NA	NA	NA	NA
chr1_113872200_113872800	0.836872	0.000537277	0.384438	0.0250454	-5.97221	-1.27844	0.121003	1.6132	1.45688	NA	NA	NA	NA	NA	NA	NA
chr1_113887200_113887800	0.595008	0.169571	6.96931e-05	-0.0616987	-2.8593	-8.00064	0.115314	2.05132	1.84277	NA	NA	NA	NA	NA	NA	NA
chr1_113899800_113900400	0.054241	0.0101762	5.29931e-08	0.128731	-3.96403	-8.36362	0.0652901	1.48355	1.30584	NA	NA	NA	NA	NA	NA	NA
chr1_113900400_113901000	0.0823227	0.00189641	3.26493e-07	0.125522	-5.13208	-8.2373	0.0707843	1.56404	1.39716	NA	NA	NA	NA	NA	NA	NA
chr1_113904000_113904600	0.566139	0.00213311	0.0132146	0.0642607	-5.36958	-3.84652	0.111252	1.65692	1.49653	NA	NA	NA	NA	NA	NA	NA
chr1_113904600_113905200	0.922824	0.0443636	0.00625128	-0.0101712	-3.03716	-3.70014	0.104458	1.47215	1.29557	NA	NA	NA	NA	NA	NA	NA
chr1_113905200_113905800	0.269087	0.0610196	3.50551e-05	-0.116405	-3.20423	-6.86703	0.104147	1.67154	1.50971	NA	NA	NA	NA	NA	NA	NA
chr1_113913600_113914200	0.885878	0.468467	0.0267912	-0.0206192	-1.54107	-4.32872	0.142929	2.10934	1.89654	NA	NA	NA	NA	NA	NA	NA
chr1_113928600_113929200	0.0957465	0.000762455	0.00115354	0.168387	-6.82965	-5.87368	0.0991583	1.90362	1.70244	NA	NA	NA	NA	NA	NA	NA
chr1_113929200_113929800	0.152489	0.000773584	0.015469	0.158823	-6.46048	-4.06901	0.109297	1.80312	1.62252	NA	NA	NA	NA	NA	NA	NA
chr1_113929800_113930400	0.0383306	0.0373118	0.0275879	-0.304246	-5.49284	-5.06845	0.14297	2.56689	2.23277	NA	NA	NA	NA	NA	NA	NA
chr1_113930400_113931000	0.247706	0.0310987	0.000894274	-0.133323	-4.67905	-6.54327	0.113979	2.10868	1.85097	NA	NA	NA	NA	NA	NA	NA
chr1_11397000_11397600	0.450013	0.0643685	0.0258605	-0.0949173	-2.86054	-3.10845	0.124658	1.51208	1.35307	NA	NA	NA	NA	NA	NA	NA
chr1_11397600_11398200	0.302073	0.217973	0.000358665	-0.122046	-1.87913	-5.18859	0.11703	1.50598	1.35396	NA	NA	NA	NA	NA	NA	NA
chr1_113979000_113979600	0.824562	0.00158383	0.00288343	-0.0229723	-5.16128	-4.34397	0.10308	1.54392	1.38544	NA	NA	NA	NA	NA	NA	NA
chr1_113979600_113980200	0.490797	0.00197046	0.0062919	-0.0753842	-4.91663	-3.84179	0.108591	1.50443	1.34629	NA	NA	NA	NA	NA	NA	NA
chr1_114001200_114001800	0.674027	0.00258967	0.000596283	-0.04424	-6.27371	-6.33704	0.104553	1.9771	1.72755	NA	NA	NA	NA	NA	NA	NA
chr1_114001800_114002400	0.789378	0.00292829	0.000246795	0.0272717	-6.24677	-6.9426	0.101546	1.99577	1.75728	NA	NA	NA	NA	NA	NA	NA
chr1_114076200_114076800	0.694337	0.00128619	0.0515162	0.0483683	-7.69083	-3.95628	0.122366	2.25304	1.98275	NA	NA	NA	NA	NA	NA	NA
chr1_114077400_114078000	0.998933	0.0740555	0.240008	0.000192956	-2.97078	-1.71192	0.143569	1.62797	1.43949	NA	NA	NA	NA	NA	NA	NA
chr1_114078000_114078600	0.285691	0.0788979	0.367909	-0.147336	-2.72145	-1.21983	0.136514	1.51689	1.3424	NA	NA	NA	NA	NA	NA	NA
chr1_114081000_114081600	0.55785	0.0135074	0.067249	-0.0742577	-5.19209	-3.40693	0.125854	2.02685	1.82088	NA	NA	NA	NA	NA	NA	NA
chr1_114092400_114093000	0.944087	6.31569e-07	4.74741e-07	0.00942476	4.4955	4.14042	0.133703	0.787322	0.715049	0.00121512	0.00141965	0.355085	1.06357	0.333863	0.741958	0.0844007
chr1_114099000_114099600	0.0258801	0.0031285	6.59203e-05	0.216685	-5.95711	-7.43718	0.0943335	1.91754	1.70635	NA	NA	NA	NA	NA	NA	NA
chr1_114099600_114100200	0.615322	0.00328157	1.36538e-05	0.0442871	-5.65518	-7.94457	0.0875793	1.83033	1.64567	NA	NA	NA	NA	NA	NA	NA
chr1_114106200_114106800	0.552686	0.00441298	2.54624e-05	-0.0546039	-5.55613	-7.76802	0.0913394	1.86227	1.67279	NA	NA	NA	NA	NA	NA	NA
chr1_114106800_114107400	0.401866	0.00143072	4.82891e-05	-0.0763624	-6.63391	-7.74294	0.0903107	1.96413	1.73899	NA	NA	NA	NA	NA	NA	NA
chr1_114111600_114112200	0.855559	0.897979	1.48984e-06	-0.0186764	-0.182479	-6.99143	0.102067	1.41595	1.27893	NA	NA	NA	NA	NA	NA	NA
chr1_114112200_114112800	0.212977	0.422738	3.01378e-05	-0.136724	-1.32376	-6.77751	0.108369	1.63755	1.47541	NA	NA	NA	NA	NA	NA	NA
chr1_114113400_114114000	0.17471	0.000261546	0.184726	0.156127	-6.96657	-2.14294	0.113385	1.77156	1.59319	NA	NA	NA	NA	NA	NA	NA
chr1_114114000_114114600	0.981721	0.00193936	0.167002	0.00284525	-5.93144	-2.28876	0.123563	1.81191	1.63193	NA	NA	NA	NA	NA	NA	NA
chr1_114115800_114116400	0.436166	0.0123411	0.000521787	-0.0831882	-4.86301	-6.24398	0.105967	1.87245	1.6823	NA	NA	NA	NA	NA	NA	NA
chr1_114116400_114117000	0.73543	0.00568072	0.00290463	-0.0382187	-5.0492	-4.93172	0.112469	1.74631	1.57419	NA	NA	NA	NA	NA	NA	NA
chr1_114122400_114123000	0.112281	0.0509254	0.000510277	-0.18668	-4.17158	-6.74484	0.115467	2.08514	1.81372	NA	NA	NA	NA	NA	NA	NA
chr1_114123000_114123600	0.636959	0.0441438	0.00221759	0.0574922	-4.35773	-6.10608	0.121067	2.10998	1.89204	NA	NA	NA	NA	NA	NA	NA
chr1_114124200_114124800	0.401395	0.0242622	9.40616e-06	-0.0797036	-4.55877	-8.58525	0.0941672	1.96155	1.73914	NA	NA	NA	NA	NA	NA	NA
chr1_114126600_114127200	0.00318904	0.21738	0.000767025	-0.36209	-2.52024	-6.41717	0.116809	2.01713	1.78963	NA	NA	NA	NA	NA	NA	NA
chr1_114127200_114127800	0.408974	0.175023	0.000210381	-0.0914024	-2.63956	-6.80994	0.109758	1.91836	1.70208	NA	NA	NA	NA	NA	NA	NA
chr1_114150600_114151200	0.499019	0.224296	0.00120167	-0.0856136	-2.72463	-6.71203	0.125711	2.21414	1.9532	NA	NA	NA	NA	NA	NA	NA
chr1_114151200_114151800	0.307757	0.212788	1.29547e-05	-0.107258	-2.0199	-6.9922	0.104079	1.60032	1.44378	NA	NA	NA	NA	NA	NA	NA
chr1_114151800_114152400	0.206397	0.00313723	0.00260769	-0.136044	-5.23715	-4.82057	0.106259	1.68633	1.52032	NA	NA	NA	NA	NA	NA	NA
chr1_114152400_114153000	0.445174	0.00414834	0.485664	-0.103277	-4.86026	-1.01806	0.134191	1.61693	1.44923	NA	NA	NA	NA	NA	NA	NA
chr1_114153000_114153600	0.92327	0.277707	0.106246	-0.0128738	-1.66343	-2.19444	0.132984	1.51559	1.33381	NA	NA	NA	NA	NA	NA	NA
chr1_114153600_114154200	0.455656	0.000624346	0.0880652	-0.0868846	-5.54272	-2.36601	0.115551	1.51721	1.35978	NA	NA	NA	NA	NA	NA	NA
chr1_1143000_1143600	0.409337	0.0199824	0.433785	-0.122294	-4.08501	-1.19065	0.146969	1.69903	1.50879	NA	NA	NA	NA	NA	NA	NA
chr1_11434200_11434800	0.65151	0.142288	4.08926e-06	-0.04545	-2.6021	-8.1324	0.100017	1.74516	1.57065	NA	NA	NA	NA	NA	NA	NA
chr1_114345600_114346200	0.725355	0.204316	0.0239785	-0.0487749	-2.37602	-3.88454	0.138051	1.84718	1.66791	NA	NA	NA	NA	NA	NA	NA
chr1_114346200_114346800	0.0299018	0.0507476	0.0196372	0.286192	-3.29555	-3.54175	0.128006	1.64595	1.46872	NA	NA	NA	NA	NA	NA	NA
chr1_11434800_11435400	0.487769	0.169748	3.80901e-05	-0.0739628	-2.19397	-6.43004	0.1058	1.57467	1.4214	NA	NA	NA	NA	NA	NA	NA
chr1_114349800_114350400	0.840454	0.148991	9.91428e-05	0.0227004	-2.8629	-7.40634	0.112172	1.953	1.74921	NA	NA	NA	NA	NA	NA	NA
chr1_114350400_114351000	0.420924	0.129972	0.000364618	-0.0970813	-3.36118	-7.37315	0.119623	2.18289	1.92666	NA	NA	NA	NA	NA	NA	NA
chr1_114352200_114352800	0.478672	0.112813	0.00346958	-0.0912867	-3.31009	-5.66146	0.127881	2.05049	1.8442	NA	NA	NA	NA	NA	NA	NA
chr1_114352800_114353400	0.327467	0.132989	0.00563916	-0.132936	-3.37032	-5.7389	0.134414	2.20641	1.98299	NA	NA	NA	NA	NA	NA	NA
chr1_1143600_1144200	0.762564	0.00043904	0.725435	0.0387472	-5.75262	-0.48085	0.127549	1.52698	1.3614	NA	NA	NA	NA	NA	NA	NA
chr1_11439000_11439600	0.244447	0.0488166	0.00152605	-0.146176	-4.033	-6.03376	0.124095	1.99664	1.7981	NA	NA	NA	NA	NA	NA	NA
chr1_1144200_1144800	0.754582	0.000846978	0.220255	-0.0407762	-5.02495	1.54521	0.12972	1.41427	1.2446	0.00256495	0.0696736	-6.57016	1.88393	-3.48747	0.00232147	0.0010868
chr1_11443800_11444400	0.862928	0.0205823	0.00133076	0.0194566	-4.67273	-5.95057	0.112111	1.95332	1.74912	NA	NA	NA	NA	NA	NA	NA
chr1_114509400_114510000	0.890769	0.0488991	0.0467747	0.0194893	-4.5077	-4.09492	0.141187	2.2325	2.00805	NA	NA	NA	NA	NA	NA	NA
chr1_114510000_114510600	0.657371	0.294102	0.00681763	0.0577523	-1.71652	-4.10475	0.129421	1.61875	1.45365	NA	NA	NA	NA	NA	NA	NA
chr1_114511200_114511800	0.803913	0.0311492	0.000524562	0.0267825	-4.08919	-6.14248	0.107293	1.84344	1.65572	NA	NA	NA	NA	NA	NA	NA
chr1_114580800_114581400	0.61571	0.000242797	0.00124537	-0.0495259	-7.54435	-5.80515	0.0980468	1.90711	1.69523	NA	NA	NA	NA	NA	NA	NA
chr1_114581400_114582000	0.330651	1.50874e-06	0.0186438	-0.0903402	-8.26811	-3.32178	0.0919543	1.51347	1.36552	NA	NA	NA	NA	NA	NA	NA
chr1_114582000_114582600	0.221705	3.4541e-05	0.0834986	-0.133501	-7.40356	-2.59058	0.107873	1.62609	1.46665	NA	NA	NA	NA	NA	NA	NA
chr1_1146000_1146600	0.765353	0.086473	0.0118344	-0.0405335	-4.02789	-5.39697	0.135065	2.3029	2.06503	NA	NA	NA	NA	NA	NA	NA
chr1_114669000_114669600	0.143811	0.00627824	0.00118273	0.17161	-6.10382	-6.40171	0.115543	2.13838	1.86001	NA	NA	NA	NA	NA	NA	NA
chr1_114669600_114670200	0.0716865	0.00375052	0.00507326	0.21114	-5.6198	-4.88119	0.11472	1.84736	1.66433	NA	NA	NA	NA	NA	NA	NA
chr1_114670200_114670800	0.0228671	0.00720414	0.00581648	0.26412	-4.9274	-4.5651	0.112452	1.75782	1.58364	NA	NA	NA	NA	NA	NA	NA
chr1_114715800_114716400	0.0372949	0.00255914	0.00195838	0.252574	-6.9811	-6.24982	0.118021	2.19716	1.91113	NA	NA	NA	NA	NA	NA	NA
chr1_114716400_114717000	0.000269859	0.00015054	0.258079	0.456733	-6.21668	-1.54945	0.116438	1.5143	1.3543	NA	NA	NA	NA	NA	NA	NA
chr1_114717000_114717600	0.00036587	0.000797366	0.1995	0.485897	-6.10927	-2.00755	0.127005	1.70986	1.54387	NA	NA	NA	NA	NA	NA	NA
chr1_1147200_1147800	0.0204637	0.0112245	0.00996034	0.289559	-5.73686	-5.12281	0.120923	2.17792	1.91132	NA	NA	NA	NA	NA	NA	NA
chr1_114756600_114757200	0.0545899	0.00151012	0.0617025	-0.235473	-6.99525	-3.54991	0.119607	2.08242	1.85692	NA	NA	NA	NA	NA	NA	NA
chr1_114757200_114757800	0.0531723	0.000134303	1.08143e-11	-0.221659	-3.05604	5.91196	0.111902	0.738054	0.672175	0.00159583	0.00113535	-8.968	0.99827	-8.98354	1.85837e-08	0
chr1_114757800_114758400	0.184856	0.000743431	1.58422e-11	-0.155763	-2.65124	5.84142	0.115838	0.737268	0.67254	0.00245527	0.00113535	-8.49267	0.997935	-8.51024	4.42682e-08	0
chr1_114758400_114759000	0.227444	4.31069e-05	0.000449776	0.135171	-4.81676	3.61732	0.110604	1.07357	0.962167	0.00132609	0.00351247	-8.43407	1.44164	-5.85034	1.0074e-05	1.35148e-05
chr1_11476800_11477400	0.0478181	0.00052928	0.0134779	0.229529	-8.02895	-4.87006	0.113109	2.16591	1.9005	NA	NA	NA	NA	NA	NA	NA
chr1_11478000_11478600	0.906374	0.00732988	0.00102638	0.0130018	-5.71968	-6.38869	0.109983	2.04519	1.83098	NA	NA	NA	NA	NA	NA	NA
chr1_114780000_114780600	0.142004	0.000402311	0.0853627	-0.170568	-6.43115	-2.68064	0.114312	1.69446	1.52705	NA	NA	NA	NA	NA	NA	NA
chr1_114780600_114781200	0.111608	2.63992e-05	0.0288554	-0.160282	-7.53941	-3.29735	0.098948	1.62732	1.46487	NA	NA	NA	NA	NA	NA	NA
chr1_114781200_114781800	0.465451	0.0010167	0.00285085	0.0766876	-6.84023	-5.38919	0.104254	1.95861	1.7166	NA	NA	NA	NA	NA	NA	NA
chr1_1148400_1149000	0.789278	0.0058649	0.00756238	-0.029836	-4.39051	-3.8246	0.111039	1.5247	1.37332	NA	NA	NA	NA	NA	NA	NA
chr1_114854400_114855000	0.756533	0.000323128	0.695519	-0.0358073	-5.37424	-0.482118	0.114857	1.39034	1.2247	NA	NA	NA	NA	NA	NA	NA
chr1_114855000_114855600	0.627087	0.00283987	0.000912371	-0.0494877	-5.706	-5.76696	0.101228	1.81673	1.63444	NA	NA	NA	NA	NA	NA	NA
chr1_11488200_11488800	0.211665	0.0724863	0.000650802	-0.147911	-3.9332	-6.84353	0.116895	2.14325	1.88026	NA	NA	NA	NA	NA	NA	NA
chr1_1149000_1149600	0.44445	0.0211318	0.0105405	0.0943672	-4.55965	-4.58209	0.122418	1.91473	1.7236	NA	NA	NA	NA	NA	NA	NA
chr1_114955200_114955800	0.375584	0.338841	0.0109129	-0.127228	-2.15169	-5.12654	0.142295	2.22792	1.93819	NA	NA	NA	NA	NA	NA	NA
chr1_114955800_114956400	0.552661	0.21575	0.00349576	-0.0759106	-2.68324	-5.70941	0.126972	2.13987	1.86144	NA	NA	NA	NA	NA	NA	NA
chr1_1149600_1150200	0.0879899	0.402787	0.0097678	0.241904	-1.80969	-5.18328	0.138992	2.14447	1.92849	NA	NA	NA	NA	NA	NA	NA
chr1_11498400_11499000	0.077975	0.000193522	0.267164	-0.215566	-7.37491	-1.84951	0.11977	1.83132	1.64804	NA	NA	NA	NA	NA	NA	NA
chr1_11499000_11499600	0.410477	0.00279798	0.147791	-0.109015	-5.15979	-2.16755	0.131331	1.64009	1.47419	NA	NA	NA	NA	NA	NA	NA
chr1_11501400_11502000	0.00569945	0.00309562	0.00346119	0.329049	-7.03014	-6.14702	0.113852	2.26022	2.0018	NA	NA	NA	NA	NA	NA	NA
chr1_1150200_1150800	0.279551	0.591136	0.416336	0.156881	0.790595	-1.06372	0.143494	1.46217	1.29777	0.199782	0.14567	1.85432	1.95503	0.948486	0.354203	0.0414731
chr1_11502000_11502600	0.0851752	0.0304033	0.00294559	0.20667	-4.47187	-5.64061	0.117659	2.00655	1.80331	NA	NA	NA	NA	NA	NA	NA
chr1_115057800_115058400	0.828182	0.182875	0.00122379	0.0275339	-2.97925	-6.72869	0.126197	2.20545	1.96155	NA	NA	NA	NA	NA	NA	NA
chr1_115058400_115059000	0.793844	0.110252	0.000163396	-0.0290086	-3.16416	-7.0906	0.11041	1.94575	1.73795	NA	NA	NA	NA	NA	NA	NA
chr1_1150800_1151400	0.467132	0.804842	0.114248	0.0957558	0.351664	-2.02585	0.130671	1.41565	1.26008	0.28206	0.0356473	2.37751	1.89522	1.25448	0.22413	0.0274746
chr1_115098600_115099200	0.44768	0.00268478	0.071377	0.0955272	-6.05216	-3.17714	0.124812	1.91491	1.7243	NA	NA	NA	NA	NA	NA	NA
chr1_115099200_115099800	0.768619	0.034147	0.0336699	0.0425044	-4.84009	-4.36922	0.143693	2.22169	1.99994	NA	NA	NA	NA	NA	NA	NA
chr1_1151400_1152000	0.597867	0.229334	0.000503584	-0.0589473	1.53244	-4.13578	0.111035	1.25911	1.11085	0.0674292	0.00362668	5.66822	1.67909	3.37577	0.00300454	0.0013024
chr1_115175400_115176000	0.00628121	0.441343	0.000995327	0.347696	-1.62634	-6.47012	0.121818	2.09537	1.84889	NA	NA	NA	NA	NA	NA	NA
chr1_115176000_115176600	0.0277654	0.426157	0.00112908	0.279287	-1.70432	-6.47968	0.123179	2.12405	1.87418	NA	NA	NA	NA	NA	NA	NA
chr1_11518200_11518800	0.104469	0.00954249	1.41802e-05	-0.161431	-5.27627	-8.19678	0.0976067	1.95658	1.70182	NA	NA	NA	NA	NA	NA	NA
chr1_11518800_11519400	0.397392	0.0119736	2.4825e-06	-0.0738761	-4.71799	-8.61708	0.0865389	1.80838	1.61947	NA	NA	NA	NA	NA	NA	NA
chr1_115222800_115223400	0.625988	0.200795	0.000665904	0.0600003	-2.67462	-6.72805	0.12234	2.0629	1.85235	NA	NA	NA	NA	NA	NA	NA
chr1_115223400_115224000	0.234947	0.12697	0.00199635	0.146553	-3.32415	-6.11178	0.121891	2.14153	1.87271	NA	NA	NA	NA	NA	NA	NA
chr1_115257600_115258200	0.934905	0.217742	0.226209	0.0125902	-1.93287	1.67297	0.153369	1.54826	1.36523	0.0639187	0.0717647	-3.60584	2.0642	-1.74685	0.0960046	0.0136949
chr1_115282800_115283400	0.43846	0.00740144	0.00613783	-0.0908501	-4.99609	-4.61527	0.116311	1.78879	1.61216	NA	NA	NA	NA	NA	NA	NA
chr1_115283400_115284000	0.647645	0.0175081	0.000292163	-0.048805	-4.20681	-6.00786	0.106136	1.71141	1.5415	NA	NA	NA	NA	NA	NA	NA
chr1_11528400_11529000	0.45552	0.0274919	0.00344226	-0.087238	-4.21053	-5.12291	0.115985	1.85363	1.66724	NA	NA	NA	NA	NA	NA	NA
chr1_115284000_115284600	0.185448	0.0953493	0.000191916	-0.147846	-3.36205	-7.08197	0.110101	1.97737	1.75744	NA	NA	NA	NA	NA	NA	NA
chr1_115285800_115286400	0.803372	0.00210988	0.00161907	-0.025342	-5.19242	-4.81959	0.101237	1.60038	1.44495	NA	NA	NA	NA	NA	NA	NA
chr1_115286400_115287000	0.710218	0.00590537	0.00211129	0.0344717	-4.08091	-4.04806	0.092243	1.41843	1.24776	NA	NA	NA	NA	NA	NA	NA
chr1_115287000_115287600	0.28751	0.00733505	0.000262304	0.111252	-4.79876	-6.08484	0.103475	1.71606	1.5477	NA	NA	NA	NA	NA	NA	NA
chr1_11529000_11529600	0.604794	0.0545345	0.000680357	-0.0557825	-2.77646	-4.51392	0.1071	1.40995	1.24517	NA	NA	NA	NA	NA	NA	NA
chr1_11529600_11530200	0.518168	0.0171964	6.68964e-05	-0.0629739	-3.56652	-5.65061	0.0967607	1.44666	1.29778	NA	NA	NA	NA	NA	NA	NA
chr1_115299600_115300200	0.115447	0.074709	4.9519e-08	0.132474	-2.70875	-8.58261	0.0826781	1.48784	1.33609	NA	NA	NA	NA	NA	NA	NA
chr1_115300200_115300800	0.147534	0.0279154	7.62312e-07	0.127027	-4.31004	-9.68	0.0863374	1.90286	1.71125	NA	NA	NA	NA	NA	NA	NA
chr1_11530200_11530800	0.357152	0.0049764	0.000196604	-0.0920465	-5.68116	-6.92573	0.0990316	1.93245	1.7219	NA	NA	NA	NA	NA	NA	NA
chr1_11530800_11531400	0.304821	0.00231795	0.000297339	0.1009	-5.88614	-6.41119	0.0973109	1.83263	1.64734	NA	NA	NA	NA	NA	NA	NA
chr1_11531400_11532000	0.321989	0.000178658	0.000323112	0.0890425	-7.74982	-6.63142	0.0890093	1.91257	1.71557	NA	NA	NA	NA	NA	NA	NA
chr1_11532000_11532600	0.476587	0.000514605	0.000894554	0.0688978	-6.4525	-5.52751	0.0960585	1.73638	1.56368	NA	NA	NA	NA	NA	NA	NA
chr1_115323600_115324200	0.116779	0.00690792	0.00306257	0.180946	-6.04323	-5.88084	0.113354	2.14387	1.88841	NA	NA	NA	NA	NA	NA	NA
chr1_115324200_115324800	0.0384461	0.011761	0.000188984	0.249122	-5.82715	-7.81709	0.11714	2.22756	1.93756	NA	NA	NA	NA	NA	NA	NA
chr1_11533200_11533800	0.901973	0.137356	0.0023093	-0.0161971	-3.53965	-6.60992	0.130831	2.34392	2.05714	NA	NA	NA	NA	NA	NA	NA
chr1_115333200_115333800	0.0163772	0.105612	0.0403419	0.356163	-4.09483	-4.57661	0.143326	2.48425	2.17371	NA	NA	NA	NA	NA	NA	NA
chr1_11533800_11534400	0.0879063	0.364614	0.000190103	-0.215562	-1.8177	-7.20725	0.123823	1.98653	1.78722	NA	NA	NA	NA	NA	NA	NA
chr1_11534400_11535000	0.169497	0.293129	0.000406973	-0.165386	-1.78593	-5.75011	0.11863	1.68077	1.5165	NA	NA	NA	NA	NA	NA	NA
chr1_11536800_11537400	0.195781	0.0359662	0.00186338	-0.155625	-3.74984	-5.16292	0.118675	1.73929	1.57055	NA	NA	NA	NA	NA	NA	NA
chr1_115465200_115465800	0.194623	0.290302	0.00214192	-0.160996	-2.25332	-5.96855	0.122448	2.10811	1.84256	NA	NA	NA	NA	NA	NA	NA
chr1_115465800_115466400	0.0443328	0.303185	0.00279969	-0.267343	-2.3573	-6.25402	0.129565	2.26568	1.98804	NA	NA	NA	NA	NA	NA	NA
chr1_115523400_115524000	0.785471	0.0773567	6.18002e-05	-0.0296181	-3.6956	-7.92612	0.108223	2.0489	1.81041	NA	NA	NA	NA	NA	NA	NA
chr1_115524000_115524600	0.392393	0.109098	1.075e-06	0.0812434	-2.92098	-8.94641	0.0941606	1.79023	1.60926	NA	NA	NA	NA	NA	NA	NA
chr1_115540800_115541400	0.505511	0.00502346	1.31053e-05	0.0571904	-4.08606	-5.93542	0.0852669	1.3915	1.22643	NA	NA	NA	NA	NA	NA	NA
chr1_115541400_115542000	0.153591	0.0147961	2.6751e-07	0.121316	-3.83809	-8.16642	0.0837145	1.5197	1.3721	NA	NA	NA	NA	NA	NA	NA
chr1_1155600_1156200	0.447696	0.083172	3.387e-05	0.0754411	-2.44826	-5.64737	0.0985716	1.38456	1.23877	NA	NA	NA	NA	NA	NA	NA
chr1_11557800_11558400	0.105707	0.0147997	0.000376667	0.171658	-4.5241	-6.15418	0.10417	1.79139	1.61252	NA	NA	NA	NA	NA	NA	NA
chr1_11558400_11559000	0.160235	0.0158328	0.000227961	0.145064	-4.42393	-6.33349	0.101752	1.77061	1.59303	NA	NA	NA	NA	NA	NA	NA
chr1_11561400_11562000	0.0248454	0.0998686	0.00328188	-0.298754	-3.8548	-6.1877	0.1291	2.29884	2.00271	NA	NA	NA	NA	NA	NA	NA
chr1_1156200_1156800	0.10525	0.243939	2.52746e-05	0.161046	-1.56625	-5.43617	0.0975988	1.32821	1.17009	NA	NA	NA	NA	NA	NA	NA
chr1_11562600_11563200	0.470241	0.0209574	0.000135193	-0.0757886	-4.31402	-6.7359	0.104153	1.80899	1.62757	NA	NA	NA	NA	NA	NA	NA
chr1_11563200_11563800	0.957676	0.00698718	0.199352	-0.00630559	-4.13535	-1.68151	0.118216	1.46926	1.2927	NA	NA	NA	NA	NA	NA	NA
chr1_11563800_11564400	0.424534	0.00353215	0.910536	-0.117766	-5.46534	-0.181799	0.146252	1.78401	1.60973	NA	NA	NA	NA	NA	NA	NA
chr1_11564400_11565000	0.498744	0.0248219	0.00860714	-0.069832	-3.14813	-3.27901	0.102472	1.36016	1.19846	NA	NA	NA	NA	NA	NA	NA
chr1_11565000_11565600	0.719908	0.339836	0.0108709	0.0200374	-0.574679	-1.43299	0.0555622	0.596277	0.541466	NA	NA	NA	NA	NA	NA	NA
chr1_115654200_115654800	0.271933	0.00590856	0.0186451	0.140155	-6.19914	-4.71031	0.126154	2.15483	1.93634	NA	NA	NA	NA	NA	NA	NA
chr1_115654800_115655400	0.616608	0.640622	0.28258	0.0430224	-0.347109	0.727372	0.0853896	0.738985	0.669557	0.219569	0.092455	-1.07448	0.997199	-1.0775	0.294083	0.0351354
chr1_115655400_115656000	0.773689	0.87195	0.0881125	0.02551	0.116537	1.13374	0.0882309	0.71928	0.651677	0.305661	0.0282527	-1.01721	0.970591	-1.04803	0.307126	0.0365849
chr1_11565600_11566200	0.451015	0.574158	0.00729278	0.0451212	-0.361539	-1.62167	0.0593911	0.639114	0.579467	NA	NA	NA	NA	NA	NA	NA
chr1_11566200_11566800	0.600297	0.00454427	8.29305e-05	-0.051417	-5.70024	-7.38541	0.0974991	1.9174	1.72206	NA	NA	NA	NA	NA	NA	NA
chr1_115668000_115668600	0.243858	0.0124412	0.921924	0.167434	-4.45016	0.152684	0.141962	1.71558	1.54992	0.00837309	0.35311	-4.60285	2.31202	-1.99083	0.0603393	0.00970084
chr1_115668600_115669200	0.217419	0.178484	0.881372	0.169243	-1.99693	-0.193793	0.135469	1.46318	1.29194	NA	NA	NA	NA	NA	NA	NA
chr1_115670400_115671000	0.123339	0.017066	0.000133369	-0.176073	-5.39089	-7.86977	0.11232	2.18395	1.89961	NA	NA	NA	NA	NA	NA	NA
chr1_115671000_115671600	0.0861137	0.0416322	0.000291836	-0.19517	-3.99687	-6.70085	0.111455	1.91104	1.71915	NA	NA	NA	NA	NA	NA	NA
chr1_115671600_115672200	0.0398922	0.104236	0.00256353	-0.260099	-3.17282	-5.48082	0.123246	1.91707	1.7253	NA	NA	NA	NA	NA	NA	NA
chr1_1156800_1157400	0.111827	0.0166789	0.00200761	0.177915	-4.53479	-5.36607	0.109902	1.83028	1.64519	NA	NA	NA	NA	NA	NA	NA
chr1_115684800_115685400	0.853326	0.523065	0.0477189	-0.0309162	-0.968076	2.6902	0.166356	1.50512	1.32508	0.173231	0.0174866	-3.65827	2.0053	-1.8243	0.0830836	0.0122868
chr1_115702200_115702800	0.166637	0.604498	0.0111279	-0.198906	-1.10081	-4.91522	0.1417	2.11178	1.86363	NA	NA	NA	NA	NA	NA	NA
chr1_115710000_115710600	0.816624	0.117941	0.00241844	0.0310107	-3.77531	-6.59844	0.133022	2.37274	2.0639	NA	NA	NA	NA	NA	NA	NA
chr1_115710600_115711200	0.60819	0.863732	0.0057021	-0.0658649	-0.26183	-3.9465	0.12766	1.51769	1.36558	NA	NA	NA	NA	NA	NA	NA
chr1_115711200_115711800	0.106496	0.300269	0.0343427	-0.21452	-1.6909	-3.17479	0.130483	1.6153	1.45894	NA	NA	NA	NA	NA	NA	NA
chr1_115728000_115728600	0.0911325	0.000604996	0.0307969	0.197915	-6.62304	-3.61949	0.11487	1.80785	1.62811	NA	NA	NA	NA	NA	NA	NA
chr1_115768200_115768800	0.219978	1.12121e-05	0.00511057	0.112112	-7.53269	-4.07966	0.0902467	1.54193	1.3923	NA	NA	NA	NA	NA	NA	NA
chr1_115768800_115769400	0.181112	7.31754e-06	0.0016799	0.115419	-7.84232	-4.69154	0.0850911	1.56548	1.41189	NA	NA	NA	NA	NA	NA	NA
chr1_115837800_115838400	0.174747	0.693984	0.388028	0.227414	0.680624	-1.32055	0.16517	1.71981	1.51637	0.239775	0.134333	2.00117	2.29284	0.872791	0.393135	0.0454452
chr1_115839000_115839600	0.0220529	0.184994	0.131018	0.315298	-2.00452	-2.02539	0.133389	1.4912	1.31904	NA	NA	NA	NA	NA	NA	NA
chr1_1158600_1159200	0.343828	0.0392475	0.163185	0.137405	-4.75625	-2.85686	0.143764	2.24605	2.01832	NA	NA	NA	NA	NA	NA	NA
chr1_115976400_115977000	0.521224	0.00294205	0.299974	0.087375	-6.60579	-1.98831	0.135244	2.11159	1.89825	NA	NA	NA	NA	NA	NA	NA
chr1_115977000_115977600	0.347487	7.8567e-05	0.00345124	-0.104689	-4.92378	3.10906	0.110376	1.14369	1.01214	0.00145294	0.00598153	-8.03284	1.52723	-5.25973	3.7942e-05	6.54072e-05
chr1_115977600_115978200	0.348732	0.00014474	0.00033598	-0.110799	-4.90279	4.04408	0.117122	1.19072	1.04959	0.00161411	0.00324552	-8.94687	1.58728	-5.63661	1.62077e-05	1.92954e-05
chr1_115978200_115978800	0.259128	0.0103332	0.917213	0.152807	-4.49729	0.159001	0.133859	1.68684	1.52189	0.00757981	0.351311	-4.65629	2.27191	-2.0495	0.0537578	0.00891858
chr1_1159800_1160400	0.917532	0.770063	0.0133073	0.0130362	-0.450575	-3.47066	0.125261	1.5331	1.35175	NA	NA	NA	NA	NA	NA	NA
chr1_116002800_116003400	0.00732874	0.0618506	0.139778	-0.406263	-4.2983	-2.96351	0.145265	2.24973	1.97476	NA	NA	NA	NA	NA	NA	NA
chr1_116003400_116004000	0.107091	0.0596319	0.352804	-0.247011	-4.00607	-1.75144	0.150508	2.07816	1.86725	NA	NA	NA	NA	NA	NA	NA
chr1_116031600_116032200	0.0766007	0.000557717	0.0138933	0.203591	-7.80316	-4.73278	0.112576	2.11469	1.85561	NA	NA	NA	NA	NA	NA	NA
chr1_116032200_116032800	0.053967	0.00251169	0.0455111	0.241789	-6.9775	-3.94532	0.122487	2.19151	1.92305	NA	NA	NA	NA	NA	NA	NA
chr1_1160400_1161000	0.318384	0.461574	0.993501	0.0608582	0.359788	-0.00367147	0.0603794	0.484873	0.448453	0.14941	0.376933	0.363459	0.660463	0.550309	0.588201	0.0664602
chr1_116065800_116066400	0.0604875	0.303721	0.00571044	0.241221	-1.94155	-4.85661	0.125568	1.86818	1.68081	NA	NA	NA	NA	NA	NA	NA
chr1_116066400_116067000	0.0598124	0.353205	0.0111355	0.265323	-1.91936	-4.85925	0.137738	2.04799	1.84259	NA	NA	NA	NA	NA	NA	NA
chr1_11608200_11608800	0.0856297	0.000647846	0.000608861	-0.189349	-7.26397	-6.35351	0.107959	1.99496	1.73526	NA	NA	NA	NA	NA	NA	NA
chr1_1161000_1161600	0.44937	0.532607	0.903896	0.0457089	0.305174	-0.0545497	0.0599454	0.485613	0.449485	0.177018	0.346397	0.359724	0.661707	0.54363	0.592705	0.0670127
chr1_116123400_116124000	0.00210779	0.0266186	8.23985e-05	0.345338	-4.73681	-7.87519	0.106427	2.07286	1.83542	NA	NA	NA	NA	NA	NA	NA
chr1_116124000_116124600	0.00236019	0.113904	0.000288486	0.38188	-3.40769	-7.40915	0.11913	2.11751	1.89909	NA	NA	NA	NA	NA	NA	NA
chr1_116151600_116152200	0.040239	0.00504879	0.0363498	0.272644	-6.82041	-4.34913	0.129425	2.32414	2.02161	NA	NA	NA	NA	NA	NA	NA
chr1_1161600_1162200	0.720748	0.424723	0.50366	-0.0292926	-0.651431	-0.493803	0.0814814	0.809335	0.733021	NA	NA	NA	NA	NA	NA	NA
chr1_116167200_116167800	0.163927	0.00309772	0.00383284	0.151847	-4.63554	-4.03206	0.10747	1.49046	1.32883	NA	NA	NA	NA	NA	NA	NA
chr1_116167800_116168400	0.149365	0.0248802	0.0108338	0.173408	-3.58643	-3.63074	0.118406	1.55018	1.37121	NA	NA	NA	NA	NA	NA	NA
chr1_116270400_116271000	0.298364	0.212109	0.00634544	-0.141014	-2.95335	-5.7929	0.134174	2.33634	2.03227	NA	NA	NA	NA	NA	NA	NA
chr1_116271000_116271600	0.0437284	0.187325	0.0173245	0.263924	-2.69386	-4.45525	0.127528	2.01485	1.80935	NA	NA	NA	NA	NA	NA	NA
chr1_116277600_116278200	0.303307	0.253349	0.0207995	0.134418	-1.77195	-3.22771	0.129226	1.53324	1.35171	NA	NA	NA	NA	NA	NA	NA
chr1_116278200_116278800	0.669573	0.164096	0.273936	0.0516496	-1.90354	-1.32116	0.120314	1.34778	1.19421	NA	NA	NA	NA	NA	NA	NA
chr1_116278800_116279400	0.58339	0.0104661	0.11453	-0.0770336	-5.60873	-3.04719	0.139539	2.10762	1.89686	NA	NA	NA	NA	NA	NA	NA
chr1_1162800_1163400	0.106694	0.898523	0.161243	0.230631	-0.192501	-1.88064	0.140364	1.50178	1.32239	NA	NA	NA	NA	NA	NA	NA
chr1_116292600_116293200	0.291755	0.49439	0.439591	0.172536	-1.23798	-1.26444	0.16191	1.79826	1.62283	NA	NA	NA	NA	NA	NA	NA
chr1_116293200_116293800	0.374862	0.388582	0.945381	0.146231	-1.49294	-0.104906	0.163301	1.71634	1.52354	NA	NA	NA	NA	NA	NA	NA
chr1_116336400_116337000	0.00249599	0.173878	0.0188038	0.391357	-2.34602	-3.72353	0.122834	1.70041	1.53286	NA	NA	NA	NA	NA	NA	NA
chr1_1163400_1164000	0.66358	0.095236	0.167945	-0.0501923	-2.24211	-1.6372	0.1147	1.31822	1.17	NA	NA	NA	NA	NA	NA	NA
chr1_116372400_116373000	0.967926	0.0373519	0.00271916	-0.00490255	-3.89739	-5.18649	0.121312	1.82172	1.64334	NA	NA	NA	NA	NA	NA	NA
chr1_116374200_116374800	0.651404	0.00689054	0.000348271	-0.0458388	-5.48145	-6.6646	0.10084	1.94393	1.73487	NA	NA	NA	NA	NA	NA	NA
chr1_116376000_116376600	0.514378	0.000513689	4.83439e-05	0.0637696	-7.41412	-7.72497	0.0970985	1.99484	1.73509	NA	NA	NA	NA	NA	NA	NA
chr1_116382600_116383200	0.113106	0.00812755	0.0213774	0.193524	-4.53783	-3.53259	0.119982	1.64549	1.4864	NA	NA	NA	NA	NA	NA	NA
chr1_1164000_1164600	0.284942	0.0282536	0.16774	0.124102	-3.2161	-1.76709	0.114807	1.4231	1.2622	NA	NA	NA	NA	NA	NA	NA
chr1_116406600_116407200	0.597182	0.0785381	0.000119066	0.0565642	-3.45964	-7.03835	0.106347	1.92595	1.68469	NA	NA	NA	NA	NA	NA	NA
chr1_116407200_116407800	0.94135	0.0205925	8.06981e-05	0.00752751	-4.61472	-7.3299	0.101796	1.92924	1.7058	NA	NA	NA	NA	NA	NA	NA
chr1_116418000_116418600	0.0278445	0.213662	0.00205376	0.264646	-2.27357	-5.28194	0.116784	1.80479	1.62331	NA	NA	NA	NA	NA	NA	NA
chr1_116418600_116419200	0.115812	0.188465	0.00469088	0.206104	-2.72363	-5.43831	0.128764	2.04247	1.83641	NA	NA	NA	NA	NA	NA	NA
chr1_11645400_11646000	0.606245	0.177131	0.00197075	-0.0618083	-2.607	-5.59332	0.119149	1.90413	1.71151	NA	NA	NA	NA	NA	NA	NA
chr1_1164600_1165200	0.0409734	0.0459517	0.711774	0.244147	-2.44509	0.400473	0.116341	1.19432	1.0777	0.01732	0.272174	-2.84556	1.60868	-1.76889	0.0921623	0.013271
chr1_11646000_11646600	0.811084	0.434672	1.23658e-06	-0.0258793	1.05821	-6.66331	0.107693	1.34356	1.20721	0.139395	0.00145789	7.72152	1.80625	4.2749	0.000369938	0.000329542
chr1_11646600_11647200	0.885919	0.724936	3.66757e-05	0.0163277	-0.615701	-7.10052	0.113221	1.7399	1.56569	NA	NA	NA	NA	NA	NA	NA
chr1_116466000_116466600	0.167706	0.000720749	0.041036	0.160221	-6.65349	-3.48376	0.114434	1.84501	1.66061	NA	NA	NA	NA	NA	NA	NA
chr1_116466600_116467200	0.235536	0.000555645	0.321379	0.149237	-6.30365	-1.54447	0.124281	1.70776	1.54193	NA	NA	NA	NA	NA	NA	NA
chr1_116475000_116475600	0.559594	0.0075684	5.20057e-05	-0.055105	-4.78461	-6.84755	0.0938099	1.71822	1.54565	NA	NA	NA	NA	NA	NA	NA
chr1_116475600_116476200	0.870295	0.00866993	5.58283e-05	0.0155492	-4.73067	-6.86426	0.094736	1.73078	1.55694	NA	NA	NA	NA	NA	NA	NA
chr1_116477400_116478000	0.218143	0.237056	0.000280596	0.146583	-2.35582	-6.91498	0.117519	1.96834	1.76844	NA	NA	NA	NA	NA	NA	NA
chr1_11647800_11648400	0.17079	0.0328784	0.000102744	0.146859	-3.97144	-6.87565	0.105666	1.80934	1.62808	NA	NA	NA	NA	NA	NA	NA
chr1_11648400_11649000	0.608155	0.127102	0.00244345	0.0570639	-2.26197	-4.09581	0.110591	1.45776	1.28255	NA	NA	NA	NA	NA	NA	NA
chr1_11649000_11649600	0.826397	0.472989	0.00294776	0.0245761	-1.00206	-3.82454	0.111462	1.38569	1.22281	NA	NA	NA	NA	NA	NA	NA
chr1_116492400_116493000	0.366498	0.142565	0.0050189	0.109664	-2.8417	-5.03429	0.120325	1.90721	1.71423	NA	NA	NA	NA	NA	NA	NA
chr1_116493000_116493600	0.669644	0.365485	0.00142837	0.0494715	-1.31622	-4.29558	0.115267	1.4411	1.2716	NA	NA	NA	NA	NA	NA	NA
chr1_116493600_116494200	0.53446	0.00801914	0.18854	-0.0718601	-3.98438	-1.69206	0.11487	1.44214	1.26911	NA	NA	NA	NA	NA	NA	NA
chr1_116494200_116494800	0.0698828	0.0108816	0.0363412	-0.227896	-4.50474	-3.30744	0.123007	1.70239	1.53733	NA	NA	NA	NA	NA	NA	NA
chr1_11649600_11650200	0.98891	0.0328024	0.000130996	-0.00146115	-3.82488	-6.50434	0.104592	1.74178	1.56793	NA	NA	NA	NA	NA	NA	NA
chr1_11650200_11650800	0.738488	0.00382945	0.00597973	-0.0372312	-5.41097	-4.61145	0.110894	1.78308	1.60541	NA	NA	NA	NA	NA	NA	NA
chr1_116503800_116504400	0.580953	0.0339365	0.64966	0.0821241	-3.74705	-0.704545	0.1478	1.71784	1.54163	NA	NA	NA	NA	NA	NA	NA
chr1_116504400_116505000	0.468884	0.051157	0.487497	0.115824	-3.4157	1.05501	0.158683	1.70909	1.50819	0.0185856	0.175416	-4.4707	2.27939	-1.96136	0.0639089	0.0100932
chr1_116515200_116515800	0.0820106	0.00202592	0.000913693	0.180581	-6.51423	-6.22587	0.101726	1.99913	1.76475	NA	NA	NA	NA	NA	NA	NA
chr1_116515800_116516400	0.0817275	0.000406622	0.00608541	0.182145	-6.71346	-4.56167	0.102509	1.77043	1.59167	NA	NA	NA	NA	NA	NA	NA
chr1_1165200_1165800	0.303701	0.19465	0.538258	0.107826	-1.29598	0.551758	0.103747	0.985738	0.890286	0.0566447	0.197106	-1.84774	1.32827	-1.39109	0.17948	0.0226107
chr1_11652000_11652600	0.464245	0.634507	0.00162502	-0.0964355	-1.00758	-6.30877	0.130745	2.10638	1.89213	NA	NA	NA	NA	NA	NA	NA
chr1_11652600_11653200	0.319416	0.983563	6.9195e-07	0.103776	0.0316159	-7.82341	0.103181	1.52686	1.37637	0.341576	0.00143575	7.85502	2.05565	3.82118	0.00106839	0.000633129
chr1_116531400_116532000	0.584998	0.000797953	0.0423197	-0.0658578	-7.85266	-4.0528	0.119808	2.19795	1.94456	NA	NA	NA	NA	NA	NA	NA
chr1_11653200_11653800	0.00680659	0.0992777	7.3681e-06	0.279163	-2.96805	-7.94754	0.0988414	1.76685	1.58712	NA	NA	NA	NA	NA	NA	NA
chr1_116532000_116532600	0.4146	0.00027235	0.0234125	-0.0910231	-8.10261	-4.27759	0.110635	2.06718	1.82886	NA	NA	NA	NA	NA	NA	NA
chr1_11655600_11656200	0.899688	0.0586428	0.000244886	0.0137459	-3.80072	-6.80166	0.108489	1.96368	1.72054	NA	NA	NA	NA	NA	NA	NA
chr1_11656200_11656800	0.425809	0.0122554	0.000367759	0.0899347	-5.2898	-6.76795	0.111999	2.03465	1.76979	NA	NA	NA	NA	NA	NA	NA
chr1_116569800_116570400	0.509421	0.0390467	0.000869654	-0.076238	-4.50598	-6.60066	0.114722	2.12559	1.86234	NA	NA	NA	NA	NA	NA	NA
chr1_116571000_116571600	0.308286	0.011573	0.794672	-0.127536	-3.61274	-0.317937	0.123893	1.37775	1.2151	NA	NA	NA	NA	NA	NA	NA
chr1_116571600_116572200	0.276176	0.164992	1.27011e-05	-0.111279	-2.17237	-6.74432	0.101062	1.54146	1.39094	NA	NA	NA	NA	NA	NA	NA
chr1_116572200_116572800	0.639527	0.150441	3.54987e-05	0.0492832	-2.71794	-7.55536	0.104579	1.86086	1.66241	NA	NA	NA	NA	NA	NA	NA
chr1_1165800_1166400	0.610494	0.00610018	0.437246	0.0684909	-4.56044	-1.10766	0.13361	1.59174	1.41431	NA	NA	NA	NA	NA	NA	NA
chr1_1166400_1167000	0.132059	0.0349	0.451333	0.210718	-3.66891	-1.1598	0.137609	1.69146	1.52768	NA	NA	NA	NA	NA	NA	NA
chr1_116679600_116680200	0.701998	0.0536869	0.00024803	-0.041203	-2.9751	-5.36303	0.107064	1.50531	1.35801	NA	NA	NA	NA	NA	NA	NA
chr1_116680200_116680800	0.510129	0.0347269	0.000164539	0.0700661	-3.92357	-6.62498	0.105612	1.80706	1.62469	NA	NA	NA	NA	NA	NA	NA
chr1_116693400_116694000	0.71719	0.000263305	0.0591901	-0.0411838	-6.68169	-2.95924	0.113052	1.70004	1.53235	NA	NA	NA	NA	NA	NA	NA
chr1_1167000_1167600	0.0313164	0.434245	0.0838036	0.326246	-1.43373	-2.89901	0.147227	1.81864	1.64293	NA	NA	NA	NA	NA	NA	NA
chr1_11670000_11670600	0.57707	0.0225654	0.00070295	-0.0611962	-4.66413	-6.33026	0.109011	1.98116	1.75139	NA	NA	NA	NA	NA	NA	NA
chr1_11671200_11671800	0.0119921	0.0032421	0.303319	0.35216	-6.52639	-1.97247	0.135013	2.10938	1.89634	NA	NA	NA	NA	NA	NA	NA
chr1_11673000_11673600	0.438727	0.0286579	0.000419683	0.0935731	-4.97566	-7.26193	0.119867	2.2076	1.92022	NA	NA	NA	NA	NA	NA	NA
chr1_11673600_11674200	0.782006	0.134108	0.00274083	-0.0359331	-3.14231	-5.8524	0.129157	2.06321	1.85597	NA	NA	NA	NA	NA	NA	NA
chr1_116740200_116740800	0.921863	0.122332	0.00050563	0.0115953	-3.3435	-6.89064	0.117613	2.12702	1.85145	NA	NA	NA	NA	NA	NA	NA
chr1_116740800_116741400	0.64204	0.103408	0.000384794	-0.0547447	-3.56026	-7.21315	0.117048	2.14588	1.89338	NA	NA	NA	NA	NA	NA	NA
chr1_116741400_116742000	0.149886	0.0506129	0.00516992	0.182486	-4.07941	-5.35816	0.124767	2.03621	1.83126	NA	NA	NA	NA	NA	NA	NA
chr1_11674200_11674800	0.469802	0.167151	0.0135325	-0.094974	-2.27316	-3.67138	0.130389	1.62139	1.43361	NA	NA	NA	NA	NA	NA	NA
chr1_11674800_11675400	0.650103	0.115652	0.00108195	-0.0547647	-2.57261	-5.01235	0.119995	1.60651	1.44381	NA	NA	NA	NA	NA	NA	NA
chr1_116752800_116753400	0.51361	0.346883	0.0115652	0.0942551	-2.0774	-5.16054	0.143254	2.18748	1.96781	NA	NA	NA	NA	NA	NA	NA
chr1_116753400_116754000	0.081511	0.152641	0.000995058	0.218487	-2.93628	-6.3585	0.122872	2.02142	1.81695	NA	NA	NA	NA	NA	NA	NA
chr1_116755800_116756400	0.868303	0.0574958	0.000469673	0.0199049	-4.25386	-7.12661	0.119422	2.18741	1.90266	NA	NA	NA	NA	NA	NA	NA
chr1_116758200_116758800	0.482411	0.629067	0.0504708	-0.0959201	-0.609882	2.24491	0.135527	1.25475	1.11981	0.214729	0.0182045	-2.85479	1.68178	-1.69749	0.105112	0.0146883
chr1_116758800_116759400	0.536894	0.0210581	0.434593	0.0871732	-4.65902	-1.38688	0.140185	1.95527	1.76055	NA	NA	NA	NA	NA	NA	NA
chr1_1167600_1168200	0.0942531	0.844665	0.0987841	0.25063	-0.323174	-2.45627	0.146904	1.64082	1.45999	NA	NA	NA	NA	NA	NA	NA
chr1_11676000_11676600	0.0413647	0.0868675	0.00212785	-0.276165	-4.25543	-6.87244	0.131863	2.43614	2.1201	NA	NA	NA	NA	NA	NA	NA
chr1_116763000_116763600	0.625977	0.0416491	0.000710951	0.0541756	-3.68221	-5.72262	0.11046	1.76074	1.5849	NA	NA	NA	NA	NA	NA	NA
chr1_116763600_116764200	0.447157	0.0161704	0.000379894	0.0805938	-3.9866	-5.51275	0.105178	1.60099	1.44549	NA	NA	NA	NA	NA	NA	NA
chr1_116764200_116764800	0.211284	0.0237771	0.00599649	0.154556	-4.66642	-5.16722	0.122042	2.00061	1.79954	NA	NA	NA	NA	NA	NA	NA
chr1_11676600_11677200	0.883257	0.201972	0.00226476	-0.0183574	-2.01595	-4.479	0.124373	1.55901	1.39102	NA	NA	NA	NA	NA	NA	NA
chr1_11677200_11677800	0.836512	0.131575	0.00158465	0.0265831	-2.56728	-4.9976	0.128145	1.67442	1.49504	NA	NA	NA	NA	NA	NA	NA
chr1_11679600_11680200	0.0493454	0.0723944	0.0068428	0.25274	-4.08521	-5.52794	0.125429	2.22534	1.95861	NA	NA	NA	NA	NA	NA	NA
chr1_11680800_11681400	0.418712	0.000329778	0.934255	0.0928737	-5.17623	0.0978895	0.113892	1.34136	1.18063	0.00190898	0.357624	-5.27412	1.78694	-2.95149	0.00789069	0.00244881
chr1_11681400_11682000	0.721338	0.000153537	0.21779	-0.0336553	-5.13038	-1.37626	0.0938242	1.25155	1.10252	NA	NA	NA	NA	NA	NA	NA
chr1_11682000_11682600	0.423794	0.0146559	0.000181598	-0.0819857	-4.67143	-6.72094	0.101653	1.84689	1.66074	NA	NA	NA	NA	NA	NA	NA
chr1_116824800_116825400	0.286869	0.083488	0.00150433	0.131438	-3.40365	-5.82607	0.122086	1.9269	1.73369	NA	NA	NA	NA	NA	NA	NA
chr1_116827200_116827800	0.783204	0.168721	0.124109	-0.0483743	1.97597	1.96444	0.174862	1.41472	1.25579	0.0491083	0.0384821	0.0115329	1.89168	0.00609664	0.995196	0.112074
chr1_116854200_116854800	0.517592	0.0270501	0.000205003	0.0508593	-2.72009	-4.24668	0.0780385	1.19388	1.05927	NA	NA	NA	NA	NA	NA	NA
chr1_116854800_116855400	0.0827132	0.000387169	1.03533e-06	0.0548734	-1.55825	-2.09319	0.0309848	0.409236	0.375797	NA	NA	NA	NA	NA	NA	NA
chr1_116855400_116856000	0.118282	0.000363412	1.85128e-06	0.0507654	-1.62338	-2.10287	0.0319358	0.424084	0.389078	NA	NA	NA	NA	NA	NA	NA
chr1_1168800_1169400	0.805259	0.006821	0.0025007	-0.0275545	-5.55542	-5.62119	0.111165	1.96752	1.76467	NA	NA	NA	NA	NA	NA	NA
chr1_116908800_116909400	0.182284	0.12355	0.000222492	0.161352	-3.44372	-7.75451	0.11928	2.19809	1.94672	NA	NA	NA	NA	NA	NA	NA
chr1_116909400_116910000	0.207726	0.0736753	0.00081296	0.155588	-3.50888	-6.16718	0.121886	1.92023	1.72916	NA	NA	NA	NA	NA	NA	NA
chr1_116910600_116911200	0.567391	0.000488054	0.00644512	0.0644996	-8.06126	-5.3429	0.112028	2.15934	1.87821	NA	NA	NA	NA	NA	NA	NA
chr1_11692200_11692800	0.403126	0.477842	0.252714	0.129061	-1.22171	-1.76895	0.153047	1.70821	1.52857	NA	NA	NA	NA	NA	NA	NA
chr1_11692800_11693400	0.386527	0.0115445	0.00918942	-0.0957719	-3.78588	-3.51641	0.109624	1.44324	1.29704	NA	NA	NA	NA	NA	NA	NA
chr1_11693400_11694000	0.731826	0.920657	0.000164843	-0.034523	-0.128772	-4.62853	0.100172	1.28624	1.13524	NA	NA	NA	NA	NA	NA	NA
chr1_1169400_1170000	0.585084	0.153412	0.000232793	0.064466	-2.61937	-6.46532	0.117303	1.80671	1.62889	NA	NA	NA	NA	NA	NA	NA
chr1_11694000_11694600	0.838322	0.628322	0.00520335	0.0254586	-0.712108	-3.76505	0.124118	1.46188	1.28782	NA	NA	NA	NA	NA	NA	NA
chr1_116944800_116945400	0.700921	0.00389662	0.0876011	-0.0466873	-5.06776	-2.63294	0.120855	1.67343	1.51091	NA	NA	NA	NA	NA	NA	NA
chr1_11697000_11697600	0.477569	0.0119617	0.000333779	-0.0742402	-5.04676	-6.67593	0.103739	1.93411	1.73172	NA	NA	NA	NA	NA	NA	NA
chr1_11697600_11698200	0.539652	0.0234228	0.000183607	-0.0606569	-3.4715	-5.29901	0.0982104	1.48434	1.31049	NA	NA	NA	NA	NA	NA	NA
chr1_11698200_11698800	0.457695	0.00470912	0.00243464	-0.083949	-5.02292	-4.87844	0.112156	1.69695	1.52702	NA	NA	NA	NA	NA	NA	NA
chr1_116986200_116986800	0.154299	0.00140967	0.0130898	-0.163746	-5.64241	-3.8785	0.113192	1.66809	1.50678	NA	NA	NA	NA	NA	NA	NA
chr1_116986800_116987400	0.164627	4.1216e-05	0.181202	-0.140358	-6.28864	-1.66721	0.0995068	1.39744	1.22938	NA	NA	NA	NA	NA	NA	NA
chr1_116987400_116988000	0.908626	0.00314475	0.000478304	-0.0117749	-4.83514	-5.26082	0.102071	1.55731	1.40674	NA	NA	NA	NA	NA	NA	NA
chr1_116988000_116988600	0.471273	0.0790967	1.46785e-05	0.0355314	-1.16479	-2.83279	0.0489435	0.649677	0.589388	NA	NA	NA	NA	NA	NA	NA
chr1_116988600_116989200	0.228797	0.034056	4.382e-06	0.0571392	-1.44036	-3.09233	0.0468926	0.660801	0.599545	NA	NA	NA	NA	NA	NA	NA
chr1_116989200_116989800	0.585969	0.00225882	1.43549e-06	0.0440566	-5.16976	-7.92688	0.080356	1.60509	1.44725	NA	NA	NA	NA	NA	NA	NA
chr1_1170000_1170600	0.667902	0.00504421	0.0367024	-0.0531528	-5.09639	-3.3676	0.123153	1.73646	1.56845	NA	NA	NA	NA	NA	NA	NA
chr1_11700000_11700600	0.739715	0.00225636	0.0187138	0.038609	-6.36526	-4.31612	0.115562	1.97604	1.77539	NA	NA	NA	NA	NA	NA	NA
chr1_11700600_11701200	0.459259	0.000147355	0.0299876	-0.0799196	-6.91627	-3.38909	0.107147	1.68199	1.51669	NA	NA	NA	NA	NA	NA	NA
chr1_11701200_11701800	0.401876	0.0118132	0.000709721	-0.0907849	-5.17616	-6.41654	0.10737	1.98001	1.77681	NA	NA	NA	NA	NA	NA	NA
chr1_11701800_11702400	0.482037	0.012985	0.000774969	0.0761268	-4.99259	-6.03647	0.107468	1.93722	1.68505	NA	NA	NA	NA	NA	NA	NA
chr1_117031200_117031800	0.0826287	0.00326893	0.338744	-0.234221	-6.5731	-1.84498	0.132218	2.12648	1.90996	NA	NA	NA	NA	NA	NA	NA
chr1_117031800_117032400	0.824456	0.0123806	0.0702932	-0.0278837	-4.68385	-3.0079	0.125042	1.80434	1.62598	NA	NA	NA	NA	NA	NA	NA
chr1_117035400_117036000	0.778156	0.00716273	0.00871066	-0.0334743	-4.39603	-3.84464	0.118175	1.56705	1.40753	NA	NA	NA	NA	NA	NA	NA
chr1_11703600_11704200	0.726611	0.150097	0.105736	-0.0518801	-3.12831	-3.17341	0.147544	2.13998	1.92594	NA	NA	NA	NA	NA	NA	NA
chr1_117036000_117036600	0.822815	0.00158089	0.0194407	0.0254221	-5.45072	-3.55433	0.112929	1.63019	1.47143	NA	NA	NA	NA	NA	NA	NA
chr1_11704200_11704800	0.414707	0.0129135	0.00576073	-0.095404	-4.75955	-4.793	0.115987	1.84525	1.66066	NA	NA	NA	NA	NA	NA	NA
chr1_117059400_117060000	0.626251	0.0425876	0.000460633	0.0544309	-3.87597	-6.28816	0.111069	1.86224	1.67601	NA	NA	NA	NA	NA	NA	NA
chr1_1170600_1171200	0.546879	0.0109571	0.29908	0.0758806	-3.85222	-1.35974	0.12509	1.45727	1.29572	NA	NA	NA	NA	NA	NA	NA
chr1_117060000_117060600	0.529731	0.00238733	0.000443007	-0.061319	-5.18295	-5.49207	0.0968912	1.61886	1.45894	NA	NA	NA	NA	NA	NA	NA
chr1_117060600_117061200	0.555084	0.00327005	0.000332463	-0.0593535	-6.04363	-6.66838	0.0998889	1.95527	1.72919	NA	NA	NA	NA	NA	NA	NA
chr1_117075000_117075600	0.403665	0.735122	0.000529844	0.109642	-0.682266	-6.68532	0.13017	2.00532	1.80362	NA	NA	NA	NA	NA	NA	NA
chr1_117075600_117076200	0.85505	0.17709	0.000278418	0.0214181	-2.75967	-7.04388	0.116635	2.01544	1.80027	NA	NA	NA	NA	NA	NA	NA
chr1_11707800_11708400	0.751277	0.296106	0.00255649	0.0431091	-2.31339	-6.25709	0.135256	2.19079	1.96907	NA	NA	NA	NA	NA	NA	NA
chr1_117093600_117094200	0.114423	0.0211621	5.28792e-05	0.171028	-4.83011	-7.80901	0.106432	2.0288	1.76467	NA	NA	NA	NA	NA	NA	NA
chr1_117094200_117094800	0.884764	0.0234611	7.14571e-05	0.0154077	-4.61751	-7.44512	0.105763	1.97492	1.71782	NA	NA	NA	NA	NA	NA	NA
chr1_11711400_11712000	0.161306	0.00127895	0.071484	-0.17307	-7.42508	-3.53782	0.121714	2.17397	1.9208	NA	NA	NA	NA	NA	NA	NA
chr1_1171200_1171800	0.0205392	0.170509	0.0401937	0.319808	-2.18016	-2.95739	0.13364	1.5676	1.40355	NA	NA	NA	NA	NA	NA	NA
chr1_117121200_117121800	0.305541	0.104241	0.167942	-0.155096	-3.24922	-2.48026	0.149804	1.96326	1.77246	NA	NA	NA	NA	NA	NA	NA
chr1_117121800_117122400	0.00873294	0.084796	0.00226705	-0.287931	-2.43499	-3.92175	0.105449	1.38452	1.21809	NA	NA	NA	NA	NA	NA	NA
chr1_117122400_117123000	0.0328353	0.00310883	0.00346087	-0.234217	-4.66845	-4.10857	0.106679	1.50166	1.33796	NA	NA	NA	NA	NA	NA	NA
chr1_11719200_11719800	0.377325	0.00626898	0.0014622	0.0933481	-4.37446	-4.65786	0.104788	1.53223	1.38209	NA	NA	NA	NA	NA	NA	NA
chr1_11719800_11720400	0.278365	0.0151033	0.000519069	0.115213	-4.12919	-5.49429	0.105119	1.64027	1.47964	NA	NA	NA	NA	NA	NA	NA
chr1_117210600_117211200	0.0539977	0.0949928	0.000459702	-0.232906	-3.37566	-6.68973	0.118002	1.98318	1.78273	NA	NA	NA	NA	NA	NA	NA
chr1_1173000_1173600	0.237283	0.00627982	0.00719637	0.143727	-5.61509	-4.96467	0.120146	1.96723	1.77086	NA	NA	NA	NA	NA	NA	NA
chr1_11731200_11731800	0.271013	5.49268e-06	0.00206994	0.129368	-6.24444	3.53036	0.116218	1.22618	1.0859	0.00121512	0.00526662	-9.7748	1.63789	-5.96792	7.77254e-06	1.21434e-05
chr1_11731800_11732400	0.432257	5.23792e-09	0.000253955	0.0817713	-7.93642	3.91829	0.103274	1.12575	0.994051	0.00121512	0.0029841	-11.8547	1.50182	-7.89359	1.43267e-07	0
chr1_11732400_11733000	0.0209327	0.000731073	0.110204	-0.309895	-5.01396	2.00837	0.129921	1.39217	1.23485	0.00244073	0.0344274	-7.02233	1.86091	-3.7736	0.00119383	0.000685234
chr1_1173600_1174200	0.0737528	0.12341	0.0130289	0.221693	-2.35894	-3.41615	0.121355	1.50511	1.32622	NA	NA	NA	NA	NA	NA	NA
chr1_11736000_11736600	0.0972766	0.000941895	0.0115195	0.189647	-5.87111	-3.95601	0.112206	1.66896	1.50762	NA	NA	NA	NA	NA	NA	NA
chr1_11736600_11737200	0.331812	0.0240647	0.000380968	0.104456	-4.07807	-6.01453	0.106581	1.75214	1.57743	NA	NA	NA	NA	NA	NA	NA
chr1_11737200_11737800	0.741138	0.128358	0.00571175	-0.0440036	-3.0706	-5.16618	0.132461	1.98558	1.78801	NA	NA	NA	NA	NA	NA	NA
chr1_11737800_11738400	0.166003	0.806773	6.11358e-05	0.173428	0.439689	-7.05718	0.123361	1.78806	1.61073	0.282764	0.00213824	7.49687	2.40658	3.11516	0.00545402	0.00191614
chr1_1174200_1174800	0.835923	0.000682317	0.00108542	-0.0201614	-6.695	-5.75015	0.0968347	1.84731	1.65685	NA	NA	NA	NA	NA	NA	NA
chr1_11745600_11746200	0.866328	0.0343285	0.000105451	0.0175682	-3.98225	-6.93556	0.103831	1.82986	1.64537	NA	NA	NA	NA	NA	NA	NA
chr1_11746200_11746800	0.914572	0.0875913	0.00128729	0.0130356	-3.38022	-5.95853	0.120899	1.93967	1.74571	NA	NA	NA	NA	NA	NA	NA
chr1_11746800_11747400	0.0653965	0.0120852	0.00200631	-0.208626	-4.72959	-5.32637	0.110719	1.81535	1.63291	NA	NA	NA	NA	NA	NA	NA
chr1_11747400_11748000	0.750169	0.0817076	0.0185963	-0.0366467	-2.61274	-3.1482	0.114453	1.47032	1.29361	NA	NA	NA	NA	NA	NA	NA
chr1_1174800_1175400	0.504393	0.00029061	0.00249682	-0.0673267	-7.50796	-5.51014	0.100115	1.92556	1.72951	NA	NA	NA	NA	NA	NA	NA
chr1_11748000_11748600	0.901825	0.345745	0.00364716	-0.0133842	-1.33781	-3.79061	0.107946	1.40535	1.24198	NA	NA	NA	NA	NA	NA	NA
chr1_11748600_11749200	0.305919	0.100095	0.0709638	-0.123068	-2.44418	-2.37335	0.118962	1.45861	1.28612	NA	NA	NA	NA	NA	NA	NA
chr1_117491400_117492000	0.303644	0.759315	0.0311003	-0.176248	-0.757962	-4.84901	0.169561	2.4603	2.1853	NA	NA	NA	NA	NA	NA	NA
chr1_11749200_11749800	0.341668	0.00284687	0.0320506	-0.116046	-6.5458	-4.13177	0.12087	2.08469	1.87299	NA	NA	NA	NA	NA	NA	NA
chr1_11751600_11752200	0.0806693	0.00289024	6.0387e-05	-0.183001	-6.29723	-7.66239	0.102622	2.00893	1.74738	NA	NA	NA	NA	NA	NA	NA
chr1_11752200_11752800	0.132666	0.0172266	0.000143702	-0.159624	-4.97919	-7.28751	0.10441	2.02025	1.76893	NA	NA	NA	NA	NA	NA	NA
chr1_1175400_1176000	0.810186	0.00173238	0.021051	-0.0278933	-5.51977	-3.58533	0.115514	1.66642	1.50458	NA	NA	NA	NA	NA	NA	NA
chr1_11754000_11754600	0.357522	0.00875407	0.053241	0.115045	-5.63243	-3.66987	0.123872	2.06347	1.85324	NA	NA	NA	NA	NA	NA	NA
chr1_11754600_11755200	0.729295	0.00281202	0.0124633	0.0395111	-5.72766	-4.25172	0.11353	1.82162	1.63952	NA	NA	NA	NA	NA	NA	NA
chr1_11755200_11755800	0.981398	0.0167545	0.000670309	0.00267314	-5.2255	-6.66412	0.114071	2.1106	1.83584	NA	NA	NA	NA	NA	NA	NA
chr1_117576000_117576600	0.638162	0.018338	0.000892575	-0.0512902	-4.74168	-6.14068	0.108395	1.94384	1.73678	NA	NA	NA	NA	NA	NA	NA
chr1_117586200_117586800	0.67443	0.0566127	0.000243895	0.0468627	-3.91609	-6.90115	0.110897	2.00631	1.74514	NA	NA	NA	NA	NA	NA	NA
chr1_117586800_117587400	0.973656	0.00639188	0.000319927	-0.00335025	-5.47023	-6.64229	0.100939	1.92089	1.71698	NA	NA	NA	NA	NA	NA	NA
chr1_1176000_1176600	0.0703939	0.0629955	0.0110403	-0.225734	-3.7882	-4.72423	0.12207	1.99173	1.78913	NA	NA	NA	NA	NA	NA	NA
chr1_117605400_117606000	0.601075	0.00918762	0.00730162	0.0642053	-5.2063	-4.83986	0.12201	1.92031	1.72969	NA	NA	NA	NA	NA	NA	NA
chr1_117606600_117607200	0.546408	0.0129988	0.0183715	-0.0738197	-4.81086	-4.0994	0.121549	1.86701	1.68105	NA	NA	NA	NA	NA	NA	NA
chr1_117607800_117608400	0.789171	0.000385606	0.123912	-0.0318419	-7.44818	-2.75024	0.118443	1.95542	1.75718	NA	NA	NA	NA	NA	NA	NA
chr1_117608400_117609000	0.22373	0.00243544	0.408583	-0.165755	-6.65655	-1.56133	0.134532	2.08366	1.87331	NA	NA	NA	NA	NA	NA	NA
chr1_117612000_117612600	0.722564	0.435043	0.409018	0.0565001	-1.37459	-1.29706	0.158238	1.74667	1.55768	NA	NA	NA	NA	NA	NA	NA
chr1_117612600_117613200	0.022487	0.418182	0.571644	0.354529	-1.3209	-0.811178	0.150499	1.61797	1.42457	NA	NA	NA	NA	NA	NA	NA
chr1_11761800_11762400	0.0548825	0.0146405	0.000409451	0.209936	-4.59074	-6.18562	0.10677	1.81469	1.6322	NA	NA	NA	NA	NA	NA	NA
chr1_117622800_117623400	0.440477	0.0014871	0.00154785	-0.0790632	-5.87736	-5.27241	0.101671	1.74692	1.57348	NA	NA	NA	NA	NA	NA	NA
chr1_117623400_117624000	0.25012	0.00151432	0.00261682	-0.120623	-5.83649	-4.96305	0.103655	1.73796	1.56586	NA	NA	NA	NA	NA	NA	NA
chr1_11764200_11764800	0.0578673	0.0285018	0.00231325	-0.221221	-4.28697	-5.48532	0.113931	1.90008	1.70746	NA	NA	NA	NA	NA	NA	NA
chr1_117646200_117646800	0.17726	0.0602192	0.000441722	0.157864	-4.05776	-6.91065	0.115338	2.10999	1.83532	NA	NA	NA	NA	NA	NA	NA
chr1_11764800_11765400	0.137327	0.200503	0.000594337	-0.17902	-2.69108	-6.74589	0.118536	2.07423	1.83848	NA	NA	NA	NA	NA	NA	NA
chr1_11765400_11766000	0.790471	0.133407	0.0118779	-0.0323276	-2.25118	-3.43909	0.121014	1.47538	1.31661	NA	NA	NA	NA	NA	NA	NA
chr1_117655200_117655800	0.239667	0.0129405	0.0116307	-0.136942	-4.83841	-4.41992	0.115065	1.87642	1.68682	NA	NA	NA	NA	NA	NA	NA
chr1_117655800_117656400	0.0542431	0.00668583	0.0181834	0.236634	-5.92011	-4.56421	0.120018	2.09115	1.86846	NA	NA	NA	NA	NA	NA	NA
chr1_1176600_1177200	0.0133141	0.00222611	0.000250171	-0.281722	-6.44385	-6.85701	0.109733	1.99753	1.7375	NA	NA	NA	NA	NA	NA	NA
chr1_11766000_11766600	0.388927	0.00285006	0.763901	0.099804	-4.11864	-0.348758	0.114823	1.31186	1.15476	NA	NA	NA	NA	NA	NA	NA
chr1_11766600_11767200	0.159373	0.0425725	0.0124396	0.173362	-3.5475	-3.98618	0.121346	1.70429	1.53668	NA	NA	NA	NA	NA	NA	NA
chr1_117696000_117696600	0.527674	0.0532315	0.000398686	0.0729294	-4.19485	-7.01037	0.114661	2.11827	1.84566	NA	NA	NA	NA	NA	NA	NA
chr1_117698400_117699000	0.0133306	0.0105281	0.138299	0.328018	-4.90462	-2.50299	0.12779	1.84461	1.66152	NA	NA	NA	NA	NA	NA	NA
chr1_117699000_117699600	0.186405	0.0387655	0.297148	0.18524	-4.12014	-1.84112	0.138255	1.94066	1.74735	NA	NA	NA	NA	NA	NA	NA
chr1_117708000_117708600	0.433423	0.0103653	0.30943	-0.112613	-5.4508	-1.89189	0.142589	2.0454	1.84224	NA	NA	NA	NA	NA	NA	NA
chr1_117708600_117709200	0.462239	0.00676041	0.148483	0.100443	-5.53167	-2.58813	0.135565	1.9568	1.7633	NA	NA	NA	NA	NA	NA	NA
chr1_1177200_1177800	0.541775	0.0159281	0.000353055	-0.0720513	-5.40984	-7.23367	0.117275	2.16728	1.88515	NA	NA	NA	NA	NA	NA	NA
chr1_1177800_1178400	0.47553	0.0358124	0.00418912	-0.0866608	-4.4622	-5.57579	0.120533	2.06791	1.85715	NA	NA	NA	NA	NA	NA	NA
chr1_11778600_11779200	0.578742	0.00367264	0.0420205	0.0700149	-6.23175	-3.83558	0.125271	2.04348	1.83755	NA	NA	NA	NA	NA	NA	NA
chr1_11779200_11779800	0.885305	0.0138123	0.0150625	-0.017409	-4.63684	-4.11964	0.120068	1.81634	1.63578	NA	NA	NA	NA	NA	NA	NA
chr1_1178400_1179000	0.86433	0.178442	0.0204139	-0.0226999	-2.24672	-3.55114	0.132165	1.64605	1.48238	NA	NA	NA	NA	NA	NA	NA
chr1_11784000_11784600	0.0555169	0.413223	0.000727068	0.247011	-1.50516	-5.92361	0.125966	1.82404	1.64392	NA	NA	NA	NA	NA	NA	NA
chr1_11784600_11785200	0.0751565	0.0848418	0.00818713	0.253401	-3.57448	-5.0533	0.139408	2.03273	1.83424	NA	NA	NA	NA	NA	NA	NA
chr1_11786400_11787000	0.0562671	0.0191652	0.0053467	-0.226023	-4.82141	-5.21055	0.115629	1.99118	1.78834	NA	NA	NA	NA	NA	NA	NA
chr1_11787000_11787600	0.537134	0.0620319	0.0109164	-0.0668975	-2.62735	-3.20229	0.107643	1.37614	1.21075	NA	NA	NA	NA	NA	NA	NA
chr1_11787600_11788200	0.968916	0.153324	0.000705204	0.00453587	-2.17137	-4.85411	0.115814	1.49737	1.34337	NA	NA	NA	NA	NA	NA	NA
chr1_1179000_1179600	0.874295	0.14535	0.0111787	0.020398	-2.35448	-3.72998	0.128269	1.59146	1.41519	NA	NA	NA	NA	NA	NA	NA
chr1_11790000_11790600	0.440951	0.116037	0.0941649	-0.109198	-2.75459	-2.65125	0.140569	1.72202	1.55357	NA	NA	NA	NA	NA	NA	NA
chr1_11790600_11791200	0.178003	0.020955	0.0504713	-0.165807	-3.65101	-2.7062	0.121353	1.53094	1.34992	NA	NA	NA	NA	NA	NA	NA
chr1_11791200_11791800	0.826283	0.0208826	0.00605866	-0.0259268	-3.84768	-4.17328	0.11751	1.61244	1.45533	NA	NA	NA	NA	NA	NA	NA
chr1_117928800_117929400	0.451438	0.00239372	0.109915	0.0878882	-4.61726	-2.069	0.115792	1.44259	1.27107	NA	NA	NA	NA	NA	NA	NA
chr1_117929400_117930000	0.880066	1.81276e-05	0.186751	-0.0148133	-6.27689	-1.55861	0.0976701	1.32306	1.16421	NA	NA	NA	NA	NA	NA	NA
chr1_117930000_117930600	0.236016	5.62703e-05	0.000190345	-0.104281	-8.22586	-6.59076	0.0869331	1.86679	1.6345	NA	NA	NA	NA	NA	NA	NA
chr1_11795400_11796000	0.485199	0.420559	0.0100778	-0.107152	-2.11567	-6.15362	0.152371	2.60485	2.29979	NA	NA	NA	NA	NA	NA	NA
chr1_1179600_1180200	0.802494	0.0702436	0.123917	0.0300966	-2.66269	-1.98292	0.119685	1.4391	1.26694	NA	NA	NA	NA	NA	NA	NA
chr1_1180200_1180800	0.591797	0.578132	0.206588	0.0854504	-0.983843	-1.97944	0.158319	1.75747	1.54673	NA	NA	NA	NA	NA	NA	NA
chr1_11802000_11802600	0.511085	0.000202555	0.00189382	-0.0685351	-7.82466	-5.56609	0.103539	1.94991	1.69606	NA	NA	NA	NA	NA	NA	NA
chr1_11802600_11803200	0.153744	1.2618e-06	0.00344232	-0.121943	-9.02566	-4.52616	0.0841794	1.63691	1.47303	NA	NA	NA	NA	NA	NA	NA
chr1_11803200_11803800	0.260801	0.000799795	0.00023404	-0.107444	-5.33126	-5.32751	0.0944572	1.49253	1.3428	NA	NA	NA	NA	NA	NA	NA
chr1_11803800_11804400	0.476127	0.0101735	7.98644e-05	-0.0711449	-4.21346	-6.11391	0.0990873	1.57684	1.42177	NA	NA	NA	NA	NA	NA	NA
chr1_11806800_11807400	0.527025	0.00133513	0.00707106	0.0779033	-7.95235	-5.7154	0.122288	2.33829	2.03387	NA	NA	NA	NA	NA	NA	NA
chr1_1181400_1182000	0.847209	0.0509538	0.0505226	-0.0272458	-4.87745	-4.30987	0.140666	2.43827	2.15037	NA	NA	NA	NA	NA	NA	NA
chr1_118184400_118185000	0.142726	0.00138281	0.111176	-0.193339	-4.73372	2.00231	0.129813	1.39676	1.23457	0.00303278	0.0347133	-6.73603	1.86416	-3.61343	0.0017334	0.000882398
chr1_118185000_118185600	0.341348	0.000289183	0.111402	-0.110562	-4.96008	1.83762	0.11508	1.2716	1.13376	0.00186219	0.0347812	-6.7977	1.70364	-3.99011	0.000719982	0.000499002
chr1_118185600_118186200	0.590839	0.00241934	0.635682	0.075139	-5.06978	0.666254	0.138855	1.58582	1.39768	0.00380671	0.239702	-5.73604	2.11384	-2.71356	0.013375	0.00345789
chr1_1182000_1182600	0.683791	0.0092738	0.0504767	0.0508593	-5.31053	-3.53647	0.124138	1.96134	1.76412	NA	NA	NA	NA	NA	NA	NA
chr1_11824800_11825400	0.280412	0.113561	0.00200451	-0.146192	-3.92171	-6.91798	0.13396	2.43455	2.12065	NA	NA	NA	NA	NA	NA	NA
chr1_11825400_11826000	0.422361	0.197109	0.00944922	-0.109389	-2.75979	-5.12622	0.135209	2.1109	1.89829	NA	NA	NA	NA	NA	NA	NA
chr1_11827200_11827800	0.145699	0.203236	0.00131799	-0.189787	-2.84373	-6.71949	0.128396	2.20543	1.97325	NA	NA	NA	NA	NA	NA	NA
chr1_11827800_11828400	0.285783	0.0375725	0.000288132	-0.120519	-4.08922	-6.71779	0.111689	1.91369	1.72171	NA	NA	NA	NA	NA	NA	NA
chr1_11828400_11829000	0.579564	0.0022522	0.00171074	-0.0613152	-7.05604	-6.36977	0.109944	2.19005	1.92054	NA	NA	NA	NA	NA	NA	NA
chr1_11829000_11829600	0.676067	0.0434569	0.0130187	0.051577	-3.5627	-3.99695	0.122708	1.71918	1.55151	NA	NA	NA	NA	NA	NA	NA
chr1_11829600_11830200	0.788154	0.0261202	0.00655757	-0.0307269	-3.65944	-4.08961	0.113733	1.59583	1.4409	NA	NA	NA	NA	NA	NA	NA
chr1_1183200_1183800	0.825661	0.00712646	0.00624988	0.025609	-4.46044	-4.09493	0.115648	1.58893	1.43375	NA	NA	NA	NA	NA	NA	NA
chr1_1183800_1184400	0.807511	0.00777276	0.000908765	0.0268273	-5.24702	-6.00669	0.109524	1.89109	1.70175	NA	NA	NA	NA	NA	NA	NA
chr1_11838000_11838600	0.307933	0.191394	0.000115534	-0.0976233	-1.79816	-5.0023	0.0947648	1.35756	1.19469	NA	NA	NA	NA	NA	NA	NA
chr1_11838600_11839200	0.138969	0.135098	0.00218553	-0.141598	-1.98484	-3.73416	0.0941579	1.30662	1.15527	NA	NA	NA	NA	NA	NA	NA
chr1_11841600_11842200	0.580093	0.188233	5.03913e-05	0.0698738	1.16705	3.51805	0.125466	0.874711	0.792405	0.0547966	0.0020592	-2.351	1.18027	-1.99193	0.0602099	0.00968974
chr1_11842200_11842800	0.226669	0.173964	1.32734e-05	0.148129	1.12636	3.58116	0.121002	0.816563	0.740545	0.0506209	0.00173546	-2.4548	1.10235	-2.22687	0.0376067	0.00691256
chr1_11842800_11843400	0.120363	0.241847	0.453198	0.201158	-1.5177	0.863756	0.127278	1.28126	1.14246	0.0714244	0.160757	-2.38146	1.71664	-1.38728	0.180622	0.0227336
chr1_11843400_11844000	0.0522257	0.116756	0.000116763	0.225477	-3.36336	-7.77335	0.113357	2.10684	1.85794	NA	NA	NA	NA	NA	NA	NA
chr1_11845800_11846400	0.510863	0.00231521	0.0131727	0.0761096	-6.04543	-4.35219	0.114921	1.88198	1.69244	NA	NA	NA	NA	NA	NA	NA
chr1_11847000_11847600	0.931887	0.117088	0.000290104	-0.00998694	-3.32933	-7.24818	0.116254	2.08746	1.85867	NA	NA	NA	NA	NA	NA	NA
chr1_11847600_11848200	0.691371	0.132328	1.19592e-06	-0.0379589	-2.63102	-8.54733	0.0950583	1.71941	1.54589	NA	NA	NA	NA	NA	NA	NA
chr1_11848200_11848800	0.959868	0.00191769	0.000176521	-0.00490359	-6.42004	-6.99983	0.0969584	1.95885	1.72588	NA	NA	NA	NA	NA	NA	NA
chr1_1185000_1185600	0.200923	0.00043136	0.513974	-0.144949	-5.1881	-0.795465	0.111829	1.37506	1.21004	NA	NA	NA	NA	NA	NA	NA
chr1_1185600_1186200	0.343138	0.00301535	0.0142211	-0.109587	-5.16296	-3.79893	0.114494	1.65497	1.49488	NA	NA	NA	NA	NA	NA	NA
chr1_11857800_11858400	0.325677	0.0391814	0.00073758	-0.118317	-4.82793	-7.18583	0.119187	2.2791	1.99682	NA	NA	NA	NA	NA	NA	NA
chr1_11858400_11859000	0.426289	0.156173	1.15291e-05	-0.0835092	-2.51211	-7.66241	0.104105	1.74461	1.5711	NA	NA	NA	NA	NA	NA	NA
chr1_118588800_118589400	0.514871	0.127568	0.718129	0.102562	-2.91482	-0.61548	0.156349	1.88086	1.69542	NA	NA	NA	NA	NA	NA	NA
chr1_11859000_11859600	0.99203	0.0703549	7.78866e-05	-0.00107699	-3.52889	-7.38263	0.107272	1.90804	1.71377	NA	NA	NA	NA	NA	NA	NA
chr1_11859600_11860200	0.285966	0.961664	0.00775181	-0.156828	-0.103062	-5.32441	0.145393	2.13339	1.91828	NA	NA	NA	NA	NA	NA	NA
chr1_11877600_11878200	0.247758	0.00394285	0.0725689	-0.148515	-5.10365	-2.79525	0.12698	1.68764	1.52362	NA	NA	NA	NA	NA	NA	NA
chr1_11878200_11878800	0.160602	0.0556728	0.751123	-0.181268	-2.76813	-0.400043	0.127261	1.41257	1.25435	NA	NA	NA	NA	NA	NA	NA
chr1_11878800_11879400	0.344314	0.087757	0.0204117	-0.12521	-2.73136	-3.32285	0.131138	1.56818	1.38706	NA	NA	NA	NA	NA	NA	NA
chr1_11880600_11881200	0.480856	0.0151576	0.124544	-0.0862178	-3.98843	-2.23719	0.121385	1.58526	1.43185	NA	NA	NA	NA	NA	NA	NA
chr1_11881800_11882400	0.863948	0.318527	0.00499943	0.0217515	-2.0733	-5.39393	0.126284	2.05761	1.8358	NA	NA	NA	NA	NA	NA	NA
chr1_11885400_11886000	0.607221	0.0135139	3.40399e-05	-0.0516442	-5.00073	-7.79413	0.0998267	1.95229	1.71023	NA	NA	NA	NA	NA	NA	NA
chr1_11886000_11886600	0.0330364	0.0386071	0.000371523	-0.249813	-4.51142	-7.10666	0.113919	2.12315	1.85994	NA	NA	NA	NA	NA	NA	NA
chr1_118878600_118879200	0.757982	0.0203119	0.291286	-0.0464781	-5.31291	-2.12753	0.150007	2.21591	1.99454	NA	NA	NA	NA	NA	NA	NA
chr1_118879200_118879800	0.728167	0.00345526	0.127399	0.0428668	-5.67424	-2.57821	0.122639	1.84747	1.66289	NA	NA	NA	NA	NA	NA	NA
chr1_11888400_11889000	0.965335	0.555529	0.000327771	0.00528537	-1.1405	-6.67038	0.121002	1.92157	1.72769	NA	NA	NA	NA	NA	NA	NA
chr1_11889000_11889600	0.359604	0.42124	7.51589e-05	-0.105157	-1.48369	-7.10579	0.11372	1.82945	1.64536	NA	NA	NA	NA	NA	NA	NA
chr1_11891400_11892000	0.907003	0.017667	5.79911e-05	-0.00979118	-3.16107	-4.98404	0.0833869	1.2879	1.13343	NA	NA	NA	NA	NA	NA	NA
chr1_11892000_11892600	0.89717	0.459893	0.000798624	-0.00951989	-0.71092	-3.07735	0.0732856	0.954474	0.861411	NA	NA	NA	NA	NA	NA	NA
chr1_11892600_11893200	0.851217	0.764006	1.17911e-07	-0.016537	-0.380592	-6.85587	0.0877069	1.26074	1.10912	NA	NA	NA	NA	NA	NA	NA
chr1_11898000_11898600	0.0605931	0.0289644	0.000167696	-0.21342	-4.68435	-7.37573	0.111143	2.08254	1.81142	NA	NA	NA	NA	NA	NA	NA
chr1_118983600_118984200	0.181942	0.000741813	6.06798e-06	-0.109982	-6.29289	-7.96419	0.0812396	1.74961	1.57277	NA	NA	NA	NA	NA	NA	NA
chr1_118984200_118984800	0.0429674	0.0014954	0.000210676	-0.196419	-5.30814	-5.70334	0.0945509	1.57862	1.42566	NA	NA	NA	NA	NA	NA	NA
chr1_118984800_118985400	0.170998	5.80431e-05	0.00216815	-0.127596	-7.59399	-5.02616	0.091852	1.72706	1.55365	NA	NA	NA	NA	NA	NA	NA
chr1_118985400_118986000	0.873321	3.36457e-06	0.0191039	0.0151104	-9.16859	-3.81736	0.0942819	1.75181	1.57567	NA	NA	NA	NA	NA	NA	NA
chr1_11898600_11899200	0.379621	0.0589102	0.000790607	-0.106345	-4.04462	-6.72563	0.119958	2.09199	1.88089	NA	NA	NA	NA	NA	NA	NA
chr1_118986000_118986600	0.66928	3.75999e-05	0.0467336	-0.0459374	-8.55035	-3.4627	0.106907	1.88849	1.6977	NA	NA	NA	NA	NA	NA	NA
chr1_118986600_118987200	0.272917	0.00568108	0.0508903	-0.146363	-6.24757	-3.88783	0.132015	2.16079	1.943	NA	NA	NA	NA	NA	NA	NA
chr1_118987200_118987800	0.113393	0.845445	0.0515274	0.231544	-0.310876	-2.80968	0.143671	1.58644	1.40819	NA	NA	NA	NA	NA	NA	NA
chr1_118987800_118988400	0.777304	0.700821	0.0144837	-0.0374	0.557442	-3.21948	0.131514	1.44249	1.27049	0.242523	0.009341	3.77693	1.92222	1.96488	0.0634733	0.0100419
chr1_118988400_118989000	0.838803	0.0261224	0.000267476	-0.0218468	-4.26829	-6.57201	0.106832	1.86137	1.67424	NA	NA	NA	NA	NA	NA	NA
chr1_118989000_118989600	0.196095	0.000122043	0.018315	-0.13332	-6.26006	-3.27697	0.101739	1.50113	1.34311	NA	NA	NA	NA	NA	NA	NA
chr1_118989600_118990200	0.217084	0.0107373	0.204459	-0.118887	-3.20372	-1.38739	0.0950918	1.20836	1.07894	NA	NA	NA	NA	NA	NA	NA
chr1_118990200_118990800	0.552884	0.14741	0.00371325	-0.0704041	-2.24425	-4.09372	0.117828	1.52489	1.34412	NA	NA	NA	NA	NA	NA	NA
chr1_11899200_11899800	0.214606	0.0186202	0.00259755	-0.150467	-5.40819	-6.22935	0.119693	2.22273	1.96378	NA	NA	NA	NA	NA	NA	NA
chr1_118992600_118993200	0.000101897	1.34217e-06	0.0967913	0.415771	-8.69848	-2.4152	0.0983908	1.58261	1.42684	NA	NA	NA	NA	NA	NA	NA
chr1_118993200_118993800	0.989097	1.24819e-05	0.0114246	-0.00128378	-7.01066	-3.38304	0.09347	1.44435	1.28768	NA	NA	NA	NA	NA	NA	NA
chr1_118993800_118994400	0.241427	0.00119245	0.000305399	-0.11382	-5.40159	-5.50394	0.096001	1.57068	1.41732	NA	NA	NA	NA	NA	NA	NA
chr1_118994400_118995000	0.941686	0.0513566	0.000153284	-0.00784832	-3.8547	-7.10957	0.106748	1.93047	1.73416	NA	NA	NA	NA	NA	NA	NA
chr1_118996800_118997400	0.934915	0.150194	9.23485e-05	0.00861569	-2.72556	-7.01323	0.104969	1.86492	1.6479	NA	NA	NA	NA	NA	NA	NA
chr1_118997400_118998000	0.276612	0.197199	0.000201375	0.122276	-2.56797	-6.96931	0.111152	1.96458	1.73597	NA	NA	NA	NA	NA	NA	NA
chr1_118999200_118999800	0.924325	3.92627e-05	5.60769e-05	-0.00820447	-8.83735	-7.50381	0.0859364	1.95748	1.70252	NA	NA	NA	NA	NA	NA	NA
chr1_118999800_119000400	0.346699	0.00145455	0.000104599	-0.0893215	-5.99647	-6.74596	0.0940183	1.77835	1.59945	NA	NA	NA	NA	NA	NA	NA
chr1_119000400_119001000	0.141244	0.0195205	0.00565853	-0.176611	-4.15155	-4.49182	0.118131	1.71986	1.55276	NA	NA	NA	NA	NA	NA	NA
chr1_119001000_119001600	0.413953	0.0246407	0.00530626	-0.0967742	-3.89173	-4.42171	0.117461	1.67921	1.51615	NA	NA	NA	NA	NA	NA	NA
chr1_119001600_119002200	0.349021	0.00993773	0.00013276	-0.0952441	-5.19856	-7.04763	0.100741	1.93895	1.70058	NA	NA	NA	NA	NA	NA	NA
chr1_119006400_119007000	0.163677	0.133861	0.057563	0.185188	-2.41342	-2.70955	0.130988	1.5836	1.39369	NA	NA	NA	NA	NA	NA	NA
chr1_119007000_119007600	0.265658	0.148519	0.144962	0.153805	-2.37307	-2.11075	0.136614	1.61693	1.42532	NA	NA	NA	NA	NA	NA	NA
chr1_119007600_119008200	0.382696	0.00606248	0.821967	0.12293	-4.54606	0.316087	0.139572	1.58545	1.3973	0.00580693	0.315259	-4.86215	2.11332	-2.30072	0.0322993	0.00619722
chr1_119139600_119140200	0.565529	0.000981205	0.00227808	0.0575945	-5.38733	-4.41991	0.099554	1.53738	1.37354	NA	NA	NA	NA	NA	NA	NA
chr1_119140200_119140800	0.503015	0.000436865	0.00506645	0.0643178	-5.39325	-3.71595	0.095331	1.43098	1.2668	NA	NA	NA	NA	NA	NA	NA
chr1_119140800_119141400	0.249902	5.21484e-05	8.63724e-05	0.110609	-8.33189	-6.99661	0.0950057	1.88105	1.63614	NA	NA	NA	NA	NA	NA	NA
chr1_11919000_11919600	0.454409	0.0116752	0.000445356	0.0793787	-5.20409	-6.69971	0.105275	1.98721	1.78054	NA	NA	NA	NA	NA	NA	NA
chr1_11919600_11920200	0.335815	0.0535323	0.000190161	0.103995	-3.6054	-6.61347	0.107	1.823	1.64001	NA	NA	NA	NA	NA	NA	NA
chr1_11922600_11923200	0.270473	0.00762495	0.000240666	-0.110477	-4.05018	-5.16048	0.0991338	1.45595	1.30358	NA	NA	NA	NA	NA	NA	NA
chr1_11923200_11923800	0.492225	0.0144047	0.000223014	-0.0699646	-3.69715	-5.19612	0.101119	1.45775	1.30469	NA	NA	NA	NA	NA	NA	NA
chr1_11929200_11929800	0.244164	0.000372451	0.00710627	0.121974	-7.55491	-4.92755	0.103486	1.97767	1.75466	NA	NA	NA	NA	NA	NA	NA
chr1_11929800_11930400	0.993873	0.00114228	0.065661	0.000827051	-4.90509	-2.36304	0.107167	1.42035	1.25534	NA	NA	NA	NA	NA	NA	NA
chr1_11930400_11931000	0.416264	0.045747	0.000483334	-0.090587	-3.99441	-6.54212	0.110501	1.94919	1.75094	NA	NA	NA	NA	NA	NA	NA
chr1_119327400_119328000	0.000288299	0.099447	0.0200725	0.534129	-3.00853	-3.88521	0.136899	1.79186	1.61716	NA	NA	NA	NA	NA	NA	NA
chr1_119328000_119328600	0.0192245	0.121973	0.00553012	0.302189	-2.8311	-4.70617	0.124865	1.79928	1.62212	NA	NA	NA	NA	NA	NA	NA
chr1_119334000_119334600	0.511284	0.120509	0.0306383	-0.0852054	-3.14608	-3.98279	0.128785	1.99141	1.78974	NA	NA	NA	NA	NA	NA	NA
chr1_11934000_11934600	0.0552527	0.0313399	0.308414	-0.259862	-3.31127	-1.35346	0.13237	1.49451	1.31515	NA	NA	NA	NA	NA	NA	NA
chr1_11934600_11935200	0.992655	0.0214235	0.467517	-0.00136876	-4.02428	-1.10583	0.147934	1.69393	1.51036	NA	NA	NA	NA	NA	NA	NA
chr1_11936400_11937000	0.152088	0.0167397	0.000110515	-0.147129	-4.40803	-6.72232	0.101148	1.78017	1.60026	NA	NA	NA	NA	NA	NA	NA
chr1_119368800_119369400	0.10282	0.0477706	8.58845e-06	0.164228	-3.84007	-8.37132	0.0988124	1.89192	1.68675	NA	NA	NA	NA	NA	NA	NA
chr1_11937000_11937600	0.044533	0.0224335	6.69699e-06	-0.192554	-3.94765	-7.58716	0.0934108	1.6751	1.50682	NA	NA	NA	NA	NA	NA	NA
chr1_11937600_11938200	0.356875	0.0717572	0.000673762	-0.115527	-4.22423	-7.26896	0.124221	2.29576	2.0034	NA	NA	NA	NA	NA	NA	NA
chr1_11938800_11939400	0.111676	0.000238102	0.105546	0.182738	-7.36329	-2.75353	0.112833	1.85845	1.67018	NA	NA	NA	NA	NA	NA	NA
chr1_11939400_11940000	0.0991012	0.00199668	0.0963114	0.206027	-5.93874	-2.77832	0.122579	1.81972	1.63893	NA	NA	NA	NA	NA	NA	NA
chr1_119437800_119438400	0.101863	0.706058	0.0921916	0.246413	-0.70456	-2.87747	0.147836	1.85735	1.67571	NA	NA	NA	NA	NA	NA	NA
chr1_119571000_119571600	0.591658	0.0811453	0.00316478	0.0735147	-4.30437	-6.52465	0.136154	2.41769	2.10299	NA	NA	NA	NA	NA	NA	NA
chr1_11957400_11958000	0.161403	0.0132512	0.0009509	-0.156453	-4.11842	-5.08547	0.110054	1.603	1.44693	NA	NA	NA	NA	NA	NA	NA
chr1_119622000_119622600	0.931666	0.015892	2.46314e-06	0.00770525	-4.75836	-8.90631	0.0894029	1.90559	1.67312	NA	NA	NA	NA	NA	NA	NA
chr1_119622600_119623200	0.88997	0.0192027	2.83161e-06	-0.0123121	-4.50575	-8.82042	0.0885414	1.86143	1.6695	NA	NA	NA	NA	NA	NA	NA
chr1_119623200_119623800	0.707533	0.016076	0.145261	0.0488764	-4.74213	-2.53447	0.129529	1.90261	1.71274	NA	NA	NA	NA	NA	NA	NA
chr1_119623800_119624400	0.187404	0.0114245	0.11172	-0.171766	-5.28717	-2.92994	0.128494	2.01245	1.80934	NA	NA	NA	NA	NA	NA	NA
chr1_119631600_119632200	0.44116	0.0480562	0.00249128	-0.0953781	-4.23212	-5.97799	0.122835	2.08785	1.8759	NA	NA	NA	NA	NA	NA	NA
chr1_119711400_119712000	0.957739	1.40995e-05	1.06126e-05	-0.00470103	-8.75729	-7.74842	0.0882666	1.81756	1.58089	NA	NA	NA	NA	NA	NA	NA
chr1_119712000_119712600	0.97531	0.0263211	2.36893e-07	-0.00345574	-1.85094	4.38834	0.111094	0.808307	0.733117	0.0123563	0.00141245	-6.23928	1.09125	-5.71757	1.35278e-05	1.49452e-05
chr1_119712600_119713200	0.699175	0.643075	3.83986e-10	-0.0545559	0.382132	5.80316	0.140361	0.819575	0.745805	0.22046	0.00126852	-5.42103	1.10812	-4.8921	8.81157e-05	0.000135446
chr1_119713200_119713800	0.704655	4.04305e-06	0.341927	-0.0467668	-7.5927	1.26193	0.12267	1.46549	1.3151	0.00121512	0.115779	-8.85463	1.96905	-4.49691	0.000220352	0.000242537
chr1_119734800_119735400	0.769989	0.000398405	0.0745984	-0.0323232	-7.15353	-3.06527	0.109945	1.88324	1.68301	NA	NA	NA	NA	NA	NA	NA
chr1_119735400_119736000	0.537521	0.000148899	0.043246	-0.0650593	-7.50933	-3.38834	0.104785	1.82766	1.63333	NA	NA	NA	NA	NA	NA	NA
chr1_119736600_119737200	0.98603	0.00363463	0.0259556	-0.00188257	-4.47322	-2.96001	0.106974	1.46505	1.28932	NA	NA	NA	NA	NA	NA	NA
chr1_119737200_119737800	0.995258	0.00579354	0.0761695	-0.000676174	-4.26479	-2.3589	0.113207	1.47872	1.30238	NA	NA	NA	NA	NA	NA	NA
chr1_119737800_119738400	0.798206	0.00572882	0.0490655	0.0320776	-5.12901	-3.23409	0.124792	1.77582	1.60296	NA	NA	NA	NA	NA	NA	NA
chr1_119738400_119739000	0.656268	0.350689	9.60693e-05	0.0477919	-1.31642	-5.26109	0.106733	1.39727	1.23972	NA	NA	NA	NA	NA	NA	NA
chr1_119739000_119739600	0.985448	0.805493	1.24053e-05	0.00170013	-0.30639	-5.3144	0.0927433	1.23761	1.09447	NA	NA	NA	NA	NA	NA	NA
chr1_119739600_119740200	0.944877	0.270404	1.75558e-05	0.00735049	-1.56581	-5.94543	0.105774	1.40484	1.2507	NA	NA	NA	NA	NA	NA	NA
chr1_1197600_1198200	0.0358373	0.148241	0.087	0.286827	-2.57249	-2.76032	0.132942	1.75158	1.5809	NA	NA	NA	NA	NA	NA	NA
chr1_119766600_119767200	0.034126	0.141921	0.000179351	0.241772	-2.94059	-7.0884	0.110964	1.97032	1.74986	NA	NA	NA	NA	NA	NA	NA
chr1_119768400_119769000	0.464202	0.000498408	0.0158269	0.0811122	-6.63467	-4.00693	0.10996	1.78044	1.60361	NA	NA	NA	NA	NA	NA	NA
chr1_119769000_119769600	0.873389	0.000564859	0.0185796	0.01787	-6.64086	-3.94988	0.111561	1.80173	1.62278	NA	NA	NA	NA	NA	NA	NA
chr1_11979600_11980200	0.187807	0.0273865	0.00330207	-0.154143	-3.79184	-4.65007	0.115418	1.66811	1.5061	NA	NA	NA	NA	NA	NA	NA
chr1_11980800_11981400	0.282299	0.000832153	0.00965822	-0.123977	-7.45272	-4.90364	0.114055	2.09413	1.82152	NA	NA	NA	NA	NA	NA	NA
chr1_11981400_11982000	0.808159	9.70738e-05	0.0658135	0.0272953	-8.20226	-3.27061	0.111819	1.93423	1.7385	NA	NA	NA	NA	NA	NA	NA
chr1_1198200_1198800	0.293775	0.164975	4.39582e-05	0.112096	-2.16021	-6.20388	0.105638	1.53277	1.38455	NA	NA	NA	NA	NA	NA	NA
chr1_11982000_11982600	0.0516553	0.000714421	0.036962	0.220853	-7.25701	-3.78133	0.110752	2.01075	1.76367	NA	NA	NA	NA	NA	NA	NA
chr1_119874000_119874600	0.492695	0.024741	0.0609653	0.0844777	-3.47338	-2.54217	0.122228	1.4998	1.32588	NA	NA	NA	NA	NA	NA	NA
chr1_119874600_119875200	0.888693	0.045192	0.00712338	0.0166652	-3.4566	-4.26012	0.118462	1.68223	1.51748	NA	NA	NA	NA	NA	NA	NA
chr1_1198800_1199400	0.8241	0.0729244	2.40325e-05	0.0231732	-3.54039	-8.03276	0.103705	1.93226	1.72343	NA	NA	NA	NA	NA	NA	NA
chr1_119892000_119892600	0.0535698	0.0267117	0.00448762	0.255457	-5.1724	-5.86603	0.129188	2.26494	1.97015	NA	NA	NA	NA	NA	NA	NA
chr1_119892600_119893200	0.129238	0.0145018	0.00202688	0.181124	-5.21725	-5.83655	0.117399	2.05927	1.79125	NA	NA	NA	NA	NA	NA	NA
chr1_119893200_119893800	0.899665	0.0366254	0.00165411	0.0141267	-4.034	-5.6136	0.111469	1.87801	1.6867	NA	NA	NA	NA	NA	NA	NA
chr1_119893800_119894400	0.194368	0.00297106	0.000654339	0.134987	-5.31777	-5.57462	0.102607	1.70175	1.53238	NA	NA	NA	NA	NA	NA	NA
chr1_119895600_119896200	0.428192	0.00215366	0.00500336	0.0846283	-6.15416	-4.93729	0.105938	1.90097	1.68055	NA	NA	NA	NA	NA	NA	NA
chr1_119896200_119896800	0.353511	0.00615156	0.000861687	0.0981159	-4.55365	-5.09386	0.104759	1.59109	1.43597	NA	NA	NA	NA	NA	NA	NA
chr1_119896800_119897400	0.995442	0.00168228	0.0101753	0.000663165	-5.91479	-4.29216	0.1155	1.78028	1.60633	NA	NA	NA	NA	NA	NA	NA
chr1_119919600_119920200	0.390817	0.265834	0.0742564	0.124803	-2.19952	-3.21255	0.144162	1.95441	1.76173	NA	NA	NA	NA	NA	NA	NA
chr1_119920200_119920800	0.289576	0.256641	0.0713308	0.159607	-2.34148	-3.38932	0.149095	2.04032	1.83915	NA	NA	NA	NA	NA	NA	NA
chr1_11997600_11998200	0.763293	0.0504039	0.0103963	-0.0387752	-4.47172	-5.16723	0.128047	2.22993	1.93983	NA	NA	NA	NA	NA	NA	NA
chr1_119981400_119982000	0.0299455	0.0167992	0.0692622	0.300533	-4.70951	-3.18586	0.134459	1.90302	1.71562	NA	NA	NA	NA	NA	NA	NA
chr1_11998800_11999400	0.209545	0.30653	0.00231043	0.156902	-1.62691	-4.56743	0.123416	1.57465	1.42155	NA	NA	NA	NA	NA	NA	NA
chr1_1200000_1200600	0.330918	0.169439	0.813883	0.135777	-2.07606	-0.310606	0.13828	1.48894	1.31237	NA	NA	NA	NA	NA	NA	NA
chr1_12001200_12001800	0.739035	0.0490552	2.49092e-07	0.0379016	2.74554	-7.2856	0.113137	1.36075	1.22001	0.0180628	0.00141245	10.0311	1.82758	5.48877	2.25876e-05	3.98897e-05
chr1_12001800_12002400	0.442217	0.0270013	8.13278e-06	0.0988491	3.37685	-6.6196	0.127602	1.48164	1.32955	0.0125333	0.00163931	9.99645	1.99072	5.02153	6.5413e-05	0.000102484
chr1_12005400_12006000	0.38885	0.00925809	0.880267	0.111918	-3.86923	0.190375	0.128739	1.42868	1.25735	0.00715937	0.337672	-4.0596	1.90317	-2.13307	0.0454959	0.0079075
chr1_1200600_1201200	0.257614	0.235139	0.438442	0.16144	-1.73077	0.994778	0.140967	1.44011	1.27351	0.0692395	0.154948	-2.72555	1.92243	-1.41776	0.171654	0.0217278
chr1_12006000_12006600	0.433408	0.00194304	0.212909	-0.095478	-4.80889	-1.65625	0.120889	1.46929	1.31255	NA	NA	NA	NA	NA	NA	NA
chr1_12013200_12013800	0.560626	0.0115434	0.0252653	0.0725278	-5.3659	-4.24068	0.123797	2.04555	1.83809	NA	NA	NA	NA	NA	NA	NA
chr1_120175800_120176400	0.783501	1.13027e-06	0.00901289	-0.0243291	-9.2893	-4.0985	0.0880676	1.67522	1.50763	NA	NA	NA	NA	NA	NA	NA
chr1_120176400_120177000	0.965018	1.18294e-06	0.00948928	0.00390447	-9.38779	-4.12231	0.0885788	1.69694	1.52745	NA	NA	NA	NA	NA	NA	NA
chr1_12018600_12019200	0.0694363	0.0060794	0.00997302	0.210812	-5.09278	-4.28593	0.113598	1.77676	1.59938	NA	NA	NA	NA	NA	NA	NA
chr1_12019200_12019800	0.0200672	0.415496	0.165387	0.305485	-1.16469	-1.77171	0.127148	1.41838	1.25836	NA	NA	NA	NA	NA	NA	NA
chr1_12019800_12020400	0.000803001	0.435256	0.352779	0.473583	-1.12336	-1.18292	0.132632	1.42811	1.26108	NA	NA	NA	NA	NA	NA	NA
chr1_12021600_12022200	0.580039	0.268502	2.55479e-06	-0.0542971	-1.65836	-7.10321	0.0974827	1.4819	1.33702	NA	NA	NA	NA	NA	NA	NA
chr1_12022200_12022800	0.487205	0.411574	1.91942e-05	-0.0751201	-1.28772	-6.63492	0.107316	1.555	1.40351	NA	NA	NA	NA	NA	NA	NA
chr1_1202400_1203000	0.367668	0.0483771	0.0725259	0.12761	-3.84875	-3.15121	0.140361	1.90156	1.71738	NA	NA	NA	NA	NA	NA	NA
chr1_12028800_12029400	0.155115	0.105294	0.00984112	0.187726	-2.94922	-4.33272	0.130032	1.78755	1.61376	NA	NA	NA	NA	NA	NA	NA
chr1_12029400_12030000	0.560015	0.357065	0.00277044	-0.067057	-1.30731	-3.89688	0.11428	1.40626	1.2373	NA	NA	NA	NA	NA	NA	NA
chr1_1203000_1203600	0.33779	0.090651	0.137345	0.133687	-2.84298	-2.19177	0.13812	1.64754	1.45132	NA	NA	NA	NA	NA	NA	NA
chr1_12030000_12030600	0.33034	0.00715241	0.00722265	-0.107861	-4.09802	-3.64644	0.109717	1.46053	1.30129	NA	NA	NA	NA	NA	NA	NA
chr1_12030600_12031200	0.118703	0.0189482	0.00115905	-0.168682	-4.12296	-5.27366	0.10624	1.69947	1.52924	NA	NA	NA	NA	NA	NA	NA
chr1_1203600_1204200	0.895004	0.161263	0.0115018	0.0182632	-2.47666	-4.12487	0.137675	1.74157	1.57161	NA	NA	NA	NA	NA	NA	NA
chr1_1204200_1204800	0.273961	0.330281	0.00412802	-0.1451	-1.54759	-4.25151	0.131164	1.57402	1.41358	NA	NA	NA	NA	NA	NA	NA
chr1_12046800_12047400	0.956107	0.0043002	0.00022729	-0.00540638	-5.52298	-6.58238	0.097732	1.84537	1.65525	NA	NA	NA	NA	NA	NA	NA
chr1_12047400_12048000	0.761367	0.0126848	0.000304234	0.0311581	-3.92343	-5.32281	0.102036	1.51696	1.37025	NA	NA	NA	NA	NA	NA	NA
chr1_1204800_1205400	0.369238	0.471046	7.20858e-05	0.104368	-1.20271	-6.47055	0.115177	1.65584	1.49388	NA	NA	NA	NA	NA	NA	NA
chr1_12050400_12051000	0.119824	0.023923	0.0100694	-0.182235	-4.54537	-4.54127	0.115134	1.95084	1.697	NA	NA	NA	NA	NA	NA	NA
chr1_12051000_12051600	0.0501636	0.0666142	0.040406	-0.277114	-4.16542	-4.06644	0.138039	2.22091	1.93204	NA	NA	NA	NA	NA	NA	NA
chr1_12052800_12053400	0.624464	0.0199161	9.83268e-05	-0.0507406	-4.34322	-6.88068	0.103004	1.8054	1.62409	NA	NA	NA	NA	NA	NA	NA
chr1_12053400_12054000	0.710923	0.037727	0.00503569	-0.0365536	-2.86106	-3.4674	0.0980643	1.34007	1.18118	NA	NA	NA	NA	NA	NA	NA
chr1_1205400_1206000	0.428493	0.210475	0.00111968	0.097718	-2.0707	-5.10034	0.122405	1.63215	1.47403	NA	NA	NA	NA	NA	NA	NA
chr1_12054000_12054600	0.772535	0.0185385	0.712992	0.0318232	-3.01929	-0.40764	0.109491	1.24	1.10187	NA	NA	NA	NA	NA	NA	NA
chr1_12054600_12055200	0.0429298	0.0362477	0.927037	0.302734	-3.48429	-0.133202	0.145701	1.61868	1.44721	NA	NA	NA	NA	NA	NA	NA
chr1_120557400_120558000	0.327321	0.00491738	0.788999	-0.149785	-5.57889	-0.460574	0.151405	1.89486	1.71178	NA	NA	NA	NA	NA	NA	NA
chr1_1206000_1206600	0.533794	0.0237414	0.199581	0.0818356	-3.59749	-1.78954	0.130602	1.54192	1.37647	NA	NA	NA	NA	NA	NA	NA
chr1_12060000_12060600	0.741271	0.391371	0.000875845	0.0452021	-1.99676	-7.34666	0.136141	2.3092	2.07419	NA	NA	NA	NA	NA	NA	NA
chr1_12063000_12063600	0.356871	0.000280352	0.0742102	0.10333	-7.17424	-3.00704	0.111106	1.83462	1.64876	NA	NA	NA	NA	NA	NA	NA
chr1_12063600_12064200	0.648259	1.64782e-05	0.0065053	-0.0425724	-7.79348	-4.17346	0.0927555	1.63305	1.4689	NA	NA	NA	NA	NA	NA	NA
chr1_1206600_1207200	0.960886	0.00264189	0.178556	-0.00553445	-4.43966	-1.68468	0.112283	1.40221	1.2346	NA	NA	NA	NA	NA	NA	NA
chr1_12067800_12068400	0.943995	0.0221545	0.000827567	0.00796211	-4.61906	-6.25777	0.112768	1.95569	1.75746	NA	NA	NA	NA	NA	NA	NA
chr1_12068400_12069000	0.566144	0.023107	0.000131172	0.0612998	-4.60098	-7.29823	0.106127	1.96254	1.75947	NA	NA	NA	NA	NA	NA	NA
chr1_12069000_12069600	0.154106	0.0281439	0.00169916	0.174162	-4.95035	-6.32852	0.120335	2.1889	1.90677	NA	NA	NA	NA	NA	NA	NA
chr1_1207200_1207800	0.0357255	0.0123718	0.000112143	-0.215285	-4.65802	-6.77216	0.0997203	1.79419	1.61385	NA	NA	NA	NA	NA	NA	NA
chr1_1207800_1208400	0.351007	0.0107893	0.0102038	-0.111612	-4.4692	-4.06956	0.118545	1.68686	1.52363	NA	NA	NA	NA	NA	NA	NA
chr1_12078600_12079200	0.626634	0.0234182	0.000307478	-0.0544884	-4.9968	-7.26439	0.11131	2.13645	1.87169	NA	NA	NA	NA	NA	NA	NA
chr1_12079200_12079800	0.298615	0.00968437	0.000409812	-0.10861	-5.10574	-6.43317	0.103395	1.89732	1.69764	NA	NA	NA	NA	NA	NA	NA
chr1_1208400_1209000	0.0880694	0.271343	0.540649	0.221385	-1.54623	-0.761399	0.127235	1.39003	1.23584	NA	NA	NA	NA	NA	NA	NA
chr1_12085200_12085800	0.322163	0.0156258	0.0475576	-0.123723	-4.53598	-3.31569	0.123721	1.81163	1.63194	NA	NA	NA	NA	NA	NA	NA
chr1_12085800_12086400	0.0879554	0.00613679	0.0220003	-0.204509	-5.09155	-3.78849	0.117492	1.77849	1.60207	NA	NA	NA	NA	NA	NA	NA
chr1_12087600_12088200	0.8961	0.0178022	0.000733489	-0.0143068	-4.76155	-6.27481	0.108995	1.94242	1.74278	NA	NA	NA	NA	NA	NA	NA
chr1_1209000_1209600	0.0171259	0.0358583	0.167298	0.336451	-3.54704	-2.04489	0.136381	1.64423	1.45908	NA	NA	NA	NA	NA	NA	NA
chr1_120954600_120955200	0.656391	0.00227095	0.0455403	0.0536164	-5.32306	-3.06419	0.119786	1.65364	1.49377	NA	NA	NA	NA	NA	NA	NA
chr1_120955200_120955800	0.261359	0.0531907	0.0818022	-0.173565	-4.47589	-3.61503	0.152767	2.25978	2.03502	NA	NA	NA	NA	NA	NA	NA
chr1_1209600_1210200	0.838808	0.161883	1.94636e-05	0.0205551	-1.93323	-5.79318	0.100519	1.36148	1.22652	NA	NA	NA	NA	NA	NA	NA
chr1_121015800_121016400	0.449452	0.191322	0.00497771	-0.105212	-3.2011	-6.17897	0.138007	2.41634	2.10185	NA	NA	NA	NA	NA	NA	NA
chr1_121016400_121017000	0.418653	0.239953	0.00189523	-0.110248	-2.88324	-7.00669	0.135181	2.42413	2.1352	NA	NA	NA	NA	NA	NA	NA
chr1_121017000_121017600	0.512933	0.167622	0.00363974	0.0891691	-3.32247	-6.30014	0.135306	2.37252	2.06373	NA	NA	NA	NA	NA	NA	NA
chr1_1210200_1210800	0.618042	0.47434	0.000209224	0.0501977	-0.913912	-4.46876	0.100039	1.26769	1.11644	NA	NA	NA	NA	NA	NA	NA
chr1_12103800_12104400	0.359129	0.00547877	0.00756096	-0.107203	-6.1158	-5.17851	0.115817	2.10551	1.85943	NA	NA	NA	NA	NA	NA	NA
chr1_12104400_12105000	0.327122	0.00186978	0.0224999	-0.113476	-6.32216	-4.07297	0.114655	1.92387	1.72917	NA	NA	NA	NA	NA	NA	NA
chr1_12107400_12108000	0.26365	0.140275	0.0133964	-0.153045	-3.36316	-5.16448	0.135362	2.24394	2.01351	NA	NA	NA	NA	NA	NA	NA
chr1_1210800_1211400	0.221365	0.0382875	0.0192024	0.154187	-3.31698	-3.37419	0.124495	1.55834	1.39395	NA	NA	NA	NA	NA	NA	NA
chr1_12108000_12108600	0.2594	0.235214	0.0188997	0.154011	-2.5951	-4.70347	0.134993	2.15964	1.93792	NA	NA	NA	NA	NA	NA	NA
chr1_12109800_12110400	0.122596	0.000289278	0.00395066	-0.159358	-7.45885	-5.02888	0.101451	1.91225	1.6633	NA	NA	NA	NA	NA	NA	NA
chr1_12112200_12112800	0.0120688	0.0610565	0.00702869	-0.305451	-3.85236	-5.02975	0.117217	2.00994	1.78844	NA	NA	NA	NA	NA	NA	NA
chr1_12112800_12113400	0.0658344	0.0309815	0.00354868	-0.209538	-4.24941	-5.24158	0.11139	1.91366	1.7119	NA	NA	NA	NA	NA	NA	NA
chr1_12125400_12126000	0.811753	0.0410772	0.00137651	-0.025741	-2.97843	-4.24779	0.107506	1.42004	1.25281	NA	NA	NA	NA	NA	NA	NA
chr1_12126000_12126600	0.361028	0.0646097	0.00436754	-0.105582	-2.72909	-3.80851	0.114522	1.44395	1.27491	NA	NA	NA	NA	NA	NA	NA
chr1_1213200_1213800	0.0596041	0.219608	0.47903	0.284803	-1.84043	0.937736	0.147726	1.48028	1.31472	0.064478	0.171873	-2.77816	1.97983	-1.40323	0.175882	0.0222239
chr1_1213800_1214400	0.172156	0.0132454	0.0178903	0.170172	-4.38588	-3.77668	0.122839	1.70698	1.54191	NA	NA	NA	NA	NA	NA	NA
chr1_121399200_121399800	0.876498	0.0340556	0.898012	0.0268321	-4.93576	-0.262523	0.171763	2.26439	2.03772	NA	NA	NA	NA	NA	NA	NA
chr1_121401600_121402200	0.326737	0.382764	0.0241695	0.15457	-1.30507	3.04875	0.156051	1.48196	1.31091	0.12038	0.0117031	-4.35382	1.97856	-2.2005	0.0396882	0.0071695
chr1_12140400_12141000	0.680766	0.00875589	0.0487453	0.0537511	-5.74487	-3.82254	0.129879	2.10472	1.89182	NA	NA	NA	NA	NA	NA	NA
chr1_12141600_12142200	0.559973	0.0757429	0.000316469	-0.0656829	-3.1227	-6.00829	0.111926	1.7215	1.55171	NA	NA	NA	NA	NA	NA	NA
chr1_12142200_12142800	0.725204	0.0882671	0.00010019	0.0365669	-2.52781	-5.4331	0.103439	1.45372	1.28415	NA	NA	NA	NA	NA	NA	NA
chr1_12142800_12143400	0.385267	0.525343	0.0681365	-0.0744388	-0.594169	-1.56371	0.0849778	0.928889	0.838545	NA	NA	NA	NA	NA	NA	NA
chr1_12143400_12144000	0.138091	0.133343	0.213273	-0.145153	-1.70943	-1.26882	0.0963027	1.12013	1.00634	NA	NA	NA	NA	NA	NA	NA
chr1_1214400_1215000	0.902039	0.00267133	0.000284413	-0.0121845	-6.22852	-6.76186	0.0984869	1.96962	1.73118	NA	NA	NA	NA	NA	NA	NA
chr1_12144000_12144600	0.205625	0.0140099	0.00671222	-0.151514	-4.82757	-4.82394	0.118138	1.89523	1.70484	NA	NA	NA	NA	NA	NA	NA
chr1_121518000_121518600	0.0606052	0.0148122	1.29457e-05	0.185325	-5.2	-8.77883	0.0965171	2.0593	1.81262	NA	NA	NA	NA	NA	NA	NA
chr1_121518600_121519200	0.780595	0.00560083	0.109458	0.0286643	-3.92858	-1.95785	0.10235	1.35629	1.20119	NA	NA	NA	NA	NA	NA	NA
chr1_121519200_121519800	0.577804	0.00409944	0.939306	-0.0734318	-4.58086	-0.102529	0.13106	1.52181	1.33974	NA	NA	NA	NA	NA	NA	NA
chr1_12153000_12153600	0.245765	0.0128245	0.000116327	0.131704	-5.50943	-7.7671	0.112126	2.13372	1.85594	NA	NA	NA	NA	NA	NA	NA
chr1_1215600_1216200	0.461169	0.831737	4.84953e-05	-0.0858537	-0.322438	-6.06373	0.115597	1.50956	1.36225	NA	NA	NA	NA	NA	NA	NA
chr1_1216200_1216800	0.689606	0.861965	0.000374355	-0.0402928	-0.223109	-4.31191	0.100297	1.27651	1.12922	NA	NA	NA	NA	NA	NA	NA
chr1_12163200_12163800	0.833077	0.100223	0.00168859	0.0250341	-2.73648	-4.90069	0.118158	1.63367	1.47562	NA	NA	NA	NA	NA	NA	NA
chr1_12163800_12164400	0.211682	0.588397	0.00265084	-0.159988	-0.8348	-4.35855	0.126444	1.53257	1.37711	NA	NA	NA	NA	NA	NA	NA
chr1_12165000_12165600	0.372278	0.0126682	0.00270631	-0.101049	-4.59455	-5.05802	0.11223	1.77609	1.60179	NA	NA	NA	NA	NA	NA	NA
chr1_12165600_12166200	0.188594	0.0036706	0.0115636	-0.145961	-4.70178	-3.64496	0.10949	1.54168	1.38986	NA	NA	NA	NA	NA	NA	NA
chr1_12167400_12168000	0.421541	0.0968976	0.0848049	-0.106847	-2.57905	-2.38457	0.131833	1.52414	1.35589	NA	NA	NA	NA	NA	NA	NA
chr1_1216800_1217400	0.5005	0.25451	0.321535	-0.0813135	-1.55968	-1.20742	0.119812	1.35292	1.20583	NA	NA	NA	NA	NA	NA	NA
chr1_12168000_12168600	0.173997	0.00686826	0.0669919	-0.170565	-5.78036	-3.44703	0.123662	2.04905	1.84052	NA	NA	NA	NA	NA	NA	NA
chr1_12169800_12170400	0.511789	0.100518	0.00143905	0.0836761	-3.78169	-6.63481	0.126625	2.25968	1.96554	NA	NA	NA	NA	NA	NA	NA
chr1_12170400_12171000	0.541031	0.0731947	0.000554593	-0.0720358	-3.86025	-6.77835	0.117034	2.10888	1.83606	NA	NA	NA	NA	NA	NA	NA
chr1_1217400_1218000	0.471519	4.15593e-06	0.368422	-0.0771536	-7.93146	-1.2559	0.106336	1.53323	1.38359	NA	NA	NA	NA	NA	NA	NA
chr1_121764000_121764600	0.0790319	0.084615	0.0697423	0.289527	-3.80606	-3.48831	0.161452	2.1628	1.88184	NA	NA	NA	NA	NA	NA	NA
chr1_121775400_121776000	0.000136716	0.0379495	0.0386899	0.536104	-4.52228	-3.92185	0.129645	2.12071	1.84651	NA	NA	NA	NA	NA	NA	NA
chr1_1218000_1218600	0.70191	0.0299796	0.0294027	0.0406822	-3.08627	-2.72759	0.105678	1.3811	1.21607	NA	NA	NA	NA	NA	NA	NA
chr1_12180000_12180600	0.0592044	0.0363532	0.00473248	-0.244653	-4.15019	-5.14327	0.126694	1.92917	1.73866	NA	NA	NA	NA	NA	NA	NA
chr1_12180600_12181200	0.893709	0.0101962	0.000459717	0.0140953	-3.87379	-4.85135	0.104954	1.45019	1.29283	NA	NA	NA	NA	NA	NA	NA
chr1_12181200_12181800	0.725147	1.74895e-05	0.00247259	0.0323139	-7.48482	-4.52436	0.0913885	1.57416	1.41858	NA	NA	NA	NA	NA	NA	NA
chr1_12181800_12182400	0.757276	0.00595759	0.00359058	-0.0360485	-6.20896	-5.74989	0.115996	2.16053	1.88049	NA	NA	NA	NA	NA	NA	NA
chr1_12184200_12184800	0.917267	0.00549499	0.0376514	0.0124092	-5.18788	-3.43575	0.118854	1.78672	1.60857	NA	NA	NA	NA	NA	NA	NA
chr1_12184800_12185400	0.873305	0.000319858	0.278982	-0.0168936	-5.0691	-1.26206	0.105395	1.3103	1.15298	NA	NA	NA	NA	NA	NA	NA
chr1_12185400_12186000	0.490421	6.36942e-05	0.0139587	-0.0705695	-7.18419	-3.78029	0.101567	1.64438	1.48324	NA	NA	NA	NA	NA	NA	NA
chr1_1218600_1219200	0.151688	0.0218455	0.0837245	0.147026	-2.18914	1.47609	0.100977	0.924602	0.83631	0.0111734	0.0270602	-3.66523	1.24672	-2.93991	0.00809817	0.00249033
chr1_1219200_1219800	0.227324	0.454751	0.00104898	0.127291	-0.591832	2.48469	0.104129	0.785509	0.71359	0.146775	0.00445724	-3.07652	1.06124	-2.89898	0.00887425	0.0026478
chr1_1219800_1220400	0.924936	0.153297	0.0235768	0.00982855	-1.28797	1.87844	0.103788	0.888123	0.804118	0.044841	0.0115647	-3.16641	1.19807	-2.64293	0.0156046	0.00379511
chr1_12202800_12203400	0.280001	0.124531	0.0172722	-0.150646	-3.7329	-5.22669	0.137922	2.38905	2.12159	NA	NA	NA	NA	NA	NA	NA
chr1_1220400_1221000	0.246552	0.0166382	0.013469	-0.142832	-3.83779	-3.52932	0.121806	1.54835	1.37715	NA	NA	NA	NA	NA	NA	NA
chr1_12206400_12207000	0.62954	0.141986	0.00132057	-0.0580744	-2.6002	-5.34808	0.119645	1.74253	1.57082	NA	NA	NA	NA	NA	NA	NA
chr1_12207000_12207600	0.69026	0.0498589	0.00402377	-0.0481276	-3.91273	-5.27869	0.120067	1.94636	1.74974	NA	NA	NA	NA	NA	NA	NA
chr1_12210600_12211200	0.655941	0.000209152	3.99234e-06	-0.040976	-7.37233	-8.30569	0.0914175	1.8418	1.60199	NA	NA	NA	NA	NA	NA	NA
chr1_1222200_1222800	0.920255	0.000130204	0.00518022	-0.00973084	-6.03567	-3.81846	0.0967049	1.45429	1.30536	NA	NA	NA	NA	NA	NA	NA
chr1_1222800_1223400	0.383597	0.041136	0.000450152	0.0670904	-2.39269	-3.83074	0.0763184	1.14112	1.01901	NA	NA	NA	NA	NA	NA	NA
chr1_12229800_12230400	0.000900413	0.295252	0.00083733	0.426705	-2.06689	-6.24602	0.120785	1.95386	1.75607	NA	NA	NA	NA	NA	NA	NA
chr1_12230400_12231000	0.0838284	0.431862	2.51224e-05	0.190804	-1.33247	-7.03794	0.108142	1.68142	1.51427	NA	NA	NA	NA	NA	NA	NA
chr1_1223400_1224000	0.0763703	0.128312	0.0104279	0.144895	-1.58407	-2.46246	0.0800554	1.0242	0.924841	NA	NA	NA	NA	NA	NA	NA
chr1_1224000_1224600	0.0533517	0.497873	0.209024	0.214032	-0.79675	-1.33818	0.108136	1.16678	1.05136	NA	NA	NA	NA	NA	NA	NA
chr1_1224600_1225200	0.444611	0.087954	0.00680019	-0.0934271	-2.69674	-3.857	0.121242	1.54929	1.36545	NA	NA	NA	NA	NA	NA	NA
chr1_1225200_1225800	0.933048	0.0145298	0.0220677	0.00478834	-1.71995	-1.4579	0.0567085	0.679077	0.616845	NA	NA	NA	NA	NA	NA	NA
chr1_1225800_1226400	0.969019	0.00649806	0.0197203	-0.00218267	-1.94434	-1.4963	0.0559154	0.684233	0.620943	NA	NA	NA	NA	NA	NA	NA
chr1_1226400_1227000	0.121267	0.000886223	0.00317982	-0.162963	-6.9574	-5.47688	0.103368	1.96646	1.76624	NA	NA	NA	NA	NA	NA	NA
chr1_1228200_1228800	0.577296	0.0485129	0.0274624	-0.0694566	-3.088	-3.05551	0.123799	1.52665	1.34487	NA	NA	NA	NA	NA	NA	NA
chr1_1228800_1229400	0.840469	0.00584119	0.000786578	0.0211937	-5.65089	-6.30149	0.104736	1.96137	1.76144	NA	NA	NA	NA	NA	NA	NA
chr1_12308400_12309000	0.479575	0.0116663	0.0175475	-0.0946185	-5.94588	-4.85243	0.132822	2.27021	1.97479	NA	NA	NA	NA	NA	NA	NA
chr1_1231200_1231800	0.186738	0.234923	0.000196823	-0.157712	-2.24625	-6.7637	0.117799	1.86815	1.68176	NA	NA	NA	NA	NA	NA	NA
chr1_1233600_1234200	0.653015	0.00189801	0.0012043	-0.0470404	-6.62193	-6.08554	0.103999	2.01826	1.77127	NA	NA	NA	NA	NA	NA	NA
chr1_1234200_1234800	0.936479	0.000594464	0.0181708	0.00871905	-5.87085	-3.53089	0.108849	1.60003	1.44528	NA	NA	NA	NA	NA	NA	NA
chr1_1234800_1235400	0.478209	0.0042426	0.0215285	0.0851035	-4.91549	-3.50958	0.119093	1.63973	1.47853	NA	NA	NA	NA	NA	NA	NA
chr1_12348000_12348600	0.0251608	0.000366905	5.33478e-06	0.178583	-6.62313	-7.951	0.0773471	1.73158	1.5587	NA	NA	NA	NA	NA	NA	NA
chr1_12348600_12349200	0.117735	4.57787e-05	0.013188	0.115393	-5.98895	-3.05368	0.0724815	1.34023	1.1877	NA	NA	NA	NA	NA	NA	NA
chr1_12349200_12349800	0.369998	9.54189e-06	0.000694706	0.0742444	-8.13926	-5.39059	0.0820647	1.65019	1.48982	NA	NA	NA	NA	NA	NA	NA
chr1_1235400_1236000	0.545275	0.00785819	0.00303219	0.0682336	-4.85518	-4.92283	0.112033	1.75247	1.579	NA	NA	NA	NA	NA	NA	NA
chr1_1237800_1238400	0.250052	0.191053	0.332059	0.143974	-1.52791	1.01976	0.123704	1.15263	1.04104	0.055563	0.111931	-2.54768	1.55316	-1.64031	0.116574	0.0159015
chr1_1238400_1239000	0.216699	0.963932	0.47247	0.114877	0.035327	0.511445	0.0918058	0.777293	0.706418	0.335877	0.16908	-0.476118	1.05034	-0.4533	0.655213	0.0746165
chr1_1239000_1239600	0.315073	0.588797	0.0353837	0.11421	0.671792	-2.40452	0.112531	1.23463	1.11161	0.198938	0.0143886	3.07631	1.66133	1.85172	0.0788881	0.0118258
chr1_1239600_1240200	0.858461	0.892743	0.00245753	-0.0239627	0.209105	-4.3707	0.133673	1.54289	1.36949	0.312807	0.00549345	4.57981	2.06301	2.21997	0.038142	0.00698494
chr1_12399600_12400200	0.957207	0.00157236	0.00129778	0.00562647	-6.51691	-5.86424	0.104327	1.94799	1.71946	NA	NA	NA	NA	NA	NA	NA
chr1_12400200_12400800	0.625879	0.00135764	0.000974103	0.0514715	-6.87773	-6.27004	0.104917	2.02567	1.78805	NA	NA	NA	NA	NA	NA	NA
chr1_1240200_1240800	0.848824	0.204177	0.0102367	0.0269021	-2.96328	-5.52271	0.140395	2.30302	2.06865	NA	NA	NA	NA	NA	NA	NA
chr1_1240800_1241400	0.156832	0.00761158	0.180942	0.20608	-6.21443	-2.72605	0.143351	2.23341	2.00894	NA	NA	NA	NA	NA	NA	NA
chr1_12409200_12409800	0.168675	0.000961386	0.0142526	0.152701	-6.66054	-4.32951	0.109316	1.89704	1.70425	NA	NA	NA	NA	NA	NA	NA
chr1_12409800_12410400	0.375714	0.00763534	0.00167607	0.0966665	-5.21825	-5.6017	0.108144	1.87618	1.6854	NA	NA	NA	NA	NA	NA	NA
chr1_1241400_1242000	0.0158916	0.00134569	0.0446909	0.306318	-7.29695	-3.96229	0.122671	2.14725	1.92365	NA	NA	NA	NA	NA	NA	NA
chr1_1242000_1242600	0.0057532	0.0285871	0.00219997	0.341228	-3.56605	-4.59476	0.118207	1.58144	1.42252	NA	NA	NA	NA	NA	NA	NA
chr1_1242600_1243200	0.00516788	0.247355	0.175589	0.362189	-1.6457	-1.71263	0.12378	1.40585	1.24635	NA	NA	NA	NA	NA	NA	NA
chr1_1243200_1243800	0.00498539	0.628897	0.00011695	0.354528	-0.773426	-6.0089	0.12062	1.59043	1.43638	NA	NA	NA	NA	NA	NA	NA
chr1_12433200_12433800	0.0667845	0.0815175	0.000577547	0.237595	-1.87194	3.49276	0.126763	1.05276	0.949477	0.0257584	0.00378757	-5.3647	1.41768	-3.78414	0.00116483	0.000673913
chr1_12433800_12434400	0.112003	1.19365e-05	0.691867	0.197377	-7.18489	0.528602	0.121986	1.47627	1.326	0.00122111	0.263389	-7.71349	1.98434	-3.88717	0.000915806	0.000573472
chr1_1243800_1244400	0.0264971	0.678184	8.57005e-05	0.295009	-0.813733	-7.51521	0.128989	1.9495	1.75643	NA	NA	NA	NA	NA	NA	NA
chr1_12448200_12448800	0.216802	1.61887e-05	3.64932e-10	0.156962	3.30961	4.91726	0.125468	0.692743	0.630791	0.00122111	0.00126852	-1.60764	0.936904	-1.71591	0.10163	0.0143111
chr1_12448800_12449400	0.0373266	2.09661e-08	9.1338e-12	0.241606	3.78304	4.58853	0.112916	0.56774	0.518836	0.00121512	0.00113535	-0.805482	0.769104	-1.0473	0.307454	0.0366154
chr1_12449400_12450000	0.180472	0.237131	0.0674798	0.183091	1.31035	1.84477	0.134779	1.09501	0.986824	0.0698671	0.0226046	-0.534421	1.47406	-0.362549	0.720745	0.0821055
chr1_1245600_1246200	0.186369	0.118186	0.0164678	0.192835	-3.8169	-5.34468	0.143911	2.40051	2.15271	NA	NA	NA	NA	NA	NA	NA
chr1_1246200_1246800	0.164716	0.258718	0.0218797	0.207395	-2.63595	-4.90786	0.147065	2.30709	2.07344	NA	NA	NA	NA	NA	NA	NA
chr1_1246800_1247400	0.14447	0.677737	0.103067	0.172927	-0.55444	-1.96322	0.116626	1.32635	1.18209	NA	NA	NA	NA	NA	NA	NA
chr1_1247400_1248000	0.15301	0.579998	0.0664869	0.160655	-0.723731	-2.17833	0.110701	1.29921	1.16088	NA	NA	NA	NA	NA	NA	NA
chr1_12477600_12478200	0.508105	4.79181e-05	0.894656	-0.0809457	-6.48941	-0.171474	0.121427	1.4567	1.28835	NA	NA	NA	NA	NA	NA	NA
chr1_12478200_12478800	0.971578	0.0194714	0.418967	0.00405411	-3.20954	-0.961652	0.113214	1.32905	1.17993	NA	NA	NA	NA	NA	NA	NA
chr1_12478800_12479400	0.808023	0.0952292	0.000405653	-0.0279474	-2.72863	-5.49041	0.114408	1.60423	1.44761	NA	NA	NA	NA	NA	NA	NA
chr1_12479400_12480000	0.888266	0.0615062	0.000145481	0.0158834	-4.036	-7.60117	0.11247	2.10954	1.84677	NA	NA	NA	NA	NA	NA	NA
chr1_1248000_1248600	0.494243	0.0148476	0.00863038	0.0831844	-4.65778	-4.54656	0.12079	1.84527	1.66236	NA	NA	NA	NA	NA	NA	NA
chr1_124908000_124908600	0.873155	0.288578	0.023877	-0.0231326	-2.40607	-4.69915	0.144146	2.24289	2.01615	NA	NA	NA	NA	NA	NA	NA
chr1_124908600_124909200	0.556708	0.218503	0.0160743	-0.0838373	-2.79865	-5.03103	0.141677	2.24552	2.01848	NA	NA	NA	NA	NA	NA	NA
chr1_12496200_12496800	0.770757	0.0148356	0.157014	-0.0397461	-5.83199	-2.92514	0.135659	2.31016	2.03566	NA	NA	NA	NA	NA	NA	NA
chr1_12496800_12497400	0.705444	0.00176792	0.049625	-0.0443353	-6.79688	-3.67361	0.11662	2.0563	1.82547	NA	NA	NA	NA	NA	NA	NA
chr1_12506400_12507000	0.647927	3.76564e-05	2.8583e-05	0.043001	-8.91873	-7.89826	0.0935945	1.97005	1.7135	NA	NA	NA	NA	NA	NA	NA
chr1_12507000_12507600	0.648918	0.00128907	0.00157338	0.0463421	-6.52395	-5.64167	0.101173	1.91162	1.68648	NA	NA	NA	NA	NA	NA	NA
chr1_125166600_125167200	0.452153	0.00278629	0.000297117	0.0781618	-6.40143	-6.8932	0.103142	2.03381	1.77108	NA	NA	NA	NA	NA	NA	NA
chr1_125167200_125167800	0.467404	0.00610019	1.86553e-05	0.0707274	-5.8219	-8.37011	0.0965759	2.03203	1.76742	NA	NA	NA	NA	NA	NA	NA
chr1_125167800_125168400	0.763182	0.0148625	0.000105655	0.0305642	-4.94566	-7.29321	0.100882	1.95962	1.73047	NA	NA	NA	NA	NA	NA	NA
chr1_125175000_125175600	0.198405	0.00602276	0.000526227	-0.151063	-6.00053	-6.74543	0.115885	2.09093	1.81875	NA	NA	NA	NA	NA	NA	NA
chr1_125175600_125176200	0.526667	0.00800518	0.000759209	-0.0775578	-6.23559	-7.04432	0.12164	2.25643	1.96268	NA	NA	NA	NA	NA	NA	NA
chr1_125176800_125177400	0.0344221	0.00135094	5.04805e-06	0.181341	-6.3075	-8.48101	0.0833722	1.85681	1.65742	NA	NA	NA	NA	NA	NA	NA
chr1_125177400_125178000	0.0162327	0.00010339	2.05818e-05	0.197738	-6.91985	-6.94621	0.0794591	1.63929	1.47579	NA	NA	NA	NA	NA	NA	NA
chr1_125178000_125178600	0.0371349	0.000168176	1.19199e-05	0.168349	-6.29419	-6.79638	0.0785956	1.54614	1.39632	NA	NA	NA	NA	NA	NA	NA
chr1_125178600_125179200	0.0293665	0.120304	1.88882e-09	0.156885	-1.9485	-7.96201	0.0699297	1.23267	1.08554	NA	NA	NA	NA	NA	NA	NA
chr1_125179200_125179800	0.0222855	0.0103276	2.05258e-07	0.12871	-2.96978	-6.01672	0.0545517	1.11382	0.998447	NA	NA	NA	NA	NA	NA	NA
chr1_125179800_125180400	0.00613943	0.00243857	1.27409e-06	0.144212	-3.18454	-4.96322	0.0503765	0.99698	0.900587	NA	NA	NA	NA	NA	NA	NA
chr1_125180400_125181000	0.010113	0.00212247	2.97716e-05	0.164925	-3.85762	-4.9007	0.061668	1.18973	1.066	NA	NA	NA	NA	NA	NA	NA
chr1_125181000_125181600	0.0176651	0.000495153	0.000104863	0.16917	-4.50872	-4.50946	0.068923	1.20925	1.06938	NA	NA	NA	NA	NA	NA	NA
chr1_125181600_125182200	0.00754942	0.0182821	9.54663e-06	0.172326	-2.63058	-4.77397	0.0618639	1.07785	0.967923	NA	NA	NA	NA	NA	NA	NA
chr1_125182200_125182800	0.00452007	0.0114517	6.82018e-05	0.1848	-2.65729	-3.9539	0.0621208	1.01179	0.909318	NA	NA	NA	NA	NA	NA	NA
chr1_125182800_125183400	0.0397288	0.000450365	9.68058e-05	0.157186	-5.27185	-5.23197	0.0744173	1.40241	1.23354	NA	NA	NA	NA	NA	NA	NA
chr1_125183400_125184000	0.00569397	0.0190366	5.37906e-07	0.196857	-3.1033	-6.50471	0.0681049	1.28017	1.13024	NA	NA	NA	NA	NA	NA	NA
chr1_125184000_125184600	0.00797942	0.0114565	1.22506e-08	0.202015	-3.8244	-8.96106	0.0730696	1.45628	1.31527	NA	NA	NA	NA	NA	NA	NA
chr1_12528600_12529200	0.0879432	0.0453367	0.223588	0.242859	-3.79488	-2.05577	0.139519	1.84816	1.66801	NA	NA	NA	NA	NA	NA	NA
chr1_1254000_1254600	0.782708	0.613059	0.0770733	0.0399756	-0.821521	-2.58501	0.144164	1.61421	1.43175	NA	NA	NA	NA	NA	NA	NA
chr1_12541200_12541800	0.0066354	0.0159686	0.000344203	-0.35368	-2.71914	3.76976	0.124805	1.08978	0.980358	0.00943966	0.00326867	-6.48891	1.46586	-4.4267	0.000259534	0.000268248
chr1_12541800_12542400	0.0864781	1.6516e-05	0.00115173	-0.195047	-5.48144	3.52188	0.111518	1.14875	1.02063	0.00122111	0.0045339	-9.00331	1.53666	-5.85903	9.88219e-06	1.35148e-05
chr1_1254600_1255200	0.135023	0.0440108	0.093518	-0.172802	-2.95685	-2.15646	0.113733	1.43074	1.26108	NA	NA	NA	NA	NA	NA	NA
chr1_12549000_12549600	0.872487	0.193647	1.14308e-05	0.0168159	-2.02978	-6.7894	0.104231	1.54034	1.39139	NA	NA	NA	NA	NA	NA	NA
chr1_12549600_12550200	0.938865	0.373104	2.02107e-05	0.00656616	-1.10347	-5.12745	0.0851791	1.22771	1.08813	NA	NA	NA	NA	NA	NA	NA
chr1_12550200_12550800	0.999871	0.010558	0.000234607	1.56368e-05	-3.6592	-4.80813	0.0961477	1.37678	1.21212	NA	NA	NA	NA	NA	NA	NA
chr1_1255200_1255800	0.312529	0.138974	0.0729416	-0.099245	-1.80448	-1.9666	0.0972681	1.19993	1.07339	NA	NA	NA	NA	NA	NA	NA
chr1_12552600_12553200	0.941289	0.00777493	0.00829646	0.00878935	-5.81784	-5.14708	0.118736	2.0969	1.87169	NA	NA	NA	NA	NA	NA	NA
chr1_12553200_12553800	0.67954	0.00592287	0.00824231	-0.0470573	-5.70481	-4.86079	0.113244	1.98361	1.76599	NA	NA	NA	NA	NA	NA	NA
chr1_12556200_12556800	0.237061	0.00280737	0.0611131	0.141462	-6.60855	-3.53312	0.118196	2.10139	1.8438	NA	NA	NA	NA	NA	NA	NA
chr1_1255800_1256400	0.805939	0.248647	0.0594842	0.0327643	-1.82651	-2.65567	0.132656	1.56465	1.37681	NA	NA	NA	NA	NA	NA	NA
chr1_1256400_1257000	0.22792	0.000285303	0.000802433	-0.114891	-6.79488	-5.58555	0.0941076	1.74007	1.56419	NA	NA	NA	NA	NA	NA	NA
chr1_12564600_12565200	0.544382	0.126546	0.000722478	0.0693701	-2.85178	-5.94913	0.113646	1.83512	1.65005	NA	NA	NA	NA	NA	NA	NA
chr1_12565200_12565800	0.372591	0.0789384	0.000931375	0.104098	-3.00555	-5.32516	0.115693	1.67548	1.51216	NA	NA	NA	NA	NA	NA	NA
chr1_12567000_12567600	0.79382	0.0293061	0.000961736	0.033081	-5.13552	-6.98785	0.125895	2.2882	1.99033	NA	NA	NA	NA	NA	NA	NA
chr1_1257000_1257600	0.663686	6.77085e-05	0.00198646	-0.0406042	-7.09596	-4.79713	0.0928206	1.6311	1.46912	NA	NA	NA	NA	NA	NA	NA
chr1_12570000_12570600	0.620977	0.0239995	0.00310655	0.0617378	-5.19772	-6.23251	0.124075	2.23211	2.00459	NA	NA	NA	NA	NA	NA	NA
chr1_12570600_12571200	0.632929	0.0189645	0.00295951	0.0576847	-5.11081	-5.91772	0.120031	2.10697	1.89291	NA	NA	NA	NA	NA	NA	NA
chr1_1257600_1258200	0.812127	0.0246301	0.000730924	-0.0269445	-4.88733	-6.71472	0.11276	2.10863	1.86437	NA	NA	NA	NA	NA	NA	NA
chr1_12578400_12579000	0.0853568	0.370557	0.000527952	-0.211006	-1.58123	-5.84802	0.120199	1.74984	1.57724	NA	NA	NA	NA	NA	NA	NA
chr1_12579000_12579600	0.340855	0.306961	0.000238151	-0.111539	-1.77367	-6.13605	0.115978	1.71824	1.54873	NA	NA	NA	NA	NA	NA	NA
chr1_1258200_1258800	0.64659	0.0807715	0.00165574	0.0552784	-3.39612	-5.70485	0.119828	1.90512	1.71429	NA	NA	NA	NA	NA	NA	NA
chr1_12587400_12588000	0.992359	0.11639	0.017713	0.00142237	-4.06323	-5.57927	0.147774	2.54264	2.27411	NA	NA	NA	NA	NA	NA	NA
chr1_12595200_12595800	0.872741	0.00447373	0.00458047	-0.0232704	-4.33423	3.80783	0.144529	1.45514	1.28209	0.00504052	0.00641688	-8.14206	1.93937	-4.1983	0.000442474	0.000366378
chr1_12595800_12596400	0.212339	0.201859	0.000145611	0.173667	-1.41721	4.0701	0.137455	1.0957	0.988933	0.0589087	0.00256758	-5.48731	1.47599	-3.71771	0.00135994	0.000752472
chr1_1260600_1261200	0.251647	0.00424497	0.342168	-0.15752	-5.54254	-1.59966	0.135805	1.84902	1.6679	NA	NA	NA	NA	NA	NA	NA
chr1_1261200_1261800	0.13745	0.0023134	0.297393	-0.194191	-5.65037	-1.67083	0.128622	1.75885	1.58655	NA	NA	NA	NA	NA	NA	NA
chr1_12613200_12613800	0.0336777	0.0044241	0.00817235	0.25538	-6.2667	-5.03621	0.116902	2.10108	1.82758	NA	NA	NA	NA	NA	NA	NA
chr1_12615600_12616200	0.137583	0.00118417	0.850918	-0.196344	-5.13841	-0.250905	0.130094	1.49314	1.32802	NA	NA	NA	NA	NA	NA	NA
chr1_12616200_12616800	0.281799	0.000135283	0.9581	-0.136732	-6.22349	-0.071244	0.125658	1.50383	1.34921	NA	NA	NA	NA	NA	NA	NA
chr1_12616800_12617400	0.0658592	0.00534047	0.0170386	0.235345	-6.70981	-4.9819	0.12512	2.30257	2.01773	NA	NA	NA	NA	NA	NA	NA
chr1_12617400_12618000	0.265367	0.000123691	0.00284221	0.110575	-7.69061	-5.20732	0.0981555	1.846	1.65811	NA	NA	NA	NA	NA	NA	NA
chr1_12618000_12618600	0.109404	0.00036483	0.00445771	0.167329	-6.27554	-4.40917	0.102645	1.63993	1.47965	NA	NA	NA	NA	NA	NA	NA
chr1_12618600_12619200	0.708466	0.00157152	0.0517836	0.0439852	-5.11029	-2.72685	0.116959	1.52745	1.36823	NA	NA	NA	NA	NA	NA	NA
chr1_12619200_12619800	0.0338364	0.00757084	0.000966788	-0.22985	-4.71237	-5.35987	0.105313	1.69236	1.5274	NA	NA	NA	NA	NA	NA	NA
chr1_12619800_12620400	0.00665215	0.0120624	0.000291363	-0.286048	-4.51427	-6.07893	0.100973	1.73222	1.55939	NA	NA	NA	NA	NA	NA	NA
chr1_12628200_12628800	0.0191954	0.0463491	0.0238581	0.353423	-5.15662	-5.11709	0.145998	2.52358	2.19516	NA	NA	NA	NA	NA	NA	NA
chr1_1263000_1263600	0.0428997	0.128263	7.61335e-05	0.233839	-3.15147	-7.84879	0.112526	2.03736	1.81905	NA	NA	NA	NA	NA	NA	NA
chr1_12634200_12634800	0.0939303	0.00210998	0.169357	0.20978	-5.86366	-2.2702	0.122836	1.80727	1.62786	NA	NA	NA	NA	NA	NA	NA
chr1_1263600_1264200	0.558707	0.0696569	5.80604e-05	0.0644979	-3.84403	-8.09514	0.109552	2.07308	1.84107	NA	NA	NA	NA	NA	NA	NA
chr1_1264200_1264800	0.787232	0.0193377	5.1548e-05	0.0274333	-4.42833	-7.30099	0.101091	1.83161	1.64701	NA	NA	NA	NA	NA	NA	NA
chr1_12643800_12644400	0.693968	0.23107	7.39861e-05	-0.044172	-2.04333	-6.57085	0.111609	1.68523	1.51981	NA	NA	NA	NA	NA	NA	NA
chr1_12644400_12645000	0.974134	0.509417	0.000624843	-0.00401688	-1.15419	-5.72187	0.123264	1.7368	1.56637	NA	NA	NA	NA	NA	NA	NA
chr1_12666000_12666600	0.497259	0.000148833	0.126571	0.0816581	-6.74346	-2.29757	0.11941	1.6412	1.47859	NA	NA	NA	NA	NA	NA	NA
chr1_12666600_12667200	0.956716	0.003371	0.0269049	0.00655278	-5.22529	-3.49487	0.120122	1.69645	1.53241	NA	NA	NA	NA	NA	NA	NA
chr1_1267200_1267800	0.535251	0.0103807	0.00398549	0.0716403	-4.89664	-4.99872	0.114741	1.83785	1.65506	NA	NA	NA	NA	NA	NA	NA
chr1_1267800_1268400	0.882607	0.00876954	0.00265175	0.0155394	-3.9041	-4.04043	0.104693	1.43064	1.27665	NA	NA	NA	NA	NA	NA	NA
chr1_1268400_1269000	0.79011	0.00439786	0.00148059	-0.0281697	-5.44082	-5.51791	0.105264	1.82286	1.63935	NA	NA	NA	NA	NA	NA	NA
chr1_1270800_1271400	0.780403	0.0315722	0.00503373	0.0322693	-3.63176	-4.3457	0.115118	1.64151	1.4803	NA	NA	NA	NA	NA	NA	NA
chr1_1271400_1272000	0.408252	0.219273	0.00790819	0.112074	-2.63288	-5.26516	0.134373	2.1161	1.9021	NA	NA	NA	NA	NA	NA	NA
chr1_1272000_1272600	0.96867	0.145321	9.21213e-06	0.00399868	-2.5864	-7.77008	0.101297	1.7481	1.57207	NA	NA	NA	NA	NA	NA	NA
chr1_12721200_12721800	0.462126	0.000737072	7.13704e-05	0.0667923	-6.52814	-7.04794	0.0901252	1.81395	1.62604	NA	NA	NA	NA	NA	NA	NA
chr1_12721800_12722400	0.228683	0.00175349	0.000189037	0.117444	-6.12003	-6.69048	0.0963588	1.84996	1.65835	NA	NA	NA	NA	NA	NA	NA
chr1_1272600_1273200	0.889912	0.0837433	6.52259e-05	-0.0147169	-2.91891	-6.50807	0.105778	1.65388	1.49208	NA	NA	NA	NA	NA	NA	NA
chr1_1273200_1273800	0.796939	0.0514428	0.00453223	0.0315027	-4.11562	-5.50772	0.121774	2.06193	1.85204	NA	NA	NA	NA	NA	NA	NA
chr1_1273800_1274400	0.0560277	0.265891	0.0457244	0.270003	-2.38276	-3.89805	0.137989	2.11749	1.90196	NA	NA	NA	NA	NA	NA	NA
chr1_1274400_1275000	0.340476	0.106705	0.0570481	0.128098	-2.71656	-2.90288	0.13309	1.65338	1.48993	NA	NA	NA	NA	NA	NA	NA
chr1_12744600_12745200	0.280944	1.27198e-11	1.43506e-10	-0.145633	5.62141	4.73351	0.133597	0.642548	0.587395	0.00121512	0.00119983	0.887897	0.870575	1.0199	0.319957	0.0379499
chr1_12745200_12745800	0.167505	3.92096e-25	1.1864e-26	0.149219	6.02362	6.09564	0.106525	0.305133	0.285414	0.00121512	0.00112567	-0.0720228	0.417812	-0.172381	0.864871	0.0972385
chr1_12745800_12746400	0.900084	2.56661e-18	3.92898e-21	0.0126665	4.65322	5.08373	0.100369	0.34289	0.319183	0.00121512	0.00112567	-0.430504	0.468456	-0.918985	0.369055	0.043009
chr1_1275000_1275600	0.95762	0.00391535	0.0263773	0.00621378	-5.25343	-3.58336	0.116341	1.73572	1.56547	NA	NA	NA	NA	NA	NA	NA
chr1_12759000_12759600	0.30836	0.0570197	7.28957e-07	-0.0928519	-3.25211	-8.50863	0.0902135	1.66898	1.50081	NA	NA	NA	NA	NA	NA	NA
chr1_12759600_12760200	0.0649279	0.0363093	0.000302692	-0.202834	-3.90643	-6.34154	0.107451	1.81542	1.63182	NA	NA	NA	NA	NA	NA	NA
chr1_12775200_12775800	0.934574	0.047098	0.000352954	-0.00977309	-4.47699	-7.33891	0.118448	2.19877	1.91253	NA	NA	NA	NA	NA	NA	NA
chr1_12775800_12776400	0.264287	0.0948661	0.00197399	-0.149206	-4.06895	-6.79144	0.132145	2.38954	2.07849	NA	NA	NA	NA	NA	NA	NA
chr1_1279800_1280400	0.769663	0.000600109	0.00147755	0.0319172	-7.24598	-5.78779	0.108406	1.97646	1.71918	NA	NA	NA	NA	NA	NA	NA
chr1_1280400_1281000	0.256748	0.0633275	0.0173643	0.149232	-3.14469	-3.67566	0.130068	1.65555	1.49331	NA	NA	NA	NA	NA	NA	NA
chr1_1281000_1281600	0.624799	0.0205752	0.00886817	0.0606141	-3.90289	-3.98611	0.123167	1.63141	1.46297	NA	NA	NA	NA	NA	NA	NA
chr1_1281600_1282200	0.723311	0.00839505	0.0012305	-0.0382841	-5.04632	-5.67219	0.107523	1.83804	1.65445	NA	NA	NA	NA	NA	NA	NA
chr1_1282200_1282800	0.161487	0.0192324	0.00104861	-0.156271	-4.86405	-6.22978	0.109948	2.00997	1.7891	NA	NA	NA	NA	NA	NA	NA
chr1_1282800_1283400	0.0405447	0.0827838	0.00247173	-0.267049	-3.962	-6.20819	0.126971	2.23772	1.94646	NA	NA	NA	NA	NA	NA	NA
chr1_1284600_1285200	0.196539	0.448706	0.0211406	-0.189507	-1.6004	-4.49247	0.144762	2.09578	1.88665	NA	NA	NA	NA	NA	NA	NA
chr1_1285200_1285800	0.173832	0.569175	0.00163154	0.186787	-0.998228	-5.24293	0.13537	1.74184	1.57311	NA	NA	NA	NA	NA	NA	NA
chr1_1285800_1286400	0.113839	0.0655763	0.00325116	0.211711	-4.42057	-6.49083	0.131531	2.34763	2.09855	NA	NA	NA	NA	NA	NA	NA
chr1_1286400_1287000	0.420074	0.932901	0.00128746	0.10788	-0.135499	-4.81643	0.132685	1.6012	1.41112	NA	NA	NA	NA	NA	NA	NA
chr1_1287000_1287600	0.772371	0.826165	0.00150869	0.035557	-0.332064	-4.44563	0.122248	1.504	1.3233	NA	NA	NA	NA	NA	NA	NA
chr1_1287600_1288200	0.87264	0.037175	0.00550101	0.0196544	-4.26352	-5.1985	0.121973	1.99092	1.79062	NA	NA	NA	NA	NA	NA	NA
chr1_1290000_1290600	0.968781	0.00126504	0.00504298	-0.00471359	-7.62881	-5.69614	0.11983	2.23121	1.94075	NA	NA	NA	NA	NA	NA	NA
chr1_1290600_1291200	0.49273	0.000556404	0.000694535	0.0736797	-7.3962	-6.30719	0.106613	2.00399	1.7431	NA	NA	NA	NA	NA	NA	NA
chr1_1291200_1291800	0.0783218	0.138944	0.00296965	0.241864	-3.59807	-6.62422	0.134543	2.39244	2.11971	NA	NA	NA	NA	NA	NA	NA
chr1_1291800_1292400	0.0557622	0.0395312	4.27899e-06	0.186552	-3.86623	-8.48116	0.0952332	1.8285	1.64216	NA	NA	NA	NA	NA	NA	NA
chr1_1292400_1293000	0.0166934	0.0641069	7.56334e-06	0.243566	-3.40643	-8.08463	0.0983189	1.79881	1.61695	NA	NA	NA	NA	NA	NA	NA
chr1_1294200_1294800	0.367937	0.55923	0.42159	0.132611	-0.905963	-1.1055	0.145945	1.54087	1.36416	NA	NA	NA	NA	NA	NA	NA
chr1_1294800_1295400	0.508284	0.778941	0.00452385	0.0922355	-0.460317	-4.27235	0.138421	1.63099	1.43631	NA	NA	NA	NA	NA	NA	NA
chr1_1295400_1296000	0.713507	0.11623	0.00532446	0.0486908	-3.02918	-4.98265	0.131861	1.89471	1.70923	NA	NA	NA	NA	NA	NA	NA
chr1_1296000_1296600	0.0525163	0.079006	0.0100816	0.259099	-3.46329	-4.65417	0.130427	1.9311	1.73949	NA	NA	NA	NA	NA	NA	NA
chr1_1297800_1298400	0.933841	0.774021	0.00111858	0.0111464	-0.483129	-5.21523	0.133592	1.67351	1.50709	NA	NA	NA	NA	NA	NA	NA
chr1_1298400_1299000	0.60612	0.0532393	0.000911808	0.0607315	-3.76121	-6.03632	0.117033	1.89936	1.71068	NA	NA	NA	NA	NA	NA	NA
chr1_1299000_1299600	0.307322	0.0104383	0.00544565	0.122285	-4.89056	-4.81364	0.118553	1.83704	1.65594	NA	NA	NA	NA	NA	NA	NA
chr1_1299600_1300200	0.237235	0.00180965	0.165323	0.14596	-5.06564	-1.93526	0.122	1.53626	1.37431	NA	NA	NA	NA	NA	NA	NA
chr1_1302000_1302600	0.846074	0.282545	0.144206	0.0202559	-1.28114	-1.57331	0.103797	1.17922	1.06036	NA	NA	NA	NA	NA	NA	NA
chr1_1302600_1303200	0.562335	0.150992	0.339042	-0.0441377	-1.14764	-0.690547	0.0756686	0.786825	0.715312	NA	NA	NA	NA	NA	NA	NA
chr1_1303200_1303800	0.495345	0.134626	0.399464	-0.0529828	-1.22618	-0.621416	0.077133	0.806192	0.731158	NA	NA	NA	NA	NA	NA	NA
chr1_1303800_1304400	0.171687	0.000212953	0.697657	0.177721	-7.12923	-0.628441	0.128145	1.78359	1.60829	NA	NA	NA	NA	NA	NA	NA
chr1_1304400_1305000	0.139957	0.00084238	0.206308	0.191443	-5.95349	-1.93672	0.127629	1.67476	1.5124	NA	NA	NA	NA	NA	NA	NA
chr1_1305000_1305600	0.630884	0.105327	0.445521	0.0629165	-2.39016	-0.985241	0.130133	1.44884	1.28114	NA	NA	NA	NA	NA	NA	NA
chr1_1305600_1306200	0.970147	0.0662426	0.153075	-0.00474095	-2.75184	-1.87114	0.126043	1.46515	1.28954	NA	NA	NA	NA	NA	NA	NA
chr1_1306200_1306800	0.812741	0.0022781	0.0166385	-0.0260152	-4.95411	-3.44646	0.109235	1.53955	1.39047	NA	NA	NA	NA	NA	NA	NA
chr1_1306800_1307400	0.831448	0.574384	0.000493327	0.0232237	-0.760159	-4.41366	0.108537	1.34457	1.18337	NA	NA	NA	NA	NA	NA	NA
chr1_1307400_1308000	0.621301	0.981895	0.00521841	0.0559964	0.0290626	-3.27922	0.112641	1.27421	1.12205	0.341263	0.00667104	3.30828	1.69783	1.94854	0.0655202	0.0102866
chr1_1309200_1309800	0.438684	0.00194956	0.121141	0.0981181	-5.79981	-2.52398	0.125678	1.77268	1.60042	NA	NA	NA	NA	NA	NA	NA
chr1_1309800_1310400	0.300382	0.00223645	0.0143815	0.11981	-6.10422	-4.32326	0.11448	1.89319	1.70418	NA	NA	NA	NA	NA	NA	NA
chr1_1310400_1311000	0.551608	0.0233777	0.0329703	0.077418	-4.4036	-3.72229	0.12915	1.88224	1.69676	NA	NA	NA	NA	NA	NA	NA
chr1_1311000_1311600	0.178952	0.0763277	0.0247748	0.17853	-2.98529	-3.43607	0.130955	1.64914	1.48405	NA	NA	NA	NA	NA	NA	NA
chr1_1311600_1312200	0.822298	0.0156377	0.0550054	0.0301331	-4.66473	-3.30606	0.13346	1.86328	1.68229	NA	NA	NA	NA	NA	NA	NA
chr1_1312200_1312800	0.34174	0.00142516	0.0332011	0.113352	-5.61587	-3.28398	0.118082	1.66207	1.49903	NA	NA	NA	NA	NA	NA	NA
chr1_1312800_1313400	0.453292	0.295959	0.26156	0.0669923	-0.995485	-0.9665	0.088627	0.942439	0.851047	NA	NA	NA	NA	NA	NA	NA
chr1_1313400_1314000	0.119599	0.171741	0.625494	-0.114061	-1.00056	-0.32076	0.0720171	0.721542	0.653091	NA	NA	NA	NA	NA	NA	NA
chr1_1314000_1314600	0.014169	0.0316083	0.000337453	-0.273088	-3.33846	-5.20792	0.107399	1.50928	1.35214	NA	NA	NA	NA	NA	NA	NA
chr1_1317000_1317600	0.0798064	0.0479738	0.00580537	0.207415	-3.7101	-4.74421	0.115971	1.82962	1.64538	NA	NA	NA	NA	NA	NA	NA
chr1_1317600_1318200	0.15707	0.0472991	0.00637213	0.171098	-3.84568	-4.84347	0.119087	1.8905	1.70012	NA	NA	NA	NA	NA	NA	NA
chr1_1318800_1319400	0.919042	0.000105866	0.107754	-0.0115665	-6.7968	-2.38643	0.11322	1.61292	1.45691	NA	NA	NA	NA	NA	NA	NA
chr1_1319400_1320000	0.51716	0.0378061	0.283233	-0.0567526	-2.16262	-0.991272	0.0869911	1.01336	0.913735	NA	NA	NA	NA	NA	NA	NA
chr1_1320000_1320600	0.470125	0.0757081	0.0213454	-0.0645857	-2.11125	-2.4742	0.0887338	1.16376	1.04079	NA	NA	NA	NA	NA	NA	NA
chr1_1320600_1321200	0.432688	0.00617238	0.00671861	-0.0917021	-4.80769	-4.2936	0.115926	1.68059	1.5176	NA	NA	NA	NA	NA	NA	NA
chr1_1321200_1321800	0.0953424	0.104058	0.022139	-0.226662	-2.84678	-3.66824	0.133307	1.71916	1.55293	NA	NA	NA	NA	NA	NA	NA
chr1_13245600_13246200	0.128997	0.498789	0.00933605	-0.220288	-1.56108	-5.49614	0.142692	2.29098	2.03181	NA	NA	NA	NA	NA	NA	NA
chr1_1324800_1325400	0.059697	0.453631	0.013928	0.207885	-0.972867	-2.90572	0.107869	1.28802	1.1397	NA	NA	NA	NA	NA	NA	NA
chr1_1325400_1326000	0.055455	0.726809	0.0319902	0.160365	0.29854	-1.69642	0.0817581	0.849677	0.768727	0.252687	0.0136024	1.99496	1.14582	1.74108	0.0970321	0.0138055
chr1_1326000_1326600	0.15381	0.535395	0.498842	0.109111	-0.458624	-0.452926	0.0753336	0.734805	0.66478	NA	NA	NA	NA	NA	NA	NA
chr1_1326600_1327200	0.524306	0.00013872	0.506192	-0.0821048	-6.85127	-1.00251	0.128036	1.65864	1.49708	NA	NA	NA	NA	NA	NA	NA
chr1_1327200_1327800	0.757275	0.025686	0.772309	0.0396577	-3.34118	-0.373915	0.127609	1.45258	1.28519	NA	NA	NA	NA	NA	NA	NA
chr1_1327800_1328400	0.254686	0.0190657	0.309364	0.136323	-3.4695	-1.29952	0.118295	1.4316	1.26524	NA	NA	NA	NA	NA	NA	NA
chr1_1329000_1329600	0.470407	0.0135683	3.57679e-05	-0.0659638	-3.5013	-5.482	0.0906852	1.36776	1.20681	NA	NA	NA	NA	NA	NA	NA
chr1_1329600_1330200	0.97535	0.00461446	2.5105e-05	0.00249582	-4.18554	-5.76791	0.0803657	1.41053	1.24096	NA	NA	NA	NA	NA	NA	NA
chr1_1330200_1330800	0.641112	1.08683e-05	0.0371074	0.0418689	-6.73292	-2.59281	0.089269	1.37565	1.2103	NA	NA	NA	NA	NA	NA	NA
chr1_1330800_1331400	0.770794	0.00782351	0.236064	0.0364672	-4.07122	-1.55197	0.124489	1.46862	1.29392	NA	NA	NA	NA	NA	NA	NA
chr1_1331400_1332000	0.923176	7.10082e-05	0.493573	-0.0115532	-6.38394	-0.904321	0.119196	1.47233	1.3111	NA	NA	NA	NA	NA	NA	NA
chr1_1332000_1332600	0.00448427	0.00724987	0.0197318	0.359102	-4.88578	-3.79239	0.120596	1.74444	1.57394	NA	NA	NA	NA	NA	NA	NA
chr1_1332600_1333200	0.00697803	0.0757602	0.0144082	0.366935	-3.07028	-3.86784	0.130347	1.69271	1.52511	NA	NA	NA	NA	NA	NA	NA
chr1_1333200_1333800	0.695024	0.0832308	0.00696058	0.0475285	-2.71914	-3.85806	0.120528	1.53805	1.37005	NA	NA	NA	NA	NA	NA	NA
chr1_1333800_1334400	0.995967	0.024038	0.0264545	0.000601326	-3.49998	-3.07633	0.118374	1.50346	1.34469	NA	NA	NA	NA	NA	NA	NA
chr1_1334400_1335000	0.990936	0.0005013	0.00493704	0.00119663	-5.71037	-4.03003	0.104803	1.53317	1.36947	NA	NA	NA	NA	NA	NA	NA
chr1_1335000_1335600	0.642411	0.002745	0.00344297	0.048243	-4.83125	-4.14937	0.103262	1.53239	1.35043	NA	NA	NA	NA	NA	NA	NA
chr1_1335600_1336200	0.788737	0.000371018	0.00928706	0.0284269	-6.98265	-4.44764	0.105518	1.82728	1.64298	NA	NA	NA	NA	NA	NA	NA
chr1_1336800_1337400	0.025099	0.0130058	0.38289	0.325052	-4.25722	-1.29242	0.140722	1.65229	1.46798	NA	NA	NA	NA	NA	NA	NA
chr1_1337400_1338000	0.0298202	0.00215042	0.0318805	0.267473	-6.12454	-3.75876	0.119572	1.89151	1.70213	NA	NA	NA	NA	NA	NA	NA
chr1_1338000_1338600	0.0621007	0.000410848	0.00925156	0.203144	-7.37978	-4.66047	0.106431	1.94786	1.72067	NA	NA	NA	NA	NA	NA	NA
chr1_1338600_1339200	0.0689529	0.000351178	0.00509296	0.198452	-7.66807	-5.11535	0.106746	1.99747	1.74501	NA	NA	NA	NA	NA	NA	NA
chr1_1339200_1339800	0.0862531	0.108581	0.00566566	0.232025	-3.10133	-4.9511	0.132562	1.89792	1.7118	NA	NA	NA	NA	NA	NA	NA
chr1_1339800_1340400	0.142327	0.146659	0.0124494	0.150603	-1.9536	-3.04235	0.101016	1.32489	1.17297	NA	NA	NA	NA	NA	NA	NA
chr1_1340400_1341000	0.187565	3.1894e-05	0.0105332	0.127044	-6.79588	-3.55113	0.0950737	1.48486	1.33566	NA	NA	NA	NA	NA	NA	NA
chr1_1341600_1342200	0.943799	0.02863	0.000888864	-0.00800495	-4.51417	-6.36146	0.112978	2.00248	1.79852	NA	NA	NA	NA	NA	NA	NA
chr1_1342200_1342800	0.129105	0.114923	0.00178437	0.18441	-2.76035	-5.12311	0.119486	1.72021	1.55142	NA	NA	NA	NA	NA	NA	NA
chr1_13431000_13431600	0.0881029	0.0367862	0.0899403	-0.219598	-4.28501	-3.03251	0.126221	1.99665	1.75338	NA	NA	NA	NA	NA	NA	NA
chr1_13431600_13432200	0.761888	0.0519473	0.0956231	-0.0409058	-4.27949	-3.20568	0.13426	2.14884	1.88701	NA	NA	NA	NA	NA	NA	NA
chr1_1343400_1344000	0.0468761	0.172656	0.000217175	0.229605	-2.68935	-6.93378	0.112647	1.94362	1.73737	NA	NA	NA	NA	NA	NA	NA
chr1_1344000_1344600	0.18331	0.690188	0.00152173	0.160389	-0.572431	-4.24846	0.118852	1.42773	1.26571	NA	NA	NA	NA	NA	NA	NA
chr1_1344600_1345200	0.460576	0.359358	0.0128488	0.0921024	-1.38119	-3.40296	0.123845	1.4929	1.3183	NA	NA	NA	NA	NA	NA	NA
chr1_1345200_1345800	0.524053	0.0250791	0.0125277	0.0739116	-3.39006	-3.38893	0.115189	1.46742	1.30783	NA	NA	NA	NA	NA	NA	NA
chr1_1345800_1346400	0.161933	0.0153849	0.000129899	0.142097	-4.26936	-6.35492	0.100084	1.70093	1.53095	NA	NA	NA	NA	NA	NA	NA
chr1_1346400_1347000	0.0874511	0.17791	0.000106563	0.192384	-2.27136	-6.30986	0.110345	1.66202	1.49808	NA	NA	NA	NA	NA	NA	NA
chr1_1347000_1347600	0.410085	0.046265	0.000207567	0.0896559	-3.47912	-6.14179	0.107918	1.70195	1.53347	NA	NA	NA	NA	NA	NA	NA
chr1_1347600_1348200	0.565123	0.643535	0.154666	0.0672675	-0.589571	-1.63313	0.116152	1.26624	1.12996	NA	NA	NA	NA	NA	NA	NA
chr1_13478400_13479000	0.935125	0.00237297	0.516336	0.0114966	-5.58459	1.02737	0.140524	1.74317	1.57166	0.00377082	0.187527	-6.61196	2.34707	-2.81711	0.0106462	0.00297107
chr1_13479000_13479600	0.358063	0.0257727	0.391986	0.116733	-3.26973	-1.08378	0.125832	1.42239	1.255	NA	NA	NA	NA	NA	NA	NA
chr1_1348200_1348800	0.429594	0.562311	0.0574784	0.113025	-0.931866	-2.73403	0.141918	1.59747	1.40579	NA	NA	NA	NA	NA	NA	NA
chr1_13490400_13491000	0.0437737	2.83566e-05	0.00953599	0.201421	-8.46317	-4.4321	0.0973486	1.83512	1.64338	NA	NA	NA	NA	NA	NA	NA
chr1_13491000_13491600	0.0278023	6.89124e-05	0.0176914	0.231847	-8.09437	-4.09373	0.102281	1.86289	1.66827	NA	NA	NA	NA	NA	NA	NA
chr1_13501800_13502400	0.560967	0.000435636	0.0273546	0.063922	-7.33146	-3.95127	0.109203	1.94477	1.73787	NA	NA	NA	NA	NA	NA	NA
chr1_13502400_13503000	0.364936	0.000482342	0.0424671	0.102073	-7.55605	-3.72263	0.111629	2.02195	1.78748	NA	NA	NA	NA	NA	NA	NA
chr1_13509600_13510200	0.838986	0.0117305	0.0001588	0.0231619	-5.60859	-7.62209	0.113394	2.14318	1.86417	NA	NA	NA	NA	NA	NA	NA
chr1_13510200_13510800	0.66265	0.111954	0.000103244	0.0495252	-3.4102	-7.886	0.112843	2.10734	1.86798	NA	NA	NA	NA	NA	NA	NA
chr1_1351200_1351800	0.27575	0.13054	0.0154456	0.16454	-3.68122	-5.40128	0.1493	2.39435	2.15324	NA	NA	NA	NA	NA	NA	NA
chr1_13512000_13512600	0.597824	0.00369124	0.0341539	0.06264	-4.71656	-3.04545	0.117977	1.54754	1.39797	NA	NA	NA	NA	NA	NA	NA
chr1_13512600_13513200	0.408778	0.00443685	0.0877991	0.106066	-4.78982	-2.52178	0.127313	1.60647	1.44805	NA	NA	NA	NA	NA	NA	NA
chr1_13513200_13513800	0.0140157	0.0182829	0.111652	0.353252	-5.50595	-3.28239	0.13869	2.25603	2.0266	NA	NA	NA	NA	NA	NA	NA
chr1_13513800_13514400	0.89468	0.000852361	0.000683792	-0.0130314	-6.62028	-5.97949	0.0979323	1.86438	1.65021	NA	NA	NA	NA	NA	NA	NA
chr1_13514400_13515000	0.550587	0.000771148	0.00593858	-0.0630641	-6.50382	-4.68865	0.104934	1.81469	1.63084	NA	NA	NA	NA	NA	NA	NA
chr1_1351800_1352400	0.739978	0.0454643	0.232943	0.0428239	-3.11553	-1.6141	0.128313	1.51824	1.33665	NA	NA	NA	NA	NA	NA	NA
chr1_1352400_1353000	0.137799	0.0025883	0.344076	-0.19266	-4.76921	-1.27964	0.127724	1.50289	1.33955	NA	NA	NA	NA	NA	NA	NA
chr1_1353000_1353600	0.125681	0.00106881	0.135504	-0.187999	-6.12238	-2.40876	0.120695	1.76148	1.58737	NA	NA	NA	NA	NA	NA	NA
chr1_1353600_1354200	0.308621	0.000188118	0.0718521	0.114242	-7.14342	-2.93075	0.111056	1.76995	1.59334	NA	NA	NA	NA	NA	NA	NA
chr1_13541400_13542000	0.24553	0.0469254	0.000676288	-0.130715	-2.97482	-4.73695	0.111228	1.45982	1.30599	NA	NA	NA	NA	NA	NA	NA
chr1_1354200_1354800	0.00148388	1.89711e-05	0.293856	0.381574	-6.07789	1.21297	0.11339	1.28474	1.14329	0.00122111	0.0968266	-7.29086	1.71979	-4.2394	0.00040194	0.000348084
chr1_13542000_13542600	0.964449	0.0957497	2.52995e-05	-0.00447838	-2.3299	-5.66381	0.09997	1.37202	1.21916	NA	NA	NA	NA	NA	NA	NA
chr1_13542600_13543200	0.98315	0.022233	1.48522e-05	-0.00207196	-4.42368	-7.8647	0.0976082	1.87413	1.6375	NA	NA	NA	NA	NA	NA	NA
chr1_1357200_1357800	0.966473	0.390196	0.00408282	-0.00587966	-2.06685	-6.35698	0.13918	2.3843	2.11084	NA	NA	NA	NA	NA	NA	NA
chr1_1357800_1358400	0.818087	0.00747607	0.0025855	-0.0279174	-6.32366	-6.26135	0.120734	2.26717	1.97286	NA	NA	NA	NA	NA	NA	NA
chr1_13582200_13582800	0.486153	0.0695708	3.90158e-05	0.0714551	-3.52883	-7.59989	0.101833	1.90249	1.68268	NA	NA	NA	NA	NA	NA	NA
chr1_13582800_13583400	0.362141	0.0393415	0.000256973	0.098471	-3.9945	-6.67964	0.107059	1.88727	1.6962	NA	NA	NA	NA	NA	NA	NA
chr1_13583400_13584000	0.239074	0.00019603	0.0700028	0.137414	-7.13989	-2.96451	0.115314	1.77474	1.60081	NA	NA	NA	NA	NA	NA	NA
chr1_1358400_1359000	0.846028	0.0913376	0.0782082	0.0223136	-2.40993	-2.22151	0.114307	1.39964	1.23529	NA	NA	NA	NA	NA	NA	NA
chr1_13584000_13584600	0.758437	0.000580306	0.0311519	0.0337236	-5.5415	-3.01268	0.109054	1.50705	1.35816	NA	NA	NA	NA	NA	NA	NA
chr1_13584600_13585200	0.701915	0.00536804	0.000319304	-0.0380971	-5.22828	-6.24066	0.0989639	1.79533	1.61291	NA	NA	NA	NA	NA	NA	NA
chr1_1359000_1359600	0.651347	0.0747898	0.0771477	0.0502718	-2.51253	-2.20293	0.110573	1.38046	1.22045	NA	NA	NA	NA	NA	NA	NA
chr1_13593000_13593600	0.782399	0.132199	0.000321535	-0.0322863	-3.23651	-7.17605	0.116264	2.11438	1.85572	NA	NA	NA	NA	NA	NA	NA
chr1_1359600_1360200	0.531331	0.134122	0.0064137	0.0763657	-2.29083	-3.77957	0.121139	1.50419	1.3278	NA	NA	NA	NA	NA	NA	NA
chr1_1360200_1360800	0.996302	0.0270434	0.0170209	0.000578028	-3.94617	-3.86097	0.124075	1.73194	1.56348	NA	NA	NA	NA	NA	NA	NA
chr1_13603200_13603800	0.440038	0.462194	0.0917876	0.114002	-0.990366	2.05877	0.146458	1.33654	1.1974	0.149657	0.0291947	-3.04913	1.79446	-1.69919	0.104786	0.0146546
chr1_13603800_13604400	0.46451	0.114785	0.324401	0.0930844	-1.99277	1.10705	0.126277	1.24138	1.11222	0.0343681	0.108877	-3.09981	1.66675	-1.85979	0.077688	0.0116885
chr1_1362000_1362600	0.558328	0.00189063	0.000175191	-0.0582171	-6.34808	-6.82665	0.0987881	1.934	1.6822	NA	NA	NA	NA	NA	NA	NA
chr1_13665600_13666200	0.938493	0.0768907	0.00013195	0.00867778	-3.65934	-7.52702	0.111889	2.0255	1.81543	NA	NA	NA	NA	NA	NA	NA
chr1_13699200_13699800	0.854453	0.0004395	0.0106791	0.0197682	-6.94064	-4.39614	0.107204	1.84249	1.6568	NA	NA	NA	NA	NA	NA	NA
chr1_13699800_13700400	0.668616	0.00136619	0.000426725	0.0444223	-6.75647	-6.54073	0.103161	1.9912	1.73196	NA	NA	NA	NA	NA	NA	NA
chr1_1370400_1371000	0.168893	0.0190461	0.00235427	0.15466	-4.25382	-5.06363	0.110777	1.75493	1.5792	NA	NA	NA	NA	NA	NA	NA
chr1_1371000_1371600	0.229855	0.0469351	4.11987e-05	0.123767	-3.91339	-7.71075	0.101806	1.92049	1.71341	NA	NA	NA	NA	NA	NA	NA
chr1_1371600_1372200	0.157326	0.0874594	0.000163521	0.160899	-3.16712	-6.67564	0.112058	1.81661	1.63634	NA	NA	NA	NA	NA	NA	NA
chr1_1372200_1372800	0.290941	0.123495	0.00169233	0.133618	-3.11592	-5.94209	0.125175	1.98856	1.7896	NA	NA	NA	NA	NA	NA	NA
chr1_1372800_1373400	0.341962	0.00127523	0.00124032	-0.0965781	-5.82882	-5.26363	0.100654	1.70612	1.53648	NA	NA	NA	NA	NA	NA	NA
chr1_1373400_1374000	0.0854769	0.27678	0.000225659	-0.170821	-1.45353	-4.63258	0.0973462	1.32177	1.16428	NA	NA	NA	NA	NA	NA	NA
chr1_1374000_1374600	0.0778964	0.572598	0.00710058	-0.189644	0.673937	-2.9659	0.105339	1.1865	1.05602	0.192521	0.00728973	3.63984	1.58839	2.29153	0.03292	0.00627596
chr1_1375200_1375800	0.0188307	0.121294	0.39552	-0.294772	-1.9093	0.927061	0.121378	1.21117	1.08164	0.0360254	0.137282	-2.83636	1.62385	-1.74669	0.096032	0.0136958
chr1_1375800_1376400	0.10889	0.00531058	0.000278798	-0.162451	-4.46814	-5.41483	0.0995043	1.53223	1.38407	NA	NA	NA	NA	NA	NA	NA
chr1_1376400_1377000	0.927961	0.070812	1.42427e-05	0.00908464	-2.98702	-7.02478	0.0999719	1.61777	1.45888	NA	NA	NA	NA	NA	NA	NA
chr1_1377000_1377600	0.800784	0.0381784	0.00016818	0.028396	-4.42463	-7.35629	0.111931	2.0775	1.80705	NA	NA	NA	NA	NA	NA	NA
chr1_13778400_13779000	0.21912	0.260651	8.94972e-05	0.140149	-1.91039	-6.4556	0.112603	1.67893	1.51346	NA	NA	NA	NA	NA	NA	NA
chr1_13779000_13779600	0.0140626	0.291737	1.59187e-06	0.257425	-1.54325	-7.08604	0.10112	1.44815	1.30073	NA	NA	NA	NA	NA	NA	NA
chr1_13779600_13780200	0.0812043	0.0109113	0.00050376	0.193386	-5.14497	-6.50953	0.108643	1.94512	1.74848	NA	NA	NA	NA	NA	NA	NA
chr1_13780200_13780800	0.644742	0.000131461	0.00650058	0.0475942	-8.17823	-4.91849	0.102593	1.97195	1.73096	NA	NA	NA	NA	NA	NA	NA
chr1_13780800_13781400	0.417449	0.00189938	0.00134337	0.0853295	-6.55116	-5.95476	0.104355	1.99684	1.75199	NA	NA	NA	NA	NA	NA	NA
chr1_1379400_1380000	0.358543	0.0301273	0.00573281	-0.125957	-5.18822	-5.83808	0.135911	2.3239	2.0215	NA	NA	NA	NA	NA	NA	NA
chr1_1380000_1380600	0.0381386	0.0161358	0.0210944	-0.283631	-5.90426	-4.9113	0.133145	2.37029	2.06176	NA	NA	NA	NA	NA	NA	NA
chr1_13801800_13802400	0.243713	0.0175922	0.00571292	-0.143728	-4.39741	-4.66495	0.121825	1.79036	1.61457	NA	NA	NA	NA	NA	NA	NA
chr1_13802400_13803000	0.117574	0.105163	0.0409844	-0.220337	-3.07786	-3.53071	0.138337	1.8648	1.68255	NA	NA	NA	NA	NA	NA	NA
chr1_13808400_13809000	0.392139	0.403891	0.275173	0.109836	-1.16393	-1.34882	0.127231	1.38252	1.2224	NA	NA	NA	NA	NA	NA	NA
chr1_13809000_13809600	0.236643	0.703564	0.0547657	0.156607	-0.549695	-2.48683	0.130732	1.43628	1.26412	NA	NA	NA	NA	NA	NA	NA
chr1_13810200_13810800	0.480178	0.00745952	0.0460841	-0.094978	-6.52993	-4.16518	0.133511	2.34042	2.03581	NA	NA	NA	NA	NA	NA	NA
chr1_1381200_1381800	0.458818	0.0026257	0.00123085	-0.0778373	-6.2642	-6.01676	0.104253	1.97712	1.755	NA	NA	NA	NA	NA	NA	NA
chr1_13822800_13823400	0.36489	0.0503012	0.00109102	0.0756675	-2.50845	-3.85618	0.0827433	1.25031	1.11167	NA	NA	NA	NA	NA	NA	NA
chr1_13823400_13824000	0.5768	0.127973	5.67252e-05	0.0372428	-1.48918	-3.8143	0.0662947	0.961974	0.8661	NA	NA	NA	NA	NA	NA	NA
chr1_13824000_13824600	0.634539	0.0420841	6.4087e-06	-0.0439754	-2.98876	-6.42334	0.0919409	1.43232	1.27246	NA	NA	NA	NA	NA	NA	NA
chr1_13828200_13828800	0.620171	0.054615	7.19124e-06	-0.0488694	-3.85818	-8.79842	0.0979863	1.95995	1.75457	NA	NA	NA	NA	NA	NA	NA
chr1_13828800_13829400	0.311994	0.0711055	1.9285e-05	-0.105831	-3.73553	-8.56466	0.103608	2.02534	1.81225	NA	NA	NA	NA	NA	NA	NA
chr1_1386600_1387200	0.0623315	0.0179972	7.18306e-06	-0.174292	-3.86548	-7.15119	0.0913986	1.57972	1.42599	NA	NA	NA	NA	NA	NA	NA
chr1_13869000_13869600	0.836726	0.0106639	0.105338	-0.0272107	-5.44457	-3.04337	0.131345	2.05151	1.84486	NA	NA	NA	NA	NA	NA	NA
chr1_1387200_1387800	0.0399547	0.0338195	0.000204457	-0.192028	-2.82416	-4.56961	0.091021	1.29386	1.13958	NA	NA	NA	NA	NA	NA	NA
chr1_1387800_1388400	0.643693	0.00974122	0.00492565	-0.0513627	-4.4789	-4.42179	0.110365	1.66577	1.50217	NA	NA	NA	NA	NA	NA	NA
chr1_13893600_13894200	0.739595	0.00458585	0.000474288	-0.0334242	-4.89788	-5.56481	0.0999954	1.64934	1.48695	NA	NA	NA	NA	NA	NA	NA
chr1_1390200_1390800	0.425187	0.000233083	0.260924	0.097098	-6.35936	-1.64607	0.120756	1.60235	1.44748	NA	NA	NA	NA	NA	NA	NA
chr1_1390800_1391400	0.246509	3.88719e-06	0.182391	0.120514	-6.11853	1.40409	0.102763	1.17839	1.03824	0.00121512	0.0567051	-7.52262	1.57052	-4.7899	0.000111585	0.000155898
chr1_1391400_1392000	0.880622	0.000150886	0.234417	0.0173898	-6.02023	-1.58365	0.115196	1.4667	1.31563	NA	NA	NA	NA	NA	NA	NA
chr1_1398000_1398600	0.229152	0.00396076	0.00422208	0.150747	-6.64466	-5.73579	0.12381	2.19839	1.91224	NA	NA	NA	NA	NA	NA	NA
chr1_1398600_1399200	0.825123	0.244752	0.121236	0.0315086	-2.2118	-2.67044	0.141846	1.87892	1.69373	NA	NA	NA	NA	NA	NA	NA
chr1_1399200_1399800	0.156714	0.807409	0.000491008	0.159829	-0.324852	-4.37461	0.111146	1.32552	1.17242	NA	NA	NA	NA	NA	NA	NA
chr1_1399800_1400400	0.952563	0.330179	0.00297164	0.00571263	-1.20456	-3.38161	0.0955442	1.22487	1.08218	NA	NA	NA	NA	NA	NA	NA
chr1_1400400_1401000	0.18153	0.0132405	0.000896736	-0.146433	-4.23585	-5.25821	0.108061	1.6485	1.48784	NA	NA	NA	NA	NA	NA	NA
chr1_1406400_1407000	0.201737	0.00438993	0.0917135	0.156269	-4.67071	-2.43025	0.120785	1.56451	1.41312	NA	NA	NA	NA	NA	NA	NA
chr1_14064600_14065200	0.636996	0.0261953	0.372756	0.0527895	-3.05156	-1.05977	0.111176	1.33145	1.17823	NA	NA	NA	NA	NA	NA	NA
chr1_14065200_14065800	0.511452	0.0127702	0.777645	0.0821373	-3.63848	-0.351978	0.124197	1.40822	1.23966	NA	NA	NA	NA	NA	NA	NA
chr1_14128800_14129400	0.0660381	0.000307552	0.0501339	0.211625	-7.66993	-3.55514	0.112586	1.97621	1.77069	NA	NA	NA	NA	NA	NA	NA
chr1_14182800_14183400	0.297615	0.37416	0.997721	0.162698	1.3558	-0.00383611	0.154564	1.51182	1.33634	0.11727	0.378089	1.35963	2.01777	0.673831	0.508132	0.0572837
chr1_14183400_14184000	0.674312	0.408065	0.330094	0.0636628	1.29531	-1.3443	0.150595	1.55241	1.36673	0.129509	0.111113	2.63962	2.06831	1.27622	0.216501	0.0266506
chr1_1418400_1419000	0.347761	0.191817	0.00174937	0.127101	-3.20663	-7.00524	0.134082	2.42327	2.11702	NA	NA	NA	NA	NA	NA	NA
chr1_1419000_1419600	0.911856	0.475318	0.00102764	-0.013877	-1.10822	-4.75442	0.124721	1.54064	1.36276	NA	NA	NA	NA	NA	NA	NA
chr1_1419600_1420200	0.475591	0.625965	0.00383922	-0.0912834	-0.725235	-3.97738	0.12698	1.47865	1.31107	NA	NA	NA	NA	NA	NA	NA
chr1_1420800_1421400	0.625095	0.598546	0.17043	-0.0592398	-0.702343	-1.63498	0.120477	1.32542	1.17538	NA	NA	NA	NA	NA	NA	NA
chr1_1421400_1422000	0.433319	0.716046	0.998665	-0.0925353	-0.418348	-0.00172562	0.11714	1.14355	1.02581	NA	NA	NA	NA	NA	NA	NA
chr1_1422000_1422600	0.56156	0.000993425	0.133839	-0.0689744	-6.00555	-2.35638	0.118013	1.71582	1.54608	NA	NA	NA	NA	NA	NA	NA
chr1_1422600_1423200	0.900572	0.00305925	0.0795598	0.0162655	-7.06425	-3.61676	0.129522	2.26814	2.02052	NA	NA	NA	NA	NA	NA	NA
chr1_14251200_14251800	0.612994	0.0463364	0.0020888	0.0610468	-4.32648	-6.14927	0.119929	2.11719	1.89327	NA	NA	NA	NA	NA	NA	NA
chr1_1425600_1426200	0.799507	0.187431	0.367624	0.0385031	-2.23997	-1.3495	0.150784	1.67578	1.4842	NA	NA	NA	NA	NA	NA	NA
chr1_1429800_1430400	0.0362114	0.618202	0.0347407	0.238173	0.591206	-2.29287	0.110624	1.17875	1.0561	0.210412	0.014223	2.88407	1.58265	1.8223	0.0833978	0.0123084
chr1_1430400_1431000	0.029827	0.825861	0.0230075	0.237073	0.258873	-2.46551	0.105986	1.17042	1.05086	0.289587	0.0114468	2.72439	1.57295	1.73202	0.0986656	0.0139821
[truncated: 191,949 more rows]
