# Supplementary material for: DNA methylation-environment interactions in the human genome
Source: bioRxiv. 2023 Dec 15:2023.05.19.541437. Originally published 2023 May 19. Preprint. [Version 2] doi: 10.1101/2023.05.19.541437 (PMC10245841; doi:10.1101/2023.05.19.541437)
Supplement: Supplement 11 — Supplementary File 11. Table of results from the model testing for methylation-dependent regulatory activity in K562 cells stimulated with dex. [file media-11.xlsx]

## Sheet: sheet1
Genomic_window	methylation_p	RNA_in_methylation_p	RNA_in_unmethylation_p	methylation_beta	RNA_in_methylation_beta	RNA_in_unmethylation_beta	methylation_se	RNA_in_methylation_se	RNA_in_unmethylation_se	RNA_in_methylation_FDR	RNA_in_unmethylation_FDR	RNAxmethylation_beta	RNAxmethylation_se	RNAxmethylation_t	RNAxmethylation_p	RNAxmethylation_FDR
chr1_100037400_100038000	0.0246603	0.0023245	0.675123	0.343055	-4.91028	-0.577647	0.147486	1.51934	1.36908	NA	NA	NA	NA	NA	NA	NA
chr1_1000800_1001400	0.959733	0.100662	0.0362818	-0.00789329	-2.97739	-3.45591	0.155455	1.7758	1.60043	NA	NA	NA	NA	NA	NA	NA
chr1_100132200_100132800	0.333744	0.000843716	0.000315777	-0.0974482	-4.76321	-4.68241	0.0997139	1.32979	1.19828	NA	NA	NA	NA	NA	NA	NA
chr1_100132800_100133400	0.785481	9.06858e-05	0.250844	-0.0277297	-5.21095	-1.27891	0.101262	1.20998	1.09915	NA	NA	NA	NA	NA	NA	NA
chr1_100133400_100134000	0.427116	3.58391e-08	0.381124	0.0840989	-8.26582	-0.990142	0.104925	1.24219	1.11924	NA	NA	NA	NA	NA	NA	NA
chr1_1001400_1002000	0.392754	0.0191597	0.0164502	0.120204	-5.23158	-4.86844	0.139276	2.15173	1.95229	NA	NA	NA	NA	NA	NA	NA
chr1_100141800_100142400	0.569457	0.0651062	0.0465092	-0.088538	-2.53612	2.49325	0.154481	1.34076	1.21733	0.0534044	0.0223277	-5.02936	1.81095	-2.7772	0.0116283	0.0053495
chr1_100142400_100143000	0.0188999	0.0888501	0.030995	0.374298	-2.28823	2.66037	0.153593	1.31525	1.19395	0.0675135	0.0194915	-4.94861	1.77635	-2.78584	0.0114086	0.00530072
chr1_100213800_100214400	0.0980891	0.0227626	0.000336403	0.216338	-4.84472	-7.25022	0.128022	2.05309	1.86525	NA	NA	NA	NA	NA	NA	NA
chr1_100249200_100249800	0.137559	0.00204411	0.00330831	-0.168537	-4.64928	-3.97009	0.111442	1.41867	1.27834	NA	NA	NA	NA	NA	NA	NA
chr1_100249800_100250400	0.150442	0.00262711	0.0418528	-0.175193	-4.476	-2.6671	0.119722	1.40385	1.27259	NA	NA	NA	NA	NA	NA	NA
chr1_100250400_100251000	0.413804	0.0017828	0.0986954	-0.114591	-6.85675	-3.14969	0.138901	2.06209	1.86735	NA	NA	NA	NA	NA	NA	NA
chr1_100265400_100266000	0.491712	0.00221087	0.000837958	-0.0664911	-4.06753	-4.07124	0.095898	1.25172	1.13587	NA	NA	NA	NA	NA	NA	NA
chr1_100266000_100266600	0.11057	0.0197149	0.0877802	-0.145308	-2.44467	-1.59915	0.0892414	1.01039	0.915983	NA	NA	NA	NA	NA	NA	NA
chr1_100266600_100267200	0.124451	0.0880298	0.0206754	-0.182234	-2.20125	-2.74901	0.116362	1.26189	1.1455	NA	NA	NA	NA	NA	NA	NA
chr1_1003200_1003800	0.151584	0.249396	0.000616117	-0.187884	-2.32429	-6.66408	0.128762	1.99141	1.80725	NA	NA	NA	NA	NA	NA	NA
chr1_10032600_10033200	0.637954	0.0603205	0.000738987	-0.057851	-3.15342	-5.37102	0.122094	1.63581	1.48102	NA	NA	NA	NA	NA	NA	NA
chr1_10033200_10033800	0.510953	0.136784	0.000104354	-0.0738738	-2.11277	-5.36261	0.111472	1.39421	1.25812	NA	NA	NA	NA	NA	NA	NA
chr1_100352400_100353000	0.953959	0.0240768	0.00842002	0.00755964	-3.79978	-4.06118	0.130194	1.62653	1.47246	NA	NA	NA	NA	NA	NA	NA
chr1_100353000_100353600	0.888838	0.0567447	0.00183095	0.0172009	-3.385	-5.1944	0.122355	1.73021	1.56655	NA	NA	NA	NA	NA	NA	NA
chr1_1003800_1004400	0.560528	0.720499	7.49121e-09	-0.0523164	-0.471473	-8.43662	0.089203	1.30935	1.18556	NA	NA	NA	NA	NA	NA	NA
chr1_1004400_1005000	0.796858	0.201697	2.09802e-07	-0.0245549	-1.93957	-8.31073	0.0948169	1.4966	1.35485	NA	NA	NA	NA	NA	NA	NA
chr1_100440000_100440600	0.0624842	0.0359569	0.136065	0.318544	3.22623	-2.05705	0.166683	1.49133	1.35489	0.0353076	0.0406477	5.28328	2.01489	2.62212	0.0163259	0.00659137
chr1_100449000_100449600	0.0112831	0.0219612	4.50739e-05	0.291666	-4.18305	-7.26175	0.110298	1.76149	1.60486	NA	NA	NA	NA	NA	NA	NA
chr1_100449600_100450200	0.117466	0.0442202	0.000197702	0.186749	-3.78508	-6.75886	0.116965	1.82765	1.66514	NA	NA	NA	NA	NA	NA	NA
chr1_100479600_100480200	0.198115	0.268019	0.130016	-0.242511	-1.62642	2.02292	0.185612	1.4499	1.31126	0.177453	0.0392633	-3.64934	1.95489	-1.86678	0.0766634	0.0186385
chr1_1005000_1005600	0.448005	0.0286191	7.15231e-05	0.0869399	-4.135	-7.29504	0.113565	1.82754	1.66511	NA	NA	NA	NA	NA	NA	NA
chr1_100538400_100539000	0.290228	0.22024	0.0499338	0.128493	-1.61886	-2.38379	0.120039	1.30189	1.18264	NA	NA	NA	NA	NA	NA	NA
chr1_100539000_100539600	0.615638	0.718575	0.0797311	0.0751795	-0.551027	-2.47592	0.14869	1.51935	1.38051	NA	NA	NA	NA	NA	NA	NA
chr1_1005600_1006200	0.108931	0.506298	0.0240213	0.216047	-0.894549	-2.83431	0.132057	1.33502	1.21275	NA	NA	NA	NA	NA	NA	NA
chr1_100606200_100606800	0.651754	0.0887237	0.00104568	0.0590819	-3.50306	-6.42715	0.130019	2.01269	1.83154	NA	NA	NA	NA	NA	NA	NA
chr1_1006200_1006800	0.478518	0.328453	0.0487707	0.0798996	-1.19844	-2.22955	0.111787	1.21281	1.10022	NA	NA	NA	NA	NA	NA	NA
chr1_1006800_1007400	0.990007	0.0371382	0.0057744	0.00148429	-3.0687	-3.75443	0.117836	1.42793	1.29417	NA	NA	NA	NA	NA	NA	NA
chr1_100719000_100719600	0.0557435	0.000743327	0.0141754	0.23428	-6.28989	-4.0121	0.119243	1.73534	1.57105	NA	NA	NA	NA	NA	NA	NA
chr1_100719600_100720200	0.199977	0.0229516	0.00217276	0.155133	-3.79761	-4.75096	0.119237	1.61171	1.45927	NA	NA	NA	NA	NA	NA	NA
chr1_10074000_10074600	0.94164	0.295134	0.0108581	0.0103817	-1.79633	-4.0818	0.141007	1.6955	1.53485	NA	NA	NA	NA	NA	NA	NA
chr1_10074600_10075200	0.488832	0.0775119	0.0456502	0.0993315	-2.14737	2.21571	0.14231	1.18815	1.07737	0.0607758	0.0221755	-4.36308	1.60388	-2.72033	0.0131777	0.0057792
chr1_10075200_10075800	0.700191	1.5767e-06	0.0219827	0.0485192	-6.58091	2.56325	0.125188	1.18827	1.07958	0.0041589	0.0179925	-9.14416	1.60545	-5.69569	1.4204e-05	3.4272e-05
chr1_100894200_100894800	0.681807	0.00301474	7.28642e-05	-0.042852	-5.70927	-7.26329	0.103829	1.81875	1.66007	NA	NA	NA	NA	NA	NA	NA
chr1_100894800_100895400	0.743377	3.40739e-05	0.00487965	-0.0346633	-6.4968	-3.7607	0.105219	1.40889	1.26894	NA	NA	NA	NA	NA	NA	NA
chr1_100895400_100896000	0.485402	0.00159453	0.625094	0.100039	-5.15127	-0.684368	0.142193	1.53129	1.39076	NA	NA	NA	NA	NA	NA	NA
chr1_100896000_100896600	0.4467	0.0480417	0.190586	0.108041	-3.05804	-1.81529	0.14072	1.50395	1.36568	NA	NA	NA	NA	NA	NA	NA
chr1_100896600_100897200	0.988359	0.00517259	0.000465423	-0.00157318	-4.86851	-5.66427	0.107211	1.6548	1.4983	NA	NA	NA	NA	NA	NA	NA
chr1_101025000_101025600	0.250987	0.228332	1.73686e-06	-0.118811	-1.62901	-6.61787	0.102143	1.33352	1.20118	NA	NA	NA	NA	NA	NA	NA
chr1_101025600_101026200	0.615041	0.139358	0.000458701	-0.0508125	-1.90127	-4.34382	0.100327	1.26307	1.14756	NA	NA	NA	NA	NA	NA	NA
chr1_101026200_101026800	0.64947	0.0057557	0.00682209	-0.0552919	-4.29543	-3.78637	0.120827	1.48004	1.33402	NA	NA	NA	NA	NA	NA	NA
chr1_101071200_101071800	0.294528	0.504996	0.457644	0.180572	-1.09757	-1.10505	0.17022	1.63298	1.47478	NA	NA	NA	NA	NA	NA	NA
chr1_101071800_101072400	0.036667	0.938991	0.914439	0.349835	-0.112319	0.143237	0.162359	1.45919	1.32557	0.554694	0.286656	-0.255556	1.97139	-0.129632	0.898152	0.144596
chr1_101128200_101128800	0.98724	0.701932	0.019442	-0.00250142	-0.646822	-3.66906	0.155521	1.67917	1.51283	NA	NA	NA	NA	NA	NA	NA
chr1_101128800_101129400	0.992395	0.808382	0.0329091	-0.00155569	-0.423876	-3.44706	0.162292	1.73742	1.56531	NA	NA	NA	NA	NA	NA	NA
chr1_101199000_101199600	0.00553039	0.000500988	5.39019e-06	0.453124	3.34314	4.16686	0.155331	0.890052	0.805749	0.00549931	0.00253236	-0.823718	1.20059	-0.686093	0.500532	0.083672
chr1_101235600_101236200	0.487777	0.0107835	0.001192	-0.080583	-4.00751	-4.70673	0.115168	1.50539	1.3586	NA	NA	NA	NA	NA	NA	NA
chr1_101236200_101236800	0.199947	0.00429218	0.00103714	-0.142909	-4.36489	-4.59097	0.109835	1.4497	1.30725	NA	NA	NA	NA	NA	NA	NA
chr1_101236800_101237400	0.0891059	0.000374022	0.00699002	-0.194008	-5.95123	-3.95749	0.111606	1.54484	1.39885	NA	NA	NA	NA	NA	NA	NA
chr1_101238600_101239200	0.332132	3.1364e-05	0.000255564	-0.0959973	-7.94226	-6.21139	0.0978988	1.71287	1.5621	NA	NA	NA	NA	NA	NA	NA
chr1_101239200_101239800	0.480656	0.00110995	0.000152548	-0.0714931	-5.70581	-6.13293	0.100516	1.63547	1.48068	NA	NA	NA	NA	NA	NA	NA
chr1_101239800_101240400	0.463389	0.00413885	6.25262e-05	0.075691	-5.47158	-7.26763	0.102327	1.80925	1.64311	NA	NA	NA	NA	NA	NA	NA
chr1_101242200_101242800	0.0119375	0.000488432	0.614424	0.3699	-5.20855	0.635757	0.141069	1.38359	1.25308	0.00548294	0.187	-5.8443	1.86669	-3.13084	0.0052632	0.00327893
chr1_101242800_101243400	0.0419316	0.00120046	0.313501	0.295227	-4.67271	1.24627	0.140923	1.34972	1.22242	0.00689006	0.0883502	-5.91898	1.821	-3.25039	0.00400706	0.00277167
chr1_101251200_101251800	0.0249848	0.85442	1.87111e-06	0.415789	-0.21377	5.76161	0.179181	1.15829	1.04998	0.523629	0.00215734	-5.97538	1.56336	-3.82214	0.001066	0.00123924
chr1_1012800_1013400	0.608859	0.15885	0.00327711	-0.0659596	-2.04901	-4.01291	0.127985	1.42975	1.29071	NA	NA	NA	NA	NA	NA	NA
chr1_101291400_101292000	0.627078	0.085142	0.00519975	0.0625534	-3.34988	-5.06503	0.127855	1.90223	1.72274	NA	NA	NA	NA	NA	NA	NA
chr1_101302800_101303400	0.0339528	0.0173184	0.450959	0.343565	-5.13963	-1.43142	0.156985	2.07849	1.88209	NA	NA	NA	NA	NA	NA	NA
chr1_101303400_101304000	0.112524	0.0270598	0.250011	0.253358	-4.67303	-2.15657	0.156477	2.04367	1.85014	NA	NA	NA	NA	NA	NA	NA
chr1_101306400_101307000	0.681906	0.0434063	0.0610376	-0.0589423	-3.84982	-3.22171	0.142862	1.85141	1.67609	NA	NA	NA	NA	NA	NA	NA
chr1_101307000_101307600	0.506249	0.0277661	0.0410476	-0.0915762	-4.05972	-3.39897	0.136652	1.78404	1.61509	NA	NA	NA	NA	NA	NA	NA
chr1_101309400_101310000	0.505455	0.00119362	0.0694564	-0.0817103	-4.93658	-2.40426	0.121701	1.42514	1.29221	NA	NA	NA	NA	NA	NA	NA
chr1_101310000_101310600	0.280618	0.0002918	0.0978592	-0.134361	-5.63977	-2.19322	0.123009	1.43385	1.29696	NA	NA	NA	NA	NA	NA	NA
chr1_101311200_101311800	0.845169	0.0573396	0.756521	0.0314497	-3.16225	-0.455334	0.160103	1.62039	1.4595	NA	NA	NA	NA	NA	NA	NA
chr1_101311800_101312400	0.097178	0.103614	0.209546	0.260724	-2.99857	-2.08043	0.153856	1.80438	1.63384	NA	NA	NA	NA	NA	NA	NA
chr1_1013400_1014000	0.889921	0.0297014	0.0839033	0.0150157	-2.82031	-2.01562	0.107869	1.25535	1.13986	NA	NA	NA	NA	NA	NA	NA
chr1_101369400_101370000	0.904199	0.154848	0.000262658	0.0152103	-2.89599	-7.254	0.125652	2.00091	1.82839	NA	NA	NA	NA	NA	NA	NA
chr1_101370000_101370600	0.562962	0.153159	0.00028027	0.0748328	-3.00761	-7.46001	0.128394	2.06932	1.89033	NA	NA	NA	NA	NA	NA	NA
chr1_1014000_1014600	0.796316	0.000223715	0.00135729	-0.0267841	-5.86089	-4.49211	0.103143	1.4582	1.31357	NA	NA	NA	NA	NA	NA	NA
chr1_101473800_101474400	0.0780014	0.407835	0.0198211	-0.28939	-1.83519	-4.83785	0.160394	2.1961	2.00132	NA	NA	NA	NA	NA	NA	NA
chr1_1015200_1015800	0.149144	0.0660702	0.00248748	0.185608	-3.4652	-5.34109	0.126425	1.83876	1.66503	NA	NA	NA	NA	NA	NA	NA
chr1_1018200_1018800	0.0122276	0.33392	0.0242879	0.377166	-1.95912	-4.23762	0.144362	2.0054	1.81681	NA	NA	NA	NA	NA	NA	NA
chr1_101846400_101847000	0.617025	0.000348249	0.0388989	0.0604844	-5.57124	-2.7564	0.120099	1.43748	1.29499	NA	NA	NA	NA	NA	NA	NA
chr1_101847000_101847600	0.717895	0.00608033	0.00271973	0.0428948	-4.45016	-4.42157	0.117975	1.54429	1.39218	NA	NA	NA	NA	NA	NA	NA
chr1_1021200_1021800	0.143797	0.0684377	0.400306	-0.185662	-2.37698	-0.981228	0.124759	1.27269	1.15539	NA	NA	NA	NA	NA	NA	NA
chr1_1021800_1022400	0.203284	0.182503	0.29572	-0.162396	-1.71888	-1.21862	0.125756	1.26916	1.15163	NA	NA	NA	NA	NA	NA	NA
chr1_1022400_1023000	0.215772	0.628188	0.00295873	-0.149902	-0.619169	-3.62808	0.119366	1.26963	1.15329	NA	NA	NA	NA	NA	NA	NA
chr1_1023000_1023600	0.462808	0.265393	0.0108874	-0.0936464	-1.48579	-3.16815	0.126435	1.31718	1.19177	NA	NA	NA	NA	NA	NA	NA
chr1_1023600_1024200	0.774821	0.646504	0.996073	-0.0366656	-0.516436	-0.00502061	0.127387	1.11837	1.01425	NA	NA	NA	NA	NA	NA	NA
chr1_1024200_1024800	0.944987	0.40287	0.639511	0.00864949	0.878251	-0.444388	0.124639	1.03983	0.942249	0.265752	0.195882	1.32264	1.40324	0.942564	0.357151	0.0629791
chr1_1024800_1025400	0.109225	0.315639	0.0695136	0.259764	-1.64185	-2.7224	0.158915	1.61764	1.46352	NA	NA	NA	NA	NA	NA	NA
chr1_1025400_1026000	0.4011	0.0486972	0.0019182	0.102994	-3.19731	-4.71238	0.121481	1.57725	1.4282	NA	NA	NA	NA	NA	NA	NA
chr1_1026000_1026600	0.824685	0.0579464	0.00128527	0.0277631	-3.10711	-4.96718	0.124587	1.59617	1.44456	NA	NA	NA	NA	NA	NA	NA
chr1_102659400_102660000	0.21388	0.12966	0.343543	0.227688	-3.46433	-1.94489	0.180547	2.24344	2.03133	NA	NA	NA	NA	NA	NA	NA
chr1_1026600_1027200	0.753352	0.735025	2.16892e-06	-0.0350452	-0.484005	-6.97488	0.110839	1.42108	1.28134	NA	NA	NA	NA	NA	NA	NA
chr1_1027200_1027800	0.905233	0.554075	4.85193e-07	-0.0122281	-0.816754	-7.27345	0.102124	1.36992	1.23552	NA	NA	NA	NA	NA	NA	NA
chr1_1027800_1028400	0.931952	0.00784192	0.00109613	-0.0099446	-4.91287	-5.57885	0.115801	1.76383	1.59712	NA	NA	NA	NA	NA	NA	NA
chr1_1028400_1029000	0.554094	0.0102398	0.0204002	0.0783854	-5.39877	-4.41481	0.13148	2.01271	1.83538	NA	NA	NA	NA	NA	NA	NA
chr1_102896400_102897000	0.18742	0.0137276	0.0104028	0.182177	-5.43	-5.16293	0.136058	2.11563	1.92922	NA	NA	NA	NA	NA	NA	NA
chr1_103050600_103051200	0.356227	0.0173974	0.0921843	-0.134837	-5.19452	-3.30481	0.144624	2.10227	1.91997	NA	NA	NA	NA	NA	NA	NA
chr1_103055400_103056000	0.616285	0.029537	0.714614	0.090331	-4.86007	-0.720051	0.178985	2.16097	1.95656	NA	NA	NA	NA	NA	NA	NA
chr1_103107600_103108200	0.2825	0.236749	4.51511e-05	-0.0911048	-1.38017	-4.72724	0.0837388	1.1507	1.04485	NA	NA	NA	NA	NA	NA	NA
chr1_103108200_103108800	0.366244	0.210517	0.000296683	-0.0746231	-1.38412	-3.88023	0.0817433	1.08936	0.987859	NA	NA	NA	NA	NA	NA	NA
chr1_103108800_103109400	0.479261	0.004555	0.00107316	-0.0818118	-5.22123	-5.53524	0.114657	1.74678	1.58136	NA	NA	NA	NA	NA	NA	NA
chr1_1032000_1032600	0.108971	0.0292429	0.000851234	-0.2012	-4.45489	-6.46345	0.122997	1.97702	1.80597	NA	NA	NA	NA	NA	NA	NA
chr1_1035000_1035600	0.492823	0.253176	0.00355828	-0.0939212	-1.81975	-4.36865	0.13581	1.5718	1.41872	NA	NA	NA	NA	NA	NA	NA
chr1_103524600_103525200	0.53156	0.134613	0.000233427	-0.0771904	-2.9726	-7.15498	0.122412	1.95047	1.78626	NA	NA	NA	NA	NA	NA	NA
chr1_1035600_1036200	0.487072	0.0335384	0.000923032	-0.0832498	-3.20795	-4.69171	0.118786	1.46222	1.32103	NA	NA	NA	NA	NA	NA	NA
chr1_1036200_1036800	0.427805	0.468284	0.000151768	0.104009	-1.20103	-6.15489	0.12996	1.64171	1.48539	NA	NA	NA	NA	NA	NA	NA
chr1_1036800_1037400	0.889838	0.987204	1.01588e-05	0.0170991	0.0259381	-7.25182	0.122743	1.60811	1.45604	0.56974	0.00289692	7.27776	2.16934	3.35482	0.00315303	0.00237136
chr1_1037400_1038000	0.786778	0.11489	0.00088145	0.0360444	-2.96524	-5.95459	0.132447	1.84376	1.66929	NA	NA	NA	NA	NA	NA	NA
chr1_10374000_10374600	0.578377	0.0146523	2.0268e-06	0.0891192	2.36251	4.5996	0.159173	0.929945	0.841866	0.0204612	0.00218638	-2.2371	1.25441	-1.78339	0.0897066	0.0208244
chr1_10374600_10375200	0.497689	0.159593	0.0369299	0.115912	1.73604	2.36533	0.169521	1.21358	1.09937	0.109985	0.0205226	-0.62929	1.63749	-0.384301	0.704811	0.116636
chr1_10377600_10378200	0.735115	0.172482	0.000503787	-0.0441843	-2.83827	-7.02993	0.129775	2.0468	1.87251	NA	NA	NA	NA	NA	NA	NA
chr1_10378200_10378800	0.565701	0.207913	0.00118856	-0.0774004	-2.64802	-6.5758	0.133741	2.072	1.89756	NA	NA	NA	NA	NA	NA	NA
chr1_1038000_1038600	0.817053	0.149339	0.00128817	0.0313299	-2.73628	-5.80331	0.134625	1.86471	1.68811	NA	NA	NA	NA	NA	NA	NA
chr1_10380600_10381200	0.206575	0.0476803	0.000362696	0.166944	-4.31086	-7.42686	0.130238	2.1165	1.92286	NA	NA	NA	NA	NA	NA	NA
chr1_10398000_10398600	0.264191	0.00165184	0.0153932	0.147191	-6.48094	-4.41223	0.130154	1.9336	1.75046	NA	NA	NA	NA	NA	NA	NA
chr1_10398600_10399200	0.112286	0.0064575	0.0338161	0.241964	-6.26967	-4.34819	0.149339	2.19291	1.98522	NA	NA	NA	NA	NA	NA	NA
chr1_10399200_10399800	0.307751	0.00309842	0.000533536	-0.112639	-5.68923	-6.16865	0.109163	1.81806	1.65146	NA	NA	NA	NA	NA	NA	NA
chr1_10399800_10400400	0.125047	0.992565	0.274925	-0.171545	0.00939212	-1.0044	0.109715	1.00226	0.908566	0.570725	0.0768088	1.01379	1.35278	0.749412	0.462333	0.078097
chr1_10400400_10401000	0.0757487	0.260499	0.682286	-0.247282	1.23181	0.403611	0.135976	1.08072	0.979503	0.17272	0.210566	0.828196	1.45855	0.56782	0.576477	0.0954244
chr1_10403400_10404000	0.107559	0.312686	0.110512	-0.283406	-2.06712	-2.98393	0.172538	2.02411	1.83229	NA	NA	NA	NA	NA	NA	NA
chr1_10414800_10415400	0.614624	0.87924	0.961918	-0.0887679	-0.242022	-0.0690941	0.175061	1.58378	1.43892	NA	NA	NA	NA	NA	NA	NA
chr1_10428600_10429200	0.123195	0.0945836	0.000733851	0.198293	-3.22239	-6.1981	0.126183	1.8863	1.70798	NA	NA	NA	NA	NA	NA	NA
chr1_10429800_10430400	0.812107	0.00601346	0.236015	0.0372988	-5.02484	-1.88447	0.155976	1.7412	1.56866	NA	NA	NA	NA	NA	NA	NA
chr1_10431000_10431600	0.362859	0.00661881	0.00251339	-0.107313	-4.91532	-5.00378	0.116718	1.72482	1.56167	NA	NA	NA	NA	NA	NA	NA
chr1_1043400_1044000	0.977364	0.0273053	0.736281	0.00431911	-3.50824	-0.473099	0.151365	1.53686	1.39595	NA	NA	NA	NA	NA	NA	NA
chr1_10434600_10435200	0.731705	0.0973847	0.00148875	-0.0482064	-3.70749	-6.77038	0.139716	2.18922	1.99844	NA	NA	NA	NA	NA	NA	NA
chr1_10435200_10435800	0.597525	0.238464	0.000530445	0.0697957	-2.44414	-6.96973	0.131245	2.04536	1.86496	NA	NA	NA	NA	NA	NA	NA
chr1_1044000_1044600	0.796492	0.0947092	0.0855446	-0.0324931	-2.39078	-2.23621	0.125239	1.40004	1.27152	NA	NA	NA	NA	NA	NA	NA
chr1_1044600_1045200	0.5902	0.00185181	0.00116056	-0.0601347	-5.43562	-5.1592	0.110849	1.64126	1.48528	NA	NA	NA	NA	NA	NA	NA
chr1_10449600_10450200	0.899548	0.0021306	0.000617134	0.013778	-5.21942	-5.34036	0.108523	1.59977	1.44848	NA	NA	NA	NA	NA	NA	NA
chr1_10450200_10450800	0.551801	0.00549324	0.0191136	-0.0747678	-4.07231	-3.06875	0.124687	1.39478	1.26165	NA	NA	NA	NA	NA	NA	NA
chr1_10450800_10451400	0.904961	0.00021991	0.0716299	-0.014648	-6.13421	-2.54668	0.121983	1.5241	1.37978	NA	NA	NA	NA	NA	NA	NA
chr1_1045200_1045800	0.389155	0.0180858	0.00300735	-0.113737	-4.85846	-5.62543	0.130777	1.97898	1.79154	NA	NA	NA	NA	NA	NA	NA
chr1_1045800_1046400	0.873678	0.135999	0.0115041	0.0245771	-2.73988	-4.28511	0.153692	1.80433	1.62517	NA	NA	NA	NA	NA	NA	NA
chr1_10461000_10461600	0.98283	0.0722695	0.000110414	-0.00259783	-3.63766	-7.6648	0.120029	1.97547	1.80579	NA	NA	NA	NA	NA	NA	NA
chr1_10461600_10462200	0.674148	0.0677013	9.00847e-05	0.050372	-3.69912	-7.77923	0.119007	1.97511	1.80546	NA	NA	NA	NA	NA	NA	NA
chr1_1046400_1047000	0.415412	0.731755	0.00576247	0.117832	-0.512207	-3.90806	0.143325	1.48481	1.34677	NA	NA	NA	NA	NA	NA	NA
chr1_1047000_1047600	0.396154	0.0293263	0.100979	0.0898987	-2.70353	-1.82393	0.10492	1.20044	1.08889	NA	NA	NA	NA	NA	NA	NA
chr1_10471800_10472400	0.278349	0.068623	0.000627706	0.142926	-3.79339	-6.77333	0.130226	2.03249	1.83998	NA	NA	NA	NA	NA	NA	NA
chr1_10472400_10473000	0.160349	0.0138783	0.000656945	0.171363	-5.11317	-6.62433	0.120013	1.99558	1.80697	NA	NA	NA	NA	NA	NA	NA
chr1_10474200_10474800	0.732429	1.57394e-05	0.0314188	0.0368318	-4.88621	2.03134	0.10705	1.00794	0.914063	0.0041589	0.0195699	-6.91755	1.36068	-5.08389	5.66926e-05	0.000161827
chr1_10474800_10475400	0.12753	0.00019067	0.036964	-0.188546	-4.40457	2.10974	0.121402	1.08203	0.980758	0.00467877	0.0205269	-6.51431	1.46037	-4.46073	0.000239737	0.000520468
chr1_10475400_10476000	0.232887	0.00096126	0.869145	-0.163933	-4.72724	-0.20109	0.135536	1.33622	1.21356	NA	NA	NA	NA	NA	NA	NA
chr1_1047600_1048200	0.250968	0.245742	0.0592145	0.128229	-1.42759	-2.1306	0.110235	1.21357	1.10026	NA	NA	NA	NA	NA	NA	NA
chr1_10510200_10510800	0.275209	0.000278514	0.00166419	0.140381	-4.20737	3.23558	0.127062	1.06558	0.966091	0.00490926	0.0115886	-7.44295	1.43833	-5.17472	4.60561e-05	0.000125104
chr1_10510800_10511400	0.451913	4.58837e-08	0.000199941	0.0828365	-6.51511	3.64407	0.109148	0.989919	0.898569	0.0041589	0.00668101	-10.1592	1.33692	-7.59892	2.55636e-07	0
chr1_1051200_1051800	0.381884	0.311843	0.000331835	0.110451	-1.47557	-5.05532	0.125054	1.44232	1.29908	NA	NA	NA	NA	NA	NA	NA
chr1_1051800_1052400	0.120093	0.127712	9.04298e-05	0.181779	-2.25232	-5.63812	0.114689	1.45096	1.3089	NA	NA	NA	NA	NA	NA	NA
chr1_105204600_105205200	0.758805	0.289884	0.00282932	0.044975	-2.39225	-6.45477	0.145571	2.23323	2.04143	NA	NA	NA	NA	NA	NA	NA
chr1_1053000_1053600	0.0533189	0.0124281	0.00563624	0.254021	-5.27124	-5.35358	0.127945	2.02258	1.83966	NA	NA	NA	NA	NA	NA	NA
chr1_105334200_105334800	0.806236	0.0618358	0.0587286	-0.0407029	-4.12384	-3.79403	0.164951	2.15229	1.95536	NA	NA	NA	NA	NA	NA	NA
chr1_10535400_10536000	0.719651	0.00616634	0.00012475	0.038237	-4.63072	-6.13116	0.105854	1.60989	1.45774	NA	NA	NA	NA	NA	NA	NA
chr1_1053600_1054200	0.999726	0.0156514	0.000824282	3.8894e-05	-3.6787	-4.7501	0.112492	1.46335	1.32322	NA	NA	NA	NA	NA	NA	NA
chr1_105383400_105384000	0.0757935	0.120926	0.897772	0.305666	-2.55941	0.188535	0.168107	1.61852	1.45906	0.0865511	0.281757	-2.74794	2.1791	-1.26104	0.221805	0.0419984
chr1_105384000_105384600	0.108925	0.101188	0.00455338	0.2287	-3.42104	-5.54998	0.139789	2.04365	1.85669	NA	NA	NA	NA	NA	NA	NA
chr1_1054200_1054800	0.830295	0.0759576	0.00091864	0.0265791	-2.63694	-4.65587	0.123283	1.45108	1.31035	NA	NA	NA	NA	NA	NA	NA
chr1_1054800_1055400	0.255242	0.739641	0.00527659	0.176564	-0.549021	-4.36284	0.153181	1.6417	1.48667	NA	NA	NA	NA	NA	NA	NA
chr1_105490200_105490800	0.0185418	0.039714	0.658177	-0.37929	-3.72281	-0.708501	0.15514	1.75665	1.59058	NA	NA	NA	NA	NA	NA	NA
chr1_10552800_10553400	0.284368	0.237112	0.00199429	0.144614	-2.15262	-5.34293	0.133445	1.79613	1.62603	NA	NA	NA	NA	NA	NA	NA
chr1_10553400_10554000	0.764432	0.131361	0.0359555	-0.0421134	-2.6182	-3.33646	0.139671	1.70321	1.54227	NA	NA	NA	NA	NA	NA	NA
chr1_1055400_1056000	0.411758	0.0713895	9.99517e-05	0.0901199	-3.07363	-6.44237	0.108757	1.66382	1.50664	NA	NA	NA	NA	NA	NA	NA
chr1_10567200_10567800	0.0898251	0.00294756	0.193482	0.269636	-4.65144	1.7578	0.155472	1.47796	1.33124	0.00938836	0.054572	-6.40924	1.98911	-3.22217	0.00427425	0.00288844
chr1_1058400_1059000	0.467367	0.0882502	0.00907514	-0.103515	-3.63104	-5.14813	0.141203	2.08302	1.8863	NA	NA	NA	NA	NA	NA	NA
chr1_10594200_10594800	0.0448837	0.0644822	9.12077e-05	0.248675	-3.9899	-8.28877	0.120466	2.10423	1.92546	NA	NA	NA	NA	NA	NA	NA
chr1_10594800_10595400	0.514439	0.0854038	7.86252e-05	0.0772384	-3.45648	-7.82848	0.117522	1.96447	1.79905	NA	NA	NA	NA	NA	NA	NA
chr1_10597200_10597800	0.0377979	0.356817	2.40709e-05	0.24793	-1.68502	-7.73133	0.115787	1.80957	1.63867	NA	NA	NA	NA	NA	NA	NA
chr1_10597800_10598400	0.0902558	0.284125	1.69596e-05	0.197777	-1.91051	-7.69881	0.114196	1.76206	1.59561	NA	NA	NA	NA	NA	NA	NA
chr1_10601400_10602000	0.513942	0.0241641	0.0546895	-0.0923786	-4.17866	-3.1984	0.140391	1.78988	1.62058	NA	NA	NA	NA	NA	NA	NA
chr1_1060800_1061400	0.355798	0.0768914	0.00133332	-0.114942	-2.97423	-5.09346	0.123174	1.64208	1.48675	NA	NA	NA	NA	NA	NA	NA
chr1_106080600_106081200	0.120043	0.0150874	0.111598	-0.214815	-3.58307	-2.08529	0.135514	1.41696	1.28449	NA	NA	NA	NA	NA	NA	NA
chr1_106081200_106081800	0.357712	0.000950246	0.110113	-0.118906	-4.90146	-2.03773	0.127936	1.38393	1.24983	NA	NA	NA	NA	NA	NA	NA
chr1_10613400_10614000	0.960052	0.0818519	2.91767e-08	0.00411152	-2.58378	-8.82251	0.0816214	1.45112	1.31389	NA	NA	NA	NA	NA	NA	NA
chr1_1061400_1062000	0.423214	0.0268144	0.00173672	-0.100311	-4.0333	-5.31526	0.124094	1.7609	1.59412	NA	NA	NA	NA	NA	NA	NA
chr1_10614000_10614600	0.979974	0.282502	1.72849e-07	-0.00237	-1.6633	-8.56865	0.0938827	1.52882	1.38402	NA	NA	NA	NA	NA	NA	NA
chr1_106189800_106190400	0.858861	0.468684	0.00348065	-0.0237428	-1.41224	-5.46214	0.132742	1.93215	1.76923	NA	NA	NA	NA	NA	NA	NA
chr1_10621800_10622400	0.48336	0.0397003	0.00139131	0.0887176	-4.24668	-6.20948	0.12551	2.0037	1.82031	NA	NA	NA	NA	NA	NA	NA
chr1_10623600_10624200	0.74388	0.0287742	0.00119254	-0.0390702	-4.2154	-5.85319	0.118837	1.86499	1.6896	NA	NA	NA	NA	NA	NA	NA
chr1_10625400_10626000	0.49236	0.135699	0.000651635	-0.0931872	-3.28686	-7.26672	0.134603	2.16284	1.98073	NA	NA	NA	NA	NA	NA	NA
chr1_1062600_1063200	0.727727	0.00850977	8.42958e-05	0.0366024	-4.05838	-5.77412	0.104469	1.47363	1.33364	NA	NA	NA	NA	NA	NA	NA
chr1_10626600_10627200	0.388088	0.0877274	0.00643778	0.122355	-3.08598	-4.57652	0.140367	1.76733	1.60007	NA	NA	NA	NA	NA	NA	NA
chr1_10627200_10627800	0.870133	0.0619854	0.000562352	0.0205419	-3.5513	-6.24241	0.12492	1.85459	1.67906	NA	NA	NA	NA	NA	NA	NA
chr1_10630200_10630800	0.257633	0.0189227	0.00713771	-0.130736	-3.35732	-3.53064	0.114003	1.37795	1.25148	NA	NA	NA	NA	NA	NA	NA
chr1_10630800_10631400	0.0361689	0.201661	0.2134	-0.264971	-1.63979	-1.45057	0.12263	1.26518	1.14902	NA	NA	NA	NA	NA	NA	NA
chr1_10631400_10632000	0.804797	0.0823279	0.997047	-0.0346317	-2.35719	-0.00448203	0.13929	1.32599	1.20435	NA	NA	NA	NA	NA	NA	NA
chr1_1063200_1063800	0.96938	0.365636	0.000390428	0.00447865	-1.21882	-4.64124	0.116014	1.3334	1.2092	NA	NA	NA	NA	NA	NA	NA
chr1_10632000_10632600	0.192767	0.00120402	0.0276356	-0.165121	-5.747	-3.4244	0.124847	1.66052	1.50352	NA	NA	NA	NA	NA	NA	NA
chr1_10634400_10635000	0.18449	0.642733	9.4287e-05	0.171968	-0.71056	-5.8882	0.127565	1.52128	1.37114	NA	NA	NA	NA	NA	NA	NA
chr1_10635000_10635600	0.855742	0.335593	1.3406e-05	0.0207143	-1.41475	-6.41359	0.113278	1.45325	1.30983	NA	NA	NA	NA	NA	NA	NA
chr1_10635600_10636200	0.426907	0.0412296	0.00161521	-0.0983855	-3.19433	-4.59879	0.122693	1.51928	1.36887	NA	NA	NA	NA	NA	NA	NA
chr1_10636200_10636800	0.250574	0.008662	0.000157196	0.122266	-4.35391	-5.92899	0.10502	1.58486	1.43475	NA	NA	NA	NA	NA	NA	NA
chr1_10638000_10638600	0.844613	0.136147	0.0194177	0.0291823	-3.29014	-4.76153	0.148021	2.16754	1.96286	NA	NA	NA	NA	NA	NA	NA
chr1_10639200_10639800	0.998724	0.00121352	0.024051	-0.00020137	-6.37678	-3.90116	0.125253	1.84393	1.6696	NA	NA	NA	NA	NA	NA	NA
chr1_10639800_10640400	0.78242	0.00049906	0.0115366	-0.0323952	-5.76631	-3.64861	0.116592	1.53466	1.38436	NA	NA	NA	NA	NA	NA	NA
chr1_10640400_10641000	0.991781	0.0544301	0.0994578	-0.00132574	-2.70702	-2.09492	0.127973	1.37008	1.2449	NA	NA	NA	NA	NA	NA	NA
chr1_10641000_10641600	0.776761	0.214691	0.689883	0.0401238	-1.58158	0.457642	0.140647	1.25639	1.13944	0.143725	0.213181	-2.03922	1.69612	-1.20229	0.243295	0.0453414
chr1_10641600_10642200	0.185123	0.223052	0.125973	0.209829	-1.94975	-2.23265	0.155879	1.57772	1.43154	NA	NA	NA	NA	NA	NA	NA
chr1_10642800_10643400	0.299573	0.0104459	0.000436445	0.126243	-5.27188	-6.8177	0.12027	1.97112	1.79336	NA	NA	NA	NA	NA	NA	NA
chr1_10643400_10644000	0.448411	0.0159444	0.000321601	0.0914357	-4.75463	-6.72436	0.119545	1.89701	1.72346	NA	NA	NA	NA	NA	NA	NA
chr1_10644600_10645200	0.875903	3.78853e-05	0.145037	-0.0194622	-6.94403	-2.02645	0.123907	1.51663	1.36602	NA	NA	NA	NA	NA	NA	NA
chr1_10647600_10648200	0.169977	0.00146796	0.0362595	-0.184236	-6.33358	-3.64983	0.132069	1.86683	1.69003	NA	NA	NA	NA	NA	NA	NA
chr1_10648200_10648800	0.125706	0.000478811	0.0058612	-0.186942	-7.20293	-5.0451	0.119777	1.91004	1.74242	NA	NA	NA	NA	NA	NA	NA
chr1_10651200_10651800	0.0616174	0.98945	0.000520068	0.289428	-0.0238483	-6.06085	0.150925	1.7934	1.61893	NA	NA	NA	NA	NA	NA	NA
chr1_10651800_10652400	0.8457	0.0504157	0.0059487	-0.0275138	-3.67043	-4.77361	0.140554	1.82497	1.65182	NA	NA	NA	NA	NA	NA	NA
chr1_10653600_10654200	0.642503	0.555622	0.00390011	-0.0597515	-0.805136	-3.75022	0.127836	1.35574	1.23122	NA	NA	NA	NA	NA	NA	NA
chr1_10654200_10654800	0.597865	0.284604	0.00280412	-0.0606984	-1.39726	-3.70976	0.114244	1.28999	1.17209	NA	NA	NA	NA	NA	NA	NA
chr1_10654800_10655400	0.598769	0.145358	0.00046331	0.064042	-2.1429	-4.92453	0.120837	1.4457	1.30211	NA	NA	NA	NA	NA	NA	NA
chr1_10655400_10656000	0.441916	0.0453197	0.00162806	0.0970365	-4.01413	-5.92625	0.125058	1.94871	1.76545	NA	NA	NA	NA	NA	NA	NA
chr1_10658400_10659000	0.052666	0.426856	1.44725e-05	-0.230336	-1.17402	-6.42576	0.115683	1.46392	1.31858	NA	NA	NA	NA	NA	NA	NA
chr1_10659000_10659600	0.89086	0.425709	0.00038925	-0.0175061	-1.15687	-4.99875	0.126849	1.43893	1.30201	NA	NA	NA	NA	NA	NA	NA
chr1_10659600_10660200	0.294262	0.0122019	0.00185919	0.129473	-4.73863	-5.4339	0.121982	1.81316	1.64143	NA	NA	NA	NA	NA	NA	NA
chr1_10660200_10660800	0.98092	0.0307649	9.13213e-05	0.00274745	-4.46791	-7.89199	0.114231	2.00226	1.83345	NA	NA	NA	NA	NA	NA	NA
chr1_10660800_10661400	0.988378	0.0325084	0.00059775	0.00175436	-4.25275	-6.4574	0.119759	1.9265	1.74643	NA	NA	NA	NA	NA	NA	NA
chr1_1066200_1066800	0.418319	0.00106756	0.000159238	0.0937343	-6.60197	-7.07043	0.114733	1.88515	1.71268	NA	NA	NA	NA	NA	NA	NA
chr1_10662000_10662600	0.418558	0.0365054	0.0304143	0.120226	-4.12937	-3.87704	0.147236	1.91472	1.73361	NA	NA	NA	NA	NA	NA	NA
chr1_10662600_10663200	0.45508	0.00970251	0.506294	0.099782	-3.40789	0.766751	0.132407	1.26063	1.14428	0.0163585	0.150127	-4.17464	1.70252	-2.45204	0.0235155	0.00832152
chr1_10664400_10665000	0.894108	0.0487695	0.00221634	0.0176802	-4.11913	-5.97958	0.132065	2.03267	1.84061	NA	NA	NA	NA	NA	NA	NA
chr1_10665000_10665600	0.421484	0.0587287	0.00338269	0.11334	-4.17643	-6.03728	0.139687	2.15245	1.949	NA	NA	NA	NA	NA	NA	NA
chr1_10666200_10666800	0.758747	0.00401334	0.00106915	0.0359123	-5.23924	-5.47159	0.116209	1.726	1.56261	NA	NA	NA	NA	NA	NA	NA
chr1_10666800_10667400	0.363659	0.398505	0.000518185	-0.112812	-1.19223	-4.72861	0.122906	1.39844	1.26266	NA	NA	NA	NA	NA	NA	NA
chr1_10667400_10668000	0.871188	0.271572	0.203873	-0.0234634	-1.57293	-1.65476	0.143866	1.4128	1.28311	NA	NA	NA	NA	NA	NA	NA
chr1_1066800_1067400	0.77656	0.00212313	0.00623241	-0.0341771	-6.18288	-4.96831	0.119692	1.89435	1.72966	NA	NA	NA	NA	NA	NA	NA
chr1_10668000_10668600	0.992753	0.00233231	0.0585935	-0.00119261	-5.05903	-2.74498	0.130568	1.56594	1.41392	NA	NA	NA	NA	NA	NA	NA
chr1_10668600_10669200	0.433345	0.0358039	0.00471107	-0.0980738	-3.01022	-3.7363	0.124037	1.39027	1.25521	NA	NA	NA	NA	NA	NA	NA
chr1_10669200_10669800	0.507672	0.089892	0.00106074	-0.0846476	-2.68005	-4.88792	0.126739	1.54565	1.39485	NA	NA	NA	NA	NA	NA	NA
chr1_10671600_10672200	0.724649	0.0595285	9.72535e-05	-0.040683	-2.96683	-5.93264	0.114762	1.53407	1.38463	NA	NA	NA	NA	NA	NA	NA
chr1_10672200_10672800	0.81305	0.00119079	0.000198464	0.0241501	-5.05693	-5.33472	0.10151	1.45954	1.31468	NA	NA	NA	NA	NA	NA	NA
chr1_10674000_10674600	0.069458	0.0169771	0.0230611	0.246558	-3.9882	-3.42387	0.132518	1.60757	1.45433	NA	NA	NA	NA	NA	NA	NA
chr1_10674600_10675200	0.820975	0.162785	0.00561718	0.031249	-2.17189	-4.01234	0.137274	1.53013	1.37817	NA	NA	NA	NA	NA	NA	NA
chr1_10675200_10675800	0.62849	0.0760665	0.000512465	0.0590006	-3.06135	-5.71915	0.12109	1.68528	1.52567	NA	NA	NA	NA	NA	NA	NA
chr1_10675800_10676400	0.0864053	0.835614	7.83101e-06	0.200696	-0.285025	-6.22696	0.114442	1.3655	1.23085	NA	NA	NA	NA	NA	NA	NA
chr1_10676400_10677000	0.00217748	0.144261	0.000261363	0.384347	-2.4979	-6.03866	0.118081	1.68049	1.52144	NA	NA	NA	NA	NA	NA	NA
chr1_10677000_10677600	0.127184	0.469156	0.000402645	0.207465	-1.4041	-6.6659	0.133459	1.92307	1.74128	NA	NA	NA	NA	NA	NA	NA
chr1_10677600_10678200	0.803701	0.617721	0.00137987	0.0355461	-0.783915	-4.80178	0.142153	1.55965	1.40647	NA	NA	NA	NA	NA	NA	NA
chr1_10678200_10678800	0.41471	0.0508159	0.0194975	0.127427	-4.31979	-4.72205	0.154761	2.15172	1.94794	NA	NA	NA	NA	NA	NA	NA
chr1_10679400_10680000	0.593971	0.699212	0.43893	-0.0527788	-0.306608	0.557537	0.0982883	0.78839	0.713829	0.449742	0.127962	-0.864145	1.06354	-0.81252	0.42606	0.0729416
chr1_10680000_10680600	0.981085	0.987548	0.555357	0.00283893	0.0164293	-0.56371	0.119067	1.04678	0.948574	0.56974	0.166757	0.580139	1.41263	0.410679	0.685675	0.113632
chr1_10680600_10681200	0.184887	0.0356296	0.000130249	-0.149224	-3.86896	-6.80236	0.110795	1.78511	1.62261	NA	NA	NA	NA	NA	NA	NA
chr1_10683000_10683600	0.906268	0.12749	0.00126239	0.0117341	-1.88468	-3.79755	0.099086	1.21339	1.10243	NA	NA	NA	NA	NA	NA	NA
chr1_10683600_10684200	0.780739	0.0430278	0.943665	-0.0258332	-1.80158	-0.0556517	0.0922429	0.864753	0.783097	NA	NA	NA	NA	NA	NA	NA
chr1_10684200_10684800	0.329222	0.00405846	0.746584	-0.14739	-4.54244	-0.440996	0.149398	1.49846	1.3562	NA	NA	NA	NA	NA	NA	NA
chr1_10685400_10686000	0.0357628	0.00716375	0.00367321	0.265995	-5.27623	-5.19803	0.122821	1.87114	1.69441	NA	NA	NA	NA	NA	NA	NA
chr1_10686000_10686600	0.30149	0.0106396	0.041718	0.154682	-6.09576	-4.38659	0.147957	2.2853	2.0916	NA	NA	NA	NA	NA	NA	NA
chr1_10686600_10687200	0.451259	0.156839	0.0226371	0.108878	-2.15038	-3.19433	0.143252	1.49308	1.35236	NA	NA	NA	NA	NA	NA	NA
chr1_10687200_10687800	0.373039	0.693795	0.000145807	0.109326	-0.528962	-5.02501	0.121485	1.33478	1.20899	NA	NA	NA	NA	NA	NA	NA
chr1_10687800_10688400	0.298806	0.0360412	4.28617e-05	0.11416	-3.92136	-7.52496	0.108584	1.81352	1.65732	NA	NA	NA	NA	NA	NA	NA
chr1_10688400_10689000	0.160387	0.134096	0.000118585	0.163368	-2.73604	-6.88012	0.114424	1.79281	1.62959	NA	NA	NA	NA	NA	NA	NA
chr1_10690800_10691400	0.615207	0.0433786	0.00531495	0.0679651	-3.5188	-4.48906	0.134257	1.69198	1.53108	NA	NA	NA	NA	NA	NA	NA
chr1_10691400_10692000	0.930954	0.0701429	0.546087	0.0131089	-2.69603	-0.802343	0.150436	1.45273	1.31896	NA	NA	NA	NA	NA	NA	NA
chr1_10692000_10692600	0.610288	0.391807	0.44068	0.0816662	-1.30609	-1.06727	0.159097	1.51026	1.37172	NA	NA	NA	NA	NA	NA	NA
chr1_10696200_10696800	0.573884	0.811104	0.0119512	-0.0891157	-0.476115	-4.70023	0.157296	1.98023	1.79283	NA	NA	NA	NA	NA	NA	NA
chr1_10696800_10697400	0.440586	0.215567	0.00583524	0.110007	-2.45374	-5.12263	0.141359	1.95301	1.76818	NA	NA	NA	NA	NA	NA	NA
chr1_10697400_10698000	0.891172	0.0441293	0.00016293	-0.0157736	-3.70366	-6.6696	0.114625	1.78753	1.61845	NA	NA	NA	NA	NA	NA	NA
chr1_10698000_10698600	0.610329	0.423175	9.64353e-05	-0.0611885	-1.16286	-5.5611	0.119218	1.43844	1.29711	NA	NA	NA	NA	NA	NA	NA
chr1_10698600_10699200	0.793004	0.176676	0.000392962	0.0329742	-2.42278	-6.12818	0.124901	1.76461	1.59749	NA	NA	NA	NA	NA	NA	NA
chr1_10701000_10701600	0.868472	0.072662	0.00074127	0.0216797	-3.80076	-6.83965	0.130158	2.06699	1.88653	NA	NA	NA	NA	NA	NA	NA
chr1_10701600_10702200	0.445943	0.834315	3.49106e-05	0.0907758	-0.301636	-5.96761	0.118035	1.43358	1.29623	NA	NA	NA	NA	NA	NA	NA
chr1_10702200_10702800	0.233286	0.341453	0.00155348	0.159762	-1.4613	-4.6223	0.132202	1.51958	1.37035	NA	NA	NA	NA	NA	NA	NA
chr1_10702800_10703400	0.114771	0.0393773	0.141701	0.25112	-3.87301	-2.46938	0.156091	1.82426	1.65044	NA	NA	NA	NA	NA	NA	NA
chr1_10703400_10704000	0.740041	0.186534	0.0362976	-0.0506026	-2.8935	-4.21659	0.151556	2.15658	1.95288	NA	NA	NA	NA	NA	NA	NA
chr1_1070400_1071000	0.809428	0.00413744	0.297521	0.0341996	-4.44844	-1.40274	0.140965	1.47087	1.33065	NA	NA	NA	NA	NA	NA	NA
chr1_10704000_10704600	0.673418	0.496979	0.0659098	0.0697587	-1.46474	-3.65122	0.164417	2.13862	1.93627	NA	NA	NA	NA	NA	NA	NA
chr1_10704600_10705200	0.836844	0.907052	0.000351426	-0.0290596	-0.196314	-5.85104	0.140284	1.67177	1.51083	NA	NA	NA	NA	NA	NA	NA
chr1_10705200_10705800	0.0724249	0.703152	2.18974e-06	-0.165533	0.432922	-5.57967	0.0899456	1.12874	1.02557	0.45168	0.00220364	6.0126	1.52507	3.9425	0.000804735	0.00106088
chr1_107055600_107056200	0.962011	0.0369317	0.0011643	-0.00562945	-3.26394	-4.76994	0.117522	1.51704	1.37365	NA	NA	NA	NA	NA	NA	NA
chr1_107056200_107056800	0.950868	0.11468	0.0110916	-0.00826211	-2.396	-3.57926	0.133331	1.48892	1.35012	NA	NA	NA	NA	NA	NA	NA
chr1_107056800_107057400	0.476278	0.291898	0.00600876	0.0878536	-1.57445	-3.87066	0.122288	1.47602	1.34112	NA	NA	NA	NA	NA	NA	NA
chr1_107057400_107058000	0.610037	0.251504	0.0167048	0.0570958	-1.46337	-2.84467	0.111153	1.25946	1.1436	NA	NA	NA	NA	NA	NA	NA
chr1_10705800_10706400	0.0253918	0.883111	2.72018e-06	-0.208086	0.165389	-5.46329	0.0899384	1.11842	1.01625	0.534003	0.0022635	5.62868	1.51117	3.72473	0.00133789	0.00139673
chr1_107058000_107058600	0.86597	0.012588	0.00364613	0.0210504	-4.38759	-4.68962	0.123999	1.68681	1.52734	NA	NA	NA	NA	NA	NA	NA
chr1_10706400_10707000	0.38161	0.0210319	0.0011856	-0.109185	-4.8492	-6.3874	0.123548	2.02663	1.84275	NA	NA	NA	NA	NA	NA	NA
chr1_10707600_10708200	0.932477	0.199131	0.00377274	0.0112549	-2.43019	-5.16213	0.132082	1.8643	1.68805	NA	NA	NA	NA	NA	NA	NA
chr1_10708200_10708800	0.794978	0.281902	0.00756275	-0.0376465	-2.33992	-5.50584	0.144006	2.14802	1.96695	NA	NA	NA	NA	NA	NA	NA
chr1_10708800_10709400	0.781544	0.265537	0.00295202	-0.038876	-2.40183	-6.10916	0.13934	2.12991	1.94147	NA	NA	NA	NA	NA	NA	NA
chr1_10709400_10710000	0.267953	0.141374	0.000552928	0.147822	-3.15861	-7.17095	0.131759	2.10932	1.9259	NA	NA	NA	NA	NA	NA	NA
chr1_107137800_107138400	0.902088	0.0709501	0.0274973	0.0162226	-3.45428	-3.85393	0.131111	1.86686	1.69052	NA	NA	NA	NA	NA	NA	NA
chr1_107138400_107139000	0.873853	0.0585888	0.00180502	0.0196018	-3.22863	-4.99952	0.122751	1.66301	1.50551	NA	NA	NA	NA	NA	NA	NA
chr1_107139000_107139600	0.658167	0.00292666	0.00525903	0.0522524	-4.82603	-4.07293	0.117303	1.53219	1.38729	NA	NA	NA	NA	NA	NA	NA
chr1_107139600_107140200	0.936667	0.00556395	0.000420072	0.00880862	-5.41363	-6.4148	0.110228	1.85723	1.68181	NA	NA	NA	NA	NA	NA	NA
chr1_107141400_107142000	0.0212091	0.0305609	0.000258031	0.281682	-4.13751	-6.66202	0.117896	1.8518	1.67674	NA	NA	NA	NA	NA	NA	NA
chr1_107142000_107142600	0.023375	0.0258777	0.000198538	0.271804	-4.23664	-6.75128	0.115731	1.83754	1.66383	NA	NA	NA	NA	NA	NA	NA
chr1_107147400_107148000	0.0067735	0.178238	0.689192	0.412876	-1.92124	-0.510835	0.145327	1.40448	1.26889	NA	NA	NA	NA	NA	NA	NA
chr1_10714800_10715400	0.910093	0.0485548	4.47894e-05	0.0124603	-3.65682	-7.40728	0.109715	1.80274	1.63631	NA	NA	NA	NA	NA	NA	NA
chr1_107148000_107148600	0.398307	0.106833	0.573423	0.129724	-2.45916	-0.765608	0.152098	1.49396	1.34973	NA	NA	NA	NA	NA	NA	NA
chr1_10715400_10716000	0.522699	0.0310337	1.11707e-05	0.0661126	-4.038	-8.13176	0.10261	1.81266	1.64218	NA	NA	NA	NA	NA	NA	NA
chr1_10716600_10717200	0.0161818	0.00238231	0.00543378	0.300139	-5.97803	-4.91012	0.120037	1.85472	1.6794	NA	NA	NA	NA	NA	NA	NA
chr1_10720200_10720800	0.179118	0.78415	0.000503751	-0.175949	0.376696	-4.65483	0.12889	1.3669	1.23987	0.493302	0.00873376	5.03153	1.84545	2.72645	0.013002	0.00573147
chr1_10720800_10721400	0.83471	0.604028	0.000911298	-0.0285837	-0.788173	-4.85327	0.136178	1.50888	1.36486	NA	NA	NA	NA	NA	NA	NA
chr1_1072200_1072800	0.630713	0.000344363	0.724461	0.0636367	-5.18362	-0.430372	0.131458	1.33621	1.21317	NA	NA	NA	NA	NA	NA	NA
chr1_10722600_10723200	0.401389	0.00662504	0.00316871	-0.101931	-4.99909	-4.95743	0.120302	1.75444	1.58831	NA	NA	NA	NA	NA	NA	NA
chr1_10723800_10724400	0.939338	0.056857	7.91609e-06	0.00786949	-3.57256	-8.41559	0.102821	1.82694	1.66453	NA	NA	NA	NA	NA	NA	NA
chr1_10724400_10725000	0.626546	0.010776	7.03399e-06	-0.0491304	-4.72606	-8.24998	0.100264	1.77512	1.62037	NA	NA	NA	NA	NA	NA	NA
chr1_10726200_10726800	0.386282	0.0485644	0.000713128	-0.106988	-3.84046	-6.23819	0.122268	1.89335	1.71449	NA	NA	NA	NA	NA	NA	NA
chr1_10726800_10727400	0.0179358	0.261626	0.00181959	-0.322186	-2.04093	-5.39164	0.131053	1.79489	1.62496	NA	NA	NA	NA	NA	NA	NA
chr1_1072800_1073400	0.864717	9.43885e-05	0.69461	0.0212942	-5.37167	0.449171	0.124262	1.25096	1.13663	0.00430243	0.214778	-5.82084	1.69021	-3.44385	0.00256786	0.0020945
chr1_10728000_10728600	0.389699	0.0464621	0.000157327	0.100658	-3.65772	-6.68043	0.115872	1.78549	1.6167	NA	NA	NA	NA	NA	NA	NA
chr1_1073400_1074000	0.432874	0.0258452	0.597114	0.119399	-3.53733	-0.741966	0.150852	1.53388	1.39363	NA	NA	NA	NA	NA	NA	NA
chr1_1074000_1074600	0.200383	0.0363092	0.00226279	0.179484	-4.80186	-6.52743	0.138081	2.22409	2.01379	NA	NA	NA	NA	NA	NA	NA
chr1_10741800_10742400	0.368691	0.0135947	2.94012e-06	0.086392	-4.63023	-8.83039	0.0951243	1.8013	1.64969	NA	NA	NA	NA	NA	NA	NA
chr1_10743000_10743600	0.546413	0.0566078	0.000106998	-0.0691922	-3.59147	-7.13571	0.113837	1.83468	1.67721	NA	NA	NA	NA	NA	NA	NA
chr1_1074600_1075200	0.697101	0.000525368	0.0355595	0.0490996	-5.97698	-3.13428	0.125324	1.59796	1.44556	NA	NA	NA	NA	NA	NA	NA
chr1_10747200_10747800	0.380991	0.020635	0.000976532	0.119699	-5.10938	-6.83034	0.135267	2.12833	1.93361	NA	NA	NA	NA	NA	NA	NA
chr1_10747800_10748400	0.894347	0.0698027	0.0007682	-0.0177643	-3.91494	-6.9167	0.132995	2.10686	1.91411	NA	NA	NA	NA	NA	NA	NA
chr1_107479800_107480400	0.300145	0.0964349	0.000217202	0.133244	-3.60603	-7.81949	0.127093	2.12307	1.9409	NA	NA	NA	NA	NA	NA	NA
chr1_107491200_107491800	0.0591505	0.494613	0.0185715	0.314834	-1.26607	-4.05603	0.16254	1.83838	1.65948	NA	NA	NA	NA	NA	NA	NA
chr1_1075200_1075800	0.808839	0.000488784	0.115024	0.0319884	-6.34789	-2.45482	0.131437	1.68635	1.52696	NA	NA	NA	NA	NA	NA	NA
chr1_10753800_10754400	0.0911711	0.00263876	0.0224873	-0.223205	-6.04359	-4.06064	0.129257	1.89645	1.7171	NA	NA	NA	NA	NA	NA	NA
chr1_10754400_10755000	0.967273	0.00569786	0.00790383	-0.00528152	-4.9455	-4.28742	0.128003	1.70181	1.54094	NA	NA	NA	NA	NA	NA	NA
chr1_10755000_10755600	0.990286	0.0019369	0.0011185	0.00137688	-5.43577	-5.20516	0.112452	1.64914	1.49309	NA	NA	NA	NA	NA	NA	NA
chr1_10755600_10756200	0.619373	0.0834258	0.000230846	0.0612084	-3.09623	-6.34579	0.122354	1.74817	1.58282	NA	NA	NA	NA	NA	NA	NA
chr1_10756200_10756800	0.85913	0.0197163	0.000651465	0.0209131	-3.95459	-5.42939	0.117148	1.63446	1.47989	NA	NA	NA	NA	NA	NA	NA
chr1_10756800_10757400	0.713731	0.026001	0.000702155	-0.0436903	-4.31002	-6.17367	0.118334	1.87101	1.69433	NA	NA	NA	NA	NA	NA	NA
chr1_10758600_10759200	0.308248	0.0607372	0.000715826	-0.125824	-3.52911	-6.03952	0.122067	1.83379	1.66046	NA	NA	NA	NA	NA	NA	NA
chr1_10759200_10759800	0.544644	0.135604	4.38844e-05	-0.0688141	-2.39881	-6.47752	0.112715	1.57809	1.42893	NA	NA	NA	NA	NA	NA	NA
chr1_10761600_10762200	0.20971	0.000297317	7.52354e-05	0.128291	-6.72565	-6.79331	0.100789	1.71257	1.55622	NA	NA	NA	NA	NA	NA	NA
chr1_10764600_10765200	0.792184	0.0434645	1.62936e-05	0.0279386	-3.66332	-7.74085	0.105399	1.76223	1.60027	NA	NA	NA	NA	NA	NA	NA
chr1_10765200_10765800	0.736389	0.0441799	1.91637e-05	0.0360911	-3.70552	-7.77837	0.106537	1.78888	1.62464	NA	NA	NA	NA	NA	NA	NA
chr1_10765800_10766400	0.000999997	0.0181204	9.49913e-05	-0.400952	-4.56219	-7.25146	0.113766	1.85889	1.68951	NA	NA	NA	NA	NA	NA	NA
chr1_10766400_10767000	0.0125279	0.00305247	6.0238e-05	-0.286392	-5.58777	-7.18201	0.110023	1.78258	1.61949	NA	NA	NA	NA	NA	NA	NA
chr1_107692200_107692800	0.0705928	0.00622662	0.000492932	0.237294	-5.79129	-6.88915	0.128076	2.01593	1.8315	NA	NA	NA	NA	NA	NA	NA
chr1_107692800_107693400	0.116355	0.00278094	0.000191876	0.197956	-6.34713	-7.40566	0.123598	2.00348	1.82018	NA	NA	NA	NA	NA	NA	NA
chr1_10774200_10774800	0.356052	0.0088318	2.6039e-05	0.101876	-5.52837	-8.60519	0.109231	2.01787	1.83324	NA	NA	NA	NA	NA	NA	NA
chr1_10774800_10775400	0.33272	0.0643194	3.82038e-05	0.106434	-3.15469	-6.88881	0.108676	1.66269	1.50542	NA	NA	NA	NA	NA	NA	NA
chr1_10775400_10776000	0.0618782	0.0618931	0.000170838	0.226208	-3.79698	-7.40377	0.118081	1.98216	1.80324	NA	NA	NA	NA	NA	NA	NA
chr1_10776600_10777200	0.758593	0.0353265	0.000191481	0.0369012	-4.105	-7.0132	0.11933	1.89074	1.72344	NA	NA	NA	NA	NA	NA	NA
chr1_10785600_10786200	0.770512	0.0518485	0.00219884	-0.0380329	-3.1897	-4.68828	0.129584	1.59619	1.44189	NA	NA	NA	NA	NA	NA	NA
chr1_10786800_10787400	0.689472	0.0815465	0.000163831	-0.0486732	-3.49141	-7.3859	0.121017	1.95884	1.79304	NA	NA	NA	NA	NA	NA	NA
chr1_10787400_10788000	0.338425	0.0171327	3.23622e-05	0.100528	-4.40992	-7.45861	0.103878	1.78023	1.61192	NA	NA	NA	NA	NA	NA	NA
chr1_10794000_10794600	0.334849	0.334239	0.000585285	-0.124025	-1.65204	-5.67528	0.127202	1.69221	1.53199	NA	NA	NA	NA	NA	NA	NA
chr1_10794600_10795200	0.674958	0.0308888	0.00210583	0.0577923	-4.2261	-5.59697	0.136899	1.89537	1.71332	NA	NA	NA	NA	NA	NA	NA
chr1_10795800_10796400	0.24687	0.786769	0.224598	0.170698	-0.393652	-1.61379	0.14546	1.44643	1.31031	NA	NA	NA	NA	NA	NA	NA
chr1_107963400_107964000	0.815102	0.00514148	0.00407166	-0.0279237	-4.78672	-4.46032	0.118699	1.62577	1.47195	NA	NA	NA	NA	NA	NA	NA
chr1_107964000_107964600	0.79387	0.000373113	0.00666827	0.029099	-5.17733	-3.45477	0.110697	1.34367	1.2135	NA	NA	NA	NA	NA	NA	NA
chr1_107964600_107965200	0.179474	0.000351554	0.00486159	0.15123	-5.86698	-4.06741	0.110875	1.515	1.3718	NA	NA	NA	NA	NA	NA	NA
chr1_107967600_107968200	5.63514e-06	0.922308	0.000598777	0.640783	0.171431	-5.85134	0.124229	1.74779	1.58276	0.548634	0.0091587	6.02277	2.35794	2.55425	0.0189032	0.00722901
chr1_107968200_107968800	0.282501	0.978441	0.00162645	0.142591	-0.0498442	-5.5758	0.131063	1.83406	1.66088	NA	NA	NA	NA	NA	NA	NA
chr1_10797600_10798200	0.820672	0.0214558	0.00209069	0.0309709	-4.97984	-6.20317	0.135819	2.08848	1.89742	NA	NA	NA	NA	NA	NA	NA
chr1_107991600_107992200	0.871095	0.0312413	0.00147771	-0.0197256	-4.2119	-5.81614	0.120859	1.89318	1.71547	NA	NA	NA	NA	NA	NA	NA
chr1_108015600_108016200	0.514681	0.422124	0.00107269	0.0874452	-1.26112	-4.91989	0.133129	1.55643	1.4055	NA	NA	NA	NA	NA	NA	NA
chr1_108016200_108016800	0.0930614	0.111651	0.0348583	0.200019	1.7204	-2.09029	0.116527	1.05988	0.960179	0.0809653	0.0201599	3.81068	1.43014	2.66455	0.0148869	0.00623304
chr1_108016800_108017400	0.085721	0.120451	0.03871	0.217638	1.79693	-2.19197	0.123823	1.13485	1.02877	0.0862666	0.0208663	3.9889	1.53175	2.60414	0.0169741	0.00675014
chr1_108045600_108046200	0.770674	0.000772039	0.173552	-0.0389908	-6.69052	-2.31981	0.132944	1.85238	1.67717	NA	NA	NA	NA	NA	NA	NA
chr1_108046200_108046800	0.259273	0.0274168	0.231205	-0.15791	-3.66973	-1.76775	0.13818	1.60884	1.4562	NA	NA	NA	NA	NA	NA	NA
chr1_1080600_1081200	0.0821796	0.372715	0.00423374	0.266762	-1.83345	-5.55906	0.149987	2.03598	1.84323	NA	NA	NA	NA	NA	NA	NA
chr1_108070200_108070800	0.0962678	0.0391024	0.0117255	0.238303	-4.60376	-5.188	0.14023	2.16527	1.97322	NA	NA	NA	NA	NA	NA	NA
chr1_108070800_108071400	0.00808557	0.0281604	0.00184353	0.348931	-4.50818	-5.96285	0.125803	1.98639	1.7996	NA	NA	NA	NA	NA	NA	NA
chr1_108079200_108079800	0.190878	0.0360011	0.360027	0.191243	2.30824	0.894316	0.143972	1.06726	0.966919	0.0353318	0.102528	1.41393	1.44013	0.981807	0.337923	0.0600441
chr1_108079800_108080400	0.130474	0.0341317	0.361537	0.2225	2.33878	0.893597	0.144401	1.06979	0.969212	0.0340301	0.102953	1.44518	1.44354	1.00114	0.32872	0.0586508
chr1_108100200_108100800	6.73986e-05	0.979997	0.00435879	0.625427	0.0482724	-5.24676	0.142153	1.91442	1.74587	0.567589	0.0137714	5.29504	2.59096	2.04366	0.054383	0.0145935
chr1_1081200_1081800	0.037714	0.105041	0.00013929	0.264123	-2.9789	-6.79743	0.123293	1.80016	1.62972	NA	NA	NA	NA	NA	NA	NA
chr1_108121200_108121800	0.761222	0.0144095	0.000207362	-0.0315113	-3.7201	-5.33545	0.103059	1.46047	1.31945	NA	NA	NA	NA	NA	NA	NA
chr1_108126000_108126600	0.0509294	6.59423e-05	0.00612967	0.214853	-7.28221	-4.3068	0.107075	1.65261	1.49611	NA	NA	NA	NA	NA	NA	NA
chr1_108126600_108127200	0.0644299	0.000356563	0.00268198	0.208048	-5.98516	-4.45155	0.1097	1.54736	1.39942	NA	NA	NA	NA	NA	NA	NA
chr1_10813200_10813800	0.158141	0.0999225	3.98431e-05	0.159304	-3.08685	-7.63273	0.110965	1.83696	1.67274	NA	NA	NA	NA	NA	NA	NA
chr1_10813800_10814400	0.797139	0.120387	4.50168e-05	0.0286648	-2.55946	-6.62075	0.110844	1.61614	1.46307	NA	NA	NA	NA	NA	NA	NA
chr1_10814400_10815000	0.446424	0.23251	0.00120803	-0.101125	-1.83738	-4.7319	0.131631	1.51786	1.36767	NA	NA	NA	NA	NA	NA	NA
chr1_108148800_108149400	0.0774673	0.681787	0.0150153	0.291125	-0.868716	-4.87766	0.161055	2.10473	1.92745	NA	NA	NA	NA	NA	NA	NA
chr1_10815000_10815600	0.288701	0.0221739	0.00052389	0.126594	-4.37596	-6.25372	0.117886	1.84586	1.67153	NA	NA	NA	NA	NA	NA	NA
chr1_10816800_10817400	0.127344	0.0162449	0.0042398	0.197408	-4.50247	-4.91869	0.127045	1.80185	1.63119	NA	NA	NA	NA	NA	NA	NA
chr1_1081800_1082400	0.0808086	0.0698288	0.000531954	0.231119	-4.13769	-7.53404	0.129343	2.22696	2.01647	NA	NA	NA	NA	NA	NA	NA
chr1_108192600_108193200	0.197407	0.0709758	0.000204579	-0.160867	-3.70722	-7.42199	0.122925	2.00374	1.83347	NA	NA	NA	NA	NA	NA	NA
chr1_10819800_10820400	0.826778	0.178087	0.00139934	0.0298566	-2.62989	-5.93172	0.135629	1.92185	1.7399	NA	NA	NA	NA	NA	NA	NA
chr1_108199800_108200400	0.0516295	0.522364	0.0086585	0.328524	-1.59279	-6.19121	0.164239	2.47008	2.25353	NA	NA	NA	NA	NA	NA	NA
chr1_108200400_108201000	0.618573	0.21462	0.000236613	-0.0639432	-2.2377	-6.43817	0.127529	1.77732	1.60906	NA	NA	NA	NA	NA	NA	NA
chr1_108201000_108201600	0.808833	0.0648079	0.000555429	-0.0303579	-3.68136	-6.55144	0.124733	1.94397	1.76023	NA	NA	NA	NA	NA	NA	NA
chr1_10820400_10821000	0.499749	0.18819	0.00119371	0.0892973	-2.45954	-5.77078	0.131228	1.84017	1.66597	NA	NA	NA	NA	NA	NA	NA
chr1_10823400_10824000	0.0664635	0.871833	0.000109516	0.2458	-0.300056	-7.11075	0.130627	1.84913	1.67424	NA	NA	NA	NA	NA	NA	NA
chr1_1082400_1083000	0.369416	0.040496	0.0544432	0.146364	-4.04341	-3.41181	0.161404	1.9158	1.72688	NA	NA	NA	NA	NA	NA	NA
chr1_10824000_10824600	0.696084	0.529275	0.00150476	0.0567096	-1.33647	-6.45876	0.144238	2.10763	1.90855	NA	NA	NA	NA	NA	NA	NA
chr1_10825200_10825800	0.427012	0.125245	4.86856e-05	0.091984	-2.9731	-7.81573	0.114737	1.90253	1.73646	NA	NA	NA	NA	NA	NA	NA
chr1_10825800_10826400	0.700137	0.164652	0.000103118	0.0462829	-2.7322	-7.52914	0.119395	1.93363	1.76485	NA	NA	NA	NA	NA	NA	NA
chr1_10827000_10827600	0.935439	0.00273254	0.00228733	0.00954188	-5.28763	-4.88247	0.117128	1.66575	1.50808	NA	NA	NA	NA	NA	NA	NA
chr1_10827600_10828200	0.701397	0.000561713	0.000470245	0.0403157	-5.97868	-5.49885	0.104464	1.60796	1.45586	NA	NA	NA	NA	NA	NA	NA
chr1_1083000_1083600	0.246459	0.0194348	0.0356343	-0.163209	-3.83267	-3.09077	0.138956	1.58019	1.4261	NA	NA	NA	NA	NA	NA	NA
chr1_10830000_10830600	0.685353	0.288515	0.000461843	0.0508125	-1.65445	-5.27289	0.124587	1.54004	1.39384	NA	NA	NA	NA	NA	NA	NA
chr1_10830600_10831200	0.707814	0.539786	0.000727645	0.048309	-1.01533	-5.40267	0.128066	1.6431	1.48762	NA	NA	NA	NA	NA	NA	NA
chr1_1083600_1084200	0.65613	0.256284	0.00936721	-0.0509046	-1.48014	-3.17722	0.113553	1.28698	1.1694	NA	NA	NA	NA	NA	NA	NA
chr1_1084200_1084800	0.954315	0.661414	0.0100398	0.0059605	-0.513453	-2.8412	0.103454	1.16449	1.0562	NA	NA	NA	NA	NA	NA	NA
chr1_10846800_10847400	0.698366	0.530848	0.0284282	-0.0659638	-1.29724	-4.22679	0.169114	2.05365	1.86574	NA	NA	NA	NA	NA	NA	NA
chr1_1084800_1085400	0.38252	0.567969	0.290952	0.076699	0.420245	-0.706838	0.0869562	0.730416	0.661334	0.373429	0.0815202	1.12708	0.985327	1.14387	0.266186	0.0488546
chr1_10851600_10852200	0.57574	0.0617351	0.0626751	0.0873534	-4.04184	-3.64569	0.154938	2.10865	1.9091	NA	NA	NA	NA	NA	NA	NA
chr1_108529200_108529800	0.0330666	0.0653957	0.644925	0.391857	-3.80251	-0.846638	0.178111	2.01251	1.82467	NA	NA	NA	NA	NA	NA	NA
chr1_108534000_108534600	0.801891	0.365344	0.23163	0.0475902	-2.10958	-2.53246	0.188541	2.3065	2.08806	NA	NA	NA	NA	NA	NA	NA
chr1_1085400_1086000	0.323059	0.517437	0.339595	0.0852375	0.461377	-0.618018	0.0852931	0.707062	0.640174	0.341013	0.0962888	1.0794	0.953813	1.13166	0.271163	0.0496465
chr1_108556200_108556800	0.0178822	0.00208926	0.211942	0.345187	-6.33689	-2.22259	0.140338	1.93817	1.75484	NA	NA	NA	NA	NA	NA	NA
chr1_108559200_108559800	0.127003	0.000599162	0.0755902	-0.194682	-6.70504	-2.98842	0.125175	1.81378	1.64236	NA	NA	NA	NA	NA	NA	NA
chr1_108559800_108560400	0.0436372	0.00327083	0.233353	-0.280514	-5.8664	-2.06395	0.135057	1.88644	1.70816	NA	NA	NA	NA	NA	NA	NA
chr1_10856400_10857000	0.1989	0.437424	0.0628872	0.179072	-1.16002	-2.56461	0.137302	1.48029	1.34411	NA	NA	NA	NA	NA	NA	NA
chr1_10857000_10857600	0.673517	0.0284408	0.0001235	-0.0465261	-3.73485	-6.2826	0.109695	1.64873	1.49262	NA	NA	NA	NA	NA	NA	NA
chr1_1086000_1086600	0.577849	0.398968	0.00455763	0.0790787	-1.35079	-4.27134	0.141043	1.586	1.42909	NA	NA	NA	NA	NA	NA	NA
chr1_10860000_10860600	0.68348	0.0626857	0.000205705	-0.0479301	-3.32455	-6.37821	0.116784	1.74101	1.57631	NA	NA	NA	NA	NA	NA	NA
chr1_10860600_10861200	0.727853	0.00471905	3.29081e-05	-0.0343619	-4.32104	-6.06977	0.0981222	1.45196	1.31323	NA	NA	NA	NA	NA	NA	NA
chr1_10861200_10861800	0.93608	0.0114839	2.3949e-05	-0.00811521	-4.23229	-6.85629	0.100617	1.60472	1.45272	NA	NA	NA	NA	NA	NA	NA
chr1_10862400_10863000	0.0905145	0.00515951	0.00247828	0.205852	-5.42625	-5.35802	0.118957	1.84379	1.66962	NA	NA	NA	NA	NA	NA	NA
chr1_10863000_10863600	0.0678034	0.00339641	0.00135924	0.212881	-4.83531	-4.83355	0.11371	1.56171	1.41362	NA	NA	NA	NA	NA	NA	NA
chr1_10863600_10864200	0.0413728	0.00402841	3.47987e-06	0.205	-5.12391	-8.1353	0.0975743	1.68876	1.53425	NA	NA	NA	NA	NA	NA	NA
chr1_108645600_108646200	0.36236	0.0138754	0.000327005	0.105019	-4.7784	-6.62598	0.114103	1.86487	1.70061	NA	NA	NA	NA	NA	NA	NA
chr1_108646200_108646800	0.810867	0.0101142	0.022383	0.0280155	-3.82372	-3.05997	0.116372	1.42296	1.29289	NA	NA	NA	NA	NA	NA	NA
chr1_108646800_108647400	0.60575	0.00353301	0.0506719	0.0648799	-4.54198	-2.68546	0.124802	1.47377	1.33678	NA	NA	NA	NA	NA	NA	NA
chr1_1086600_1087200	0.142254	0.0719679	0.000286472	-0.176367	-2.82542	-5.44448	0.118045	1.53269	1.3821	NA	NA	NA	NA	NA	NA	NA
chr1_108661200_108661800	0.100558	0.573294	0.366108	0.278921	-0.890255	-1.30182	0.166304	1.56895	1.42563	NA	NA	NA	NA	NA	NA	NA
chr1_10867800_10868400	0.398751	0.142582	0.00417738	-0.11541	-2.88897	-5.29328	0.135443	1.93526	1.75226	NA	NA	NA	NA	NA	NA	NA
chr1_108681600_108682200	0.56207	0.0441665	0.000196635	-0.0670415	-3.62923	-6.44159	0.114763	1.75193	1.5863	NA	NA	NA	NA	NA	NA	NA
chr1_108682200_108682800	0.667425	0.0434368	0.000172315	-0.0491323	-3.59664	-6.4269	0.113581	1.72992	1.56636	NA	NA	NA	NA	NA	NA	NA
chr1_108691800_108692400	0.558681	0.000103586	0.946193	0.0591494	-4.8247	0.0696097	0.100379	1.1313	1.0256	0.00435283	0.295784	-4.89431	1.52699	-3.2052	0.00444317	0.00296045
chr1_108692400_108693000	0.658801	0.000808491	0.875014	0.0530845	-4.72542	-0.188665	0.119408	1.31396	1.19253	NA	NA	NA	NA	NA	NA	NA
chr1_108693000_108693600	0.253187	0.00051031	0.0341485	0.145652	-7.12364	-3.76021	0.125808	1.89963	1.72013	NA	NA	NA	NA	NA	NA	NA
chr1_108712800_108713400	0.441501	0.115103	1.24675e-05	0.0854039	-3.0833	-8.5443	0.109965	1.91833	1.73717	NA	NA	NA	NA	NA	NA	NA
chr1_1087200_1087800	0.0738484	0.59748	0.000225935	-0.195648	-0.684322	-4.69497	0.106857	1.28665	1.16904	NA	NA	NA	NA	NA	NA	NA
chr1_108729000_108729600	0.0552557	0.00732479	0.0212174	-0.284337	-6.21883	-4.80128	0.14442	2.21204	2.00968	NA	NA	NA	NA	NA	NA	NA
chr1_10874400_10875000	0.591364	0.424629	4.17921e-06	-0.0586904	-1.19009	-7.0165	0.108527	1.47678	1.33707	NA	NA	NA	NA	NA	NA	NA
chr1_108745800_108746400	0.49585	0.000245187	0.00272685	-0.0742274	-6.95042	-5.00828	0.108092	1.74209	1.57737	NA	NA	NA	NA	NA	NA	NA
chr1_108746400_108747000	0.421572	0.00610322	0.0511497	-0.102229	-3.98409	-2.50789	0.126017	1.38323	1.25108	NA	NA	NA	NA	NA	NA	NA
chr1_108747000_108747600	0.937788	0.295039	0.0105621	-0.0107618	-1.88957	-4.31052	0.137102	1.78315	1.61428	NA	NA	NA	NA	NA	NA	NA
chr1_10875000_10875600	0.184605	0.392707	0.000150121	-0.16016	-1.17273	-5.09303	0.118837	1.35865	1.2281	NA	NA	NA	NA	NA	NA	NA
chr1_10875600_10876200	0.456996	0.0924332	0.00872608	-0.0974365	-2.67533	-3.86138	0.129849	1.55549	1.40703	NA	NA	NA	NA	NA	NA	NA
chr1_10877400_10878000	0.804503	0.00480795	0.000849044	-0.0289417	-4.98219	-5.43914	0.116226	1.678	1.5194	NA	NA	NA	NA	NA	NA	NA
chr1_1087800_1088400	0.0829315	0.0215247	0.00071762	-0.210332	-3.71466	-5.1237	0.118559	1.55875	1.409	NA	NA	NA	NA	NA	NA	NA
chr1_108829800_108830400	0.0140521	0.0118637	0.189439	0.364912	-4.72507	-2.1723	0.142696	1.80032	1.62995	NA	NA	NA	NA	NA	NA	NA
chr1_108830400_108831000	0.0444277	0.0235371	0.0320325	0.276039	-3.46689	-2.94726	0.133424	1.47799	1.33125	NA	NA	NA	NA	NA	NA	NA
chr1_1088400_1089000	0.783133	0.0763854	0.0336269	0.0384958	-2.8272	-3.10253	0.139016	1.55813	1.41492	NA	NA	NA	NA	NA	NA	NA
chr1_108846000_108846600	0.523523	0.0128068	0.32268	0.0981724	-4.83214	-1.68683	0.152672	1.86261	1.68659	NA	NA	NA	NA	NA	NA	NA
chr1_108857400_108858000	0.8369	0.0536407	7.38174e-07	0.0190174	-3.41064	-8.97787	0.0918379	1.72029	1.55784	NA	NA	NA	NA	NA	NA	NA
chr1_108858000_108858600	0.588026	0.0231629	0.000741136	0.0667408	-4.83074	-6.7451	0.122307	2.05353	1.86042	NA	NA	NA	NA	NA	NA	NA
chr1_108876000_108876600	0.603343	0.00615661	0.128845	0.0765297	-5.45477	-2.65651	0.146231	1.89598	1.71656	NA	NA	NA	NA	NA	NA	NA
chr1_108877200_108877800	0.514758	0.000579223	0.0179557	0.0764378	-5.39849	-3.23362	0.116392	1.45591	1.31555	NA	NA	NA	NA	NA	NA	NA
chr1_10889400_10890000	0.132813	0.507299	0.0017845	0.217759	-1.40714	-6.33782	0.142206	2.10498	1.90622	NA	NA	NA	NA	NA	NA	NA
chr1_1089000_1089600	0.655256	0.0819873	0.673069	0.0612342	-2.26276	0.489566	0.136224	1.27141	1.15257	0.0635232	0.207494	-2.75233	1.71607	-1.60386	0.124422	0.0264059
chr1_1089600_1090200	0.624868	0.622741	0.976718	-0.0374906	-0.31367	-0.0168201	0.076138	0.633114	0.573104	NA	NA	NA	NA	NA	NA	NA
chr1_108963000_108963600	0.754376	0.13949	0.700414	0.0463191	-1.98838	0.463763	0.147128	1.32139	1.19753	0.0979809	0.216735	-2.45214	1.7833	-1.37506	0.184322	0.0359904
chr1_108963600_108964200	0.543331	0.0760995	0.113135	0.0834119	-2.66554	-2.15528	0.136179	1.46756	1.33346	NA	NA	NA	NA	NA	NA	NA
chr1_10898400_10899000	0.223257	0.0142914	0.00258487	0.159931	-5.18487	-5.89928	0.129473	2.03289	1.84691	NA	NA	NA	NA	NA	NA	NA
chr1_10899600_10900200	0.13029	0.0290226	0.0523857	-0.223119	-3.45644	-2.7585	0.144732	1.53171	1.38371	NA	NA	NA	NA	NA	NA	NA
chr1_10900200_10900800	0.451562	0.0485561	0.685282	-0.100056	-2.45537	0.447784	0.131734	1.21046	1.09766	0.0431409	0.211622	-2.90316	1.63403	-1.77668	0.0908354	0.0210176
chr1_10900800_10901400	0.725488	0.0147167	0.212787	-0.0463456	-3.40752	-1.53739	0.131153	1.34222	1.21612	NA	NA	NA	NA	NA	NA	NA
chr1_10901400_10902000	0.933504	0.165886	0.151318	0.0120788	-2.06385	-1.94311	0.143944	1.46498	1.33078	NA	NA	NA	NA	NA	NA	NA
chr1_1090200_1090800	0.426176	0.110143	0.00917275	-0.0374732	-0.751926	-1.13826	0.0466573	0.461229	0.417698	NA	NA	NA	NA	NA	NA	NA
chr1_10902000_10902600	0.902661	0.935486	0.0872104	0.0155466	-0.101049	-1.97206	0.126391	1.24129	1.12749	NA	NA	NA	NA	NA	NA	NA
chr1_10902600_10903200	0.323819	0.0579443	1.44888e-05	0.105496	-3.47201	-7.9521	0.105733	1.78361	1.6319	NA	NA	NA	NA	NA	NA	NA
chr1_109042200_109042800	0.0363421	0.177964	0.00809556	0.292592	-2.70928	-4.97061	0.135546	1.97928	1.7924	NA	NA	NA	NA	NA	NA	NA
chr1_10904400_10905000	0.68244	0.108232	0.0011213	0.0569015	-3.58003	-6.92029	0.138162	2.18382	1.98555	NA	NA	NA	NA	NA	NA	NA
chr1_10905000_10905600	0.803172	0.162256	0.000300304	0.0311253	-2.76876	-6.98849	0.124132	1.94813	1.78097	NA	NA	NA	NA	NA	NA	NA
chr1_10906200_10906800	0.427839	0.0262711	0.00156007	-0.098981	-4.42055	-5.87019	0.123687	1.92265	1.74107	NA	NA	NA	NA	NA	NA	NA
chr1_10906800_10907400	0.546442	0.00412671	0.000133179	0.062756	-4.95751	-6.20958	0.103255	1.63868	1.48371	NA	NA	NA	NA	NA	NA	NA
chr1_10907400_10908000	0.203264	0.0296421	1.05659e-05	0.132384	-3.82253	-7.65024	0.102511	1.7008	1.53971	NA	NA	NA	NA	NA	NA	NA
chr1_109075200_109075800	0.854023	0.000970518	0.00634418	-0.0209674	-5.46432	-4.01162	0.113297	1.54599	1.39986	NA	NA	NA	NA	NA	NA	NA
chr1_109075800_109076400	0.760116	0.000140028	0.00876917	0.0327513	-5.61099	-3.32565	0.106605	1.34581	1.21266	NA	NA	NA	NA	NA	NA	NA
chr1_1090800_1091400	0.552265	0.0995337	0.0109646	-0.0295995	-0.833767	-1.19177	0.0494196	0.49558	0.448777	NA	NA	NA	NA	NA	NA	NA
chr1_10908000_10908600	0.150671	0.124009	0.000784777	0.193428	-3.23057	-6.80084	0.132259	2.06034	1.8858	NA	NA	NA	NA	NA	NA	NA
chr1_10908600_10909200	0.130338	0.265608	0.0457678	-0.213797	-1.85249	-3.05785	0.138703	1.64301	1.4877	NA	NA	NA	NA	NA	NA	NA
chr1_109088400_109089000	0.0935904	0.0353605	0.000730807	0.205743	-3.9559	-6.01066	0.120061	1.82242	1.65569	NA	NA	NA	NA	NA	NA	NA
chr1_109089000_109089600	0.0411435	0.0319728	0.000227441	0.268156	-4.64052	-7.66023	0.127483	2.0953	1.9084	NA	NA	NA	NA	NA	NA	NA
chr1_109090200_109090800	0.285839	0.00410156	0.000494907	-0.11158	-3.88532	-4.36245	0.103281	1.28332	1.16018	NA	NA	NA	NA	NA	NA	NA
chr1_109090800_109091400	0.867518	0.000455595	0.00295355	-0.0177925	-5.02072	-3.77504	0.106044	1.3256	1.19977	NA	NA	NA	NA	NA	NA	NA
chr1_10909200_10909800	0.512336	0.182864	0.000175058	-0.0739322	-1.72875	-4.72035	0.111928	1.27753	1.15186	NA	NA	NA	NA	NA	NA	NA
chr1_10909800_10910400	0.495526	0.245214	4.06976e-06	-0.0723195	-1.7026	-6.87567	0.105234	1.44571	1.30825	NA	NA	NA	NA	NA	NA	NA
chr1_10911000_10911600	0.663435	0.134006	8.10036e-06	-0.0460855	-2.67554	-8.01718	0.105191	1.75275	1.58791	NA	NA	NA	NA	NA	NA	NA
chr1_109113600_109114200	0.707796	0.00341432	0.00489416	-0.0441908	-4.93705	-4.27983	0.117142	1.59555	1.44464	NA	NA	NA	NA	NA	NA	NA
chr1_109114200_109114800	0.418854	0.00641693	0.0122009	-0.102338	-4.73714	-3.91766	0.12541	1.65551	1.49901	NA	NA	NA	NA	NA	NA	NA
chr1_10911600_10912200	0.532835	0.406257	1.45301e-05	0.0727356	-1.49972	-7.8904	0.115708	1.78857	1.61953	NA	NA	NA	NA	NA	NA	NA
chr1_10912200_10912800	0.826823	0.141466	0.000116727	0.0262322	-2.86421	-7.38598	0.119195	1.91317	1.74734	NA	NA	NA	NA	NA	NA	NA
chr1_1091400_1092000	0.374213	0.241315	0.0733098	0.15075	-2.11064	-2.9566	0.167933	1.77719	1.61168	NA	NA	NA	NA	NA	NA	NA
chr1_109161600_109162200	0.442516	0.0583526	5.72976e-05	0.086458	-3.61684	-7.58432	0.111572	1.86115	1.70422	NA	NA	NA	NA	NA	NA	NA
chr1_109162200_109162800	0.076192	0.199461	3.24227e-05	0.202405	-2.31545	-7.45086	0.111474	1.77761	1.61044	NA	NA	NA	NA	NA	NA	NA
chr1_109184400_109185000	0.778338	0.0445908	6.2007e-06	0.0288396	-3.55786	-8.03339	0.101832	1.72107	1.56616	NA	NA	NA	NA	NA	NA	NA
chr1_109185000_109185600	0.826667	0.188308	1.26939e-05	-0.0243093	-2.05985	-6.85784	0.110357	1.54156	1.39584	NA	NA	NA	NA	NA	NA	NA
chr1_109186200_109186800	0.705437	0.222534	0.000364276	-0.0474772	-2.15372	-6.0846	0.124795	1.74079	1.57592	NA	NA	NA	NA	NA	NA	NA
chr1_109186800_109187400	0.188703	0.571234	4.74121e-06	-0.144796	-0.917529	-7.58672	0.108461	1.60833	1.45621	NA	NA	NA	NA	NA	NA	NA
chr1_109187400_109188000	0.132501	0.000626446	2.27073e-06	0.145599	-6.14738	-8.23628	0.0950031	1.66964	1.51688	NA	NA	NA	NA	NA	NA	NA
chr1_109191000_109191600	0.650937	0.301788	0.000240441	0.0615876	-2.18478	-7.56642	0.135192	2.09109	1.89349	NA	NA	NA	NA	NA	NA	NA
chr1_109191600_109192200	0.55465	0.433462	0.000179459	-0.0750891	-1.49201	-6.99081	0.126128	1.88747	1.70921	NA	NA	NA	NA	NA	NA	NA
chr1_109197000_109197600	0.192227	0.024805	0.0457117	0.172176	-3.40579	-2.71818	0.13002	1.46577	1.32209	NA	NA	NA	NA	NA	NA	NA
chr1_109197600_109198200	0.63139	0.0779786	0.364158	0.0587966	1.5927	0.732824	0.121701	0.882682	0.799229	0.0610633	0.103693	0.859875	1.19075	0.722127	0.478575	0.0804551
chr1_109198200_109198800	0.567513	0.0147234	0.0950697	0.0732441	2.23324	1.35874	0.127153	0.879737	0.796579	0.0205221	0.0318133	0.8745	1.18679	0.73686	0.469764	0.0791791
chr1_1092000_1092600	0.359215	0.618173	0.067696	0.129525	-0.722198	-2.44641	0.139802	1.43871	1.30621	NA	NA	NA	NA	NA	NA	NA
chr1_109213800_109214400	0.542906	0.173752	0.821723	-0.0724912	-1.52571	-0.226796	0.118224	1.10358	1.00055	NA	NA	NA	NA	NA	NA	NA
chr1_109214400_109215000	0.609853	0.532634	0.276318	-0.0608458	0.54371	0.862589	0.118391	0.864513	0.782583	0.350929	0.0772524	-0.31888	1.16611	-0.273455	0.787307	0.128927
chr1_109215000_109215600	0.528499	0.0376961	0.0108346	-0.0944706	2.16417	2.43344	0.1487	1.01014	0.914737	0.0364041	0.0157227	-0.269268	1.36276	-0.19759	0.84536	0.137116
chr1_109238400_109239000	0.500617	0.0906426	0.011568	0.0953433	-3.69738	-5.1141	0.140399	2.13751	1.94118	NA	NA	NA	NA	NA	NA	NA
chr1_109240200_109240800	0.272271	0.22649	0.00845652	-0.152317	-1.80929	-3.66581	0.137013	1.47515	1.32991	NA	NA	NA	NA	NA	NA	NA
chr1_109240800_109241400	0.578399	0.129251	0.00453557	-0.0742049	-2.28436	-3.98433	0.132542	1.4777	1.33227	NA	NA	NA	NA	NA	NA	NA
chr1_109248600_109249200	0.479333	0.131121	0.501118	0.0900789	-1.88247	-0.753171	0.126264	1.22382	1.11039	NA	NA	NA	NA	NA	NA	NA
chr1_109249200_109249800	0.171874	0.140892	0.663572	0.179753	-1.83101	-0.485478	0.12944	1.22123	1.10859	NA	NA	NA	NA	NA	NA	NA
chr1_109249800_109250400	0.140708	0.128267	0.000934285	-0.188348	-2.86162	-5.93052	0.125563	1.84622	1.67178	NA	NA	NA	NA	NA	NA	NA
chr1_109250400_109251000	0.314458	0.0376148	0.00202615	-0.124657	-3.33203	-4.61514	0.122516	1.55455	1.40692	NA	NA	NA	NA	NA	NA	NA
chr1_109252200_109252800	0.426105	0.00010866	0.00366289	-0.0867932	-7.4503	-4.92116	0.108048	1.75316	1.60362	NA	NA	NA	NA	NA	NA	NA
chr1_109252800_109253400	0.319697	0.000283985	0.00146273	-0.105239	-6.83873	-5.33175	0.104571	1.73478	1.57097	NA	NA	NA	NA	NA	NA	NA
chr1_109255200_109255800	0.281884	0.405816	0.00365251	-0.156687	-1.44586	-4.78544	0.143832	1.72272	1.55887	NA	NA	NA	NA	NA	NA	NA
chr1_109255800_109256400	0.187223	0.677808	0.00784973	-0.206503	-0.813237	-4.90302	0.154156	1.94451	1.76053	NA	NA	NA	NA	NA	NA	NA
chr1_109257000_109257600	0.00391129	0.00123512	0.0776253	-0.39101	-6.77053	-3.22338	0.128415	1.96122	1.78421	NA	NA	NA	NA	NA	NA	NA
chr1_109257600_109258200	0.242767	0.0001167	0.305377	-0.152323	-6.09631	-1.34704	0.12866	1.44221	1.299	NA	NA	NA	NA	NA	NA	NA
chr1_109259400_109260000	0.721778	0.00848546	0.00127265	0.041179	-5.02163	-5.71921	0.11491	1.82266	1.66163	NA	NA	NA	NA	NA	NA	NA
chr1_1092600_1093200	0.169996	0.116749	0.0063363	0.112215	-1.55018	-2.51626	0.0804444	0.968961	0.877908	NA	NA	NA	NA	NA	NA	NA
chr1_109260000_109260600	0.683216	0.0513316	0.00274765	0.0515662	-3.86016	-5.54501	0.125532	1.92724	1.74792	NA	NA	NA	NA	NA	NA	NA
chr1_109260600_109261200	0.444105	0.0230937	0.000217943	0.0865706	-4.27145	-6.61912	0.11211	1.81481	1.6434	NA	NA	NA	NA	NA	NA	NA
chr1_109261200_109261800	0.833574	0.013343	6.20988e-05	-0.0230204	-4.60581	-7.20122	0.108914	1.78661	1.6273	NA	NA	NA	NA	NA	NA	NA
chr1_109263000_109263600	0.963356	0.00658444	0.00369808	-0.00559316	-4.8	-4.67103	0.121057	1.6832	1.52384	NA	NA	NA	NA	NA	NA	NA
chr1_109263600_109264200	0.703184	0.023137	0.00204372	0.0468172	-4.48806	-5.67459	0.122078	1.90747	1.7315	NA	NA	NA	NA	NA	NA	NA
chr1_109268400_109269000	0.207924	0.0250475	0.00108076	-0.152114	-4.34843	-5.94686	0.119028	1.87478	1.70012	NA	NA	NA	NA	NA	NA	NA
chr1_109269000_109269600	0.229111	0.00711499	0.000174056	-0.128912	-4.248	-5.58616	0.105708	1.50511	1.36253	NA	NA	NA	NA	NA	NA	NA
chr1_109269600_109270200	0.247362	0.522081	1.42299e-06	-0.120172	-0.822398	-6.3925	0.102513	1.27449	1.14794	NA	NA	NA	NA	NA	NA	NA
chr1_109270200_109270800	0.527926	0.839494	0.0268562	-0.0624674	-0.20683	-2.10606	0.098189	1.01519	0.919754	NA	NA	NA	NA	NA	NA	NA
chr1_109270800_109271400	0.700105	0.0792535	0.135505	-0.0398051	-2.03926	-1.56481	0.102673	1.13517	1.02916	NA	NA	NA	NA	NA	NA	NA
chr1_109271400_109272000	0.955536	0.00955515	0.0031195	-0.00672954	-4.17187	-4.35777	0.120013	1.53985	1.39366	NA	NA	NA	NA	NA	NA	NA
chr1_109273200_109273800	0.504232	0.54433	0.00314964	0.0890471	-1.14629	-5.3064	0.132247	1.8761	1.69893	NA	NA	NA	NA	NA	NA	NA
chr1_109273800_109274400	0.996115	0.0106681	0.000524916	-0.000550365	-4.14214	-5.26083	0.112392	1.5535	1.40639	NA	NA	NA	NA	NA	NA	NA
chr1_109274400_109275000	0.743839	0.480163	0.0664138	-0.03513	-0.564655	1.351	0.106835	0.792986	0.71783	0.316884	0.0260647	-1.91565	1.06963	-1.79095	0.0884493	0.0206227
chr1_109275000_109275600	0.53061	0.676972	0.00222078	-0.0809345	0.346633	2.43023	0.128052	0.826548	0.748225	0.438005	0.0122368	-2.08359	1.11491	-1.86885	0.0763619	0.0185841
chr1_109278600_109279200	0.953282	0.603727	0.0141321	-0.00922879	-1.12565	-5.02659	0.156635	2.15316	1.96736	NA	NA	NA	NA	NA	NA	NA
chr1_109279800_109280400	0.0823819	0.17597	0.000329181	0.222256	-2.65428	-6.80596	0.125049	1.93	1.74778	NA	NA	NA	NA	NA	NA	NA
chr1_109280400_109281000	0.26227	0.0194963	0.000307644	0.131409	-3.84369	-5.62144	0.115726	1.58558	1.43546	NA	NA	NA	NA	NA	NA	NA
chr1_109281000_109281600	0.0795494	0.0946134	0.00012092	0.213756	-2.58198	-5.74466	0.11911	1.51156	1.36265	NA	NA	NA	NA	NA	NA	NA
chr1_109281600_109282200	0.123337	0.102319	0.00029982	0.195372	-3.01445	-6.41989	0.124372	1.8069	1.63585	NA	NA	NA	NA	NA	NA	NA
chr1_109282200_109282800	0.286092	0.00617946	0.0120153	-0.109981	-3.64688	-3.01838	0.101856	1.26821	1.15225	NA	NA	NA	NA	NA	NA	NA
chr1_109282800_109283400	0.0300011	0.00895114	0.50746	-0.170069	-2.09921	-0.46437	0.0758459	0.767668	0.69493	NA	NA	NA	NA	NA	NA	NA
chr1_109283400_109284000	0.0227735	0.00343257	0.439893	-0.203076	-2.90465	-0.662789	0.0860664	0.939308	0.850385	NA	NA	NA	NA	NA	NA	NA
chr1_109297200_109297800	0.315511	0.769068	0.000144095	-0.126197	-0.453453	-5.78012	0.124303	1.53504	1.38941	NA	NA	NA	NA	NA	NA	NA
chr1_109297800_109298400	0.702964	0.349454	0.0137909	0.0470352	-0.836063	2.0526	0.122551	0.884101	0.800306	0.230356	0.0163787	-2.88867	1.19253	-2.4223	0.025043	0.00863889
chr1_109298400_109299000	0.29106	0.000286526	0.00282247	0.131357	-3.93441	2.8615	0.122928	0.998775	0.904751	0.00492811	0.0127862	-6.79591	1.34764	-5.04283	6.22909e-05	0.000182423
chr1_109299000_109299600	0.582773	0.00316524	0.984082	-0.0835858	-4.63569	-0.0270207	0.15104	1.48504	1.34666	NA	NA	NA	NA	NA	NA	NA
chr1_109300200_109300800	0.321372	0.202736	0.00247069	-0.1368	-2.08536	-4.66463	0.136407	1.61287	1.45306	NA	NA	NA	NA	NA	NA	NA
chr1_109300800_109301400	0.585834	0.0601848	0.000329038	-0.0656748	-3.3521	-6.12687	0.119649	1.73792	1.57333	NA	NA	NA	NA	NA	NA	NA
chr1_109306200_109306800	0.101579	0.450673	0.0043748	-0.24975	-1.49248	-5.33316	0.149371	1.96112	1.77541	NA	NA	NA	NA	NA	NA	NA
chr1_109306800_109307400	0.205523	0.923229	7.08639e-05	-0.146832	0.120959	-4.96349	0.114278	1.24804	1.13218	0.548962	0.00485186	5.08445	1.68507	3.01736	0.00680461	0.00383432
chr1_109307400_109308000	0.205287	0.809721	1.58906e-05	0.138198	-0.297093	-5.38883	0.107501	1.22649	1.11229	NA	NA	NA	NA	NA	NA	NA
chr1_109308000_109308600	0.0193711	0.0760335	3.37945e-05	0.272802	-3.37684	-7.78049	0.112412	1.85874	1.68634	NA	NA	NA	NA	NA	NA	NA
chr1_1093200_1093800	0.169691	0.172367	3.31214e-05	0.121183	-1.72006	-5.20547	0.0868095	1.24007	1.12672	NA	NA	NA	NA	NA	NA	NA
chr1_109335000_109335600	0.882826	0.0329763	0.00230955	0.0183232	-4.16317	-5.54379	0.123604	1.89126	1.71415	NA	NA	NA	NA	NA	NA	NA
chr1_109335600_109336200	0.800567	0.0626231	0.000710702	0.0307515	-3.40904	-5.88218	0.121004	1.78481	1.61613	NA	NA	NA	NA	NA	NA	NA
chr1_10936800_10937400	0.253371	0.115202	0.000932664	0.156057	-3.4467	-6.95444	0.13485	2.14502	1.96009	NA	NA	NA	NA	NA	NA	NA
chr1_10937400_10938000	0.88157	0.111355	1.28141e-06	-0.0145802	-2.57587	-8.0387	0.0973037	1.58556	1.43555	NA	NA	NA	NA	NA	NA	NA
chr1_10938000_10938600	0.271756	0.458717	1.71992e-07	0.108675	-1.10996	-8.32463	0.097649	1.4849	1.34429	NA	NA	NA	NA	NA	NA	NA
chr1_10938600_10939200	0.0264893	0.100835	0.000321904	0.284683	-2.89397	-6.0998	0.124009	1.72695	1.56351	NA	NA	NA	NA	NA	NA	NA
chr1_109389000_109389600	0.0234341	6.84943e-08	1.10898e-11	-0.362314	4.39833	5.60048	0.154339	0.680484	0.61623	0.0041589	0.0014975	-1.20215	0.91804	-1.30947	0.205218	0.0393009
chr1_109389600_109390200	0.394343	1.97352e-18	2.073e-21	-0.104254	5.71787	6.21269	0.121205	0.394103	0.35711	0.0041589	0.00148798	-0.494813	0.531831	-0.930395	0.363262	0.0638196
chr1_109390200_109390800	0.227544	9.99709e-10	2.06121e-11	0.196346	5.18827	5.41758	0.160454	0.672471	0.609014	0.0041589	0.00150758	-0.229311	0.907257	-0.252752	0.803039	0.131142
chr1_10939200_10939800	0.412509	0.0664511	0.00173779	0.103701	-3.34135	-5.35978	0.12535	1.77562	1.60758	NA	NA	NA	NA	NA	NA	NA
chr1_10939800_10940400	0.067626	0.0328622	0.00563571	0.244821	-4.30539	-5.15064	0.130683	1.95453	1.7699	NA	NA	NA	NA	NA	NA	NA
chr1_109398000_109398600	0.878317	0.000417399	0.0409283	-0.0189726	-5.85697	-2.91094	0.123207	1.53471	1.38234	NA	NA	NA	NA	NA	NA	NA
chr1_10940400_10941000	0.527932	0.0725746	0.00036222	0.0681591	-2.46067	-4.6889	0.107137	1.33777	1.21385	NA	NA	NA	NA	NA	NA	NA
chr1_10941000_10941600	0.559523	0.0699677	1.22492e-05	0.0597485	-2.5453	-6.08696	0.101613	1.37062	1.23622	NA	NA	NA	NA	NA	NA	NA
chr1_109414800_109415400	0.383715	0.084597	0.000154033	0.104221	-2.77548	-5.88039	0.118458	1.57321	1.42077	NA	NA	NA	NA	NA	NA	NA
chr1_109415400_109416000	0.0765006	0.070095	1.27936e-06	0.121436	-2.2705	-6.21635	0.0669531	1.22322	1.11002	NA	NA	NA	NA	NA	NA	NA
chr1_109416000_109416600	0.0780988	0.0702224	1.08696e-06	0.121599	-2.26711	-6.26483	0.067419	1.22197	1.10911	NA	NA	NA	NA	NA	NA	NA
chr1_109425600_109426200	0.0685807	0.300869	0.167597	-0.173576	-0.965792	-1.17193	0.0929869	0.922601	0.835309	NA	NA	NA	NA	NA	NA	NA
chr1_109426200_109426800	0.024068	0.149543	0.0835517	-0.193924	-1.27507	-1.39323	0.0830053	0.869378	0.786963	NA	NA	NA	NA	NA	NA	NA
chr1_109426800_109427400	0.113121	0.000659155	0.00384135	-0.164568	-4.82255	-3.6418	0.101813	1.31589	1.19346	NA	NA	NA	NA	NA	NA	NA
chr1_109438800_109439400	0.647061	0.729055	0.14127	0.0785201	-0.593984	-2.30115	0.170328	1.704	1.5363	NA	NA	NA	NA	NA	NA	NA
chr1_10945200_10945800	0.633757	0.358406	0.00492639	-0.0706173	-2.06822	-6.03718	0.147192	2.22852	2.0395	NA	NA	NA	NA	NA	NA	NA
chr1_10945800_10946400	0.549843	0.0633723	0.00688049	0.0838282	-3.25405	-4.38285	0.139108	1.70871	1.54593	NA	NA	NA	NA	NA	NA	NA
chr1_10946400_10947000	0.618342	0.00382423	0.00202059	0.0584987	-4.91591	-4.78352	0.116593	1.61014	1.45783	NA	NA	NA	NA	NA	NA	NA
chr1_109467000_109467600	0.414975	0.169614	0.512955	0.143152	-2.32624	-0.996432	0.173959	1.66611	1.51076	NA	NA	NA	NA	NA	NA	NA
chr1_10947000_10947600	0.746988	0.179866	1.71543e-05	-0.0366137	-2.4656	-7.89977	0.112785	1.80933	1.63844	NA	NA	NA	NA	NA	NA	NA
chr1_10947600_10948200	0.513654	0.392882	0.000136526	0.0841388	-1.35699	-5.92617	0.127781	1.57272	1.41866	NA	NA	NA	NA	NA	NA	NA
chr1_109476000_109476600	0.257337	0.296465	0.00208297	0.153542	-2.14306	-6.05791	0.133805	2.02842	1.85224	NA	NA	NA	NA	NA	NA	NA
chr1_109479000_109479600	0.455428	0.142516	0.000105151	0.0907544	-2.98254	-7.7809	0.120521	1.9976	1.8265	NA	NA	NA	NA	NA	NA	NA
chr1_109479600_109480200	0.343286	0.142044	0.000178956	0.116952	-2.98818	-7.4492	0.122084	1.99895	1.82089	NA	NA	NA	NA	NA	NA	NA
chr1_10948200_10948800	0.87714	0.0472791	0.000908523	-0.0188886	-3.05596	-4.79756	0.121476	1.49755	1.3488	NA	NA	NA	NA	NA	NA	NA
chr1_109487400_109488000	0.100719	0.136196	0.000615818	0.220096	-3.12929	-6.94112	0.131294	2.06183	1.8823	NA	NA	NA	NA	NA	NA	NA
chr1_10948800_10949400	0.177378	0.0206357	0.00071051	-0.161282	-4.284	-5.88097	0.117663	1.78453	1.61576	NA	NA	NA	NA	NA	NA	NA
chr1_109488000_109488600	0.109525	0.0899094	0.00252131	0.210274	-3.31978	-5.55357	0.128751	1.9147	1.73386	NA	NA	NA	NA	NA	NA	NA
chr1_109489800_109490400	0.190322	0.0658187	4.55631e-05	-0.147593	-3.60663	-7.86856	0.11097	1.91196	1.74025	NA	NA	NA	NA	NA	NA	NA
chr1_109491000_109491600	0.919579	0.199556	2.46147e-06	-0.0101776	-2.12316	-7.98087	0.100231	1.63034	1.47637	NA	NA	NA	NA	NA	NA	NA
chr1_109497600_109498200	0.276851	0.0183737	0.0279492	-0.152081	-4.50156	-3.78272	0.138131	1.83845	1.66437	NA	NA	NA	NA	NA	NA	NA
chr1_109498200_109498800	0.631016	0.00799971	0.0105689	-0.0615863	-4.84068	-4.21233	0.127335	1.74268	1.57766	NA	NA	NA	NA	NA	NA	NA
chr1_109500000_109500600	0.853135	0.104151	0.000189979	0.0232701	-3.39685	-7.61905	0.124971	2.04731	1.87117	NA	NA	NA	NA	NA	NA	NA
chr1_109508400_109509000	0.778285	0.00295364	0.000324408	-0.030339	-5.10462	-5.72744	0.1071	1.62233	1.46901	NA	NA	NA	NA	NA	NA	NA
chr1_109509000_109509600	0.800905	0.043635	0.00281908	-0.0315671	-3.40741	-4.69872	0.124429	1.64052	1.48544	NA	NA	NA	NA	NA	NA	NA
chr1_109509600_109510200	0.725766	0.00830186	0.0526056	-0.047998	-5.41816	-3.53581	0.135972	1.9606	1.77534	NA	NA	NA	NA	NA	NA	NA
chr1_109516800_109517400	0.0095198	0.0853161	0.00759529	0.376663	-3.72892	-5.38515	0.138954	2.11869	1.92496	NA	NA	NA	NA	NA	NA	NA
chr1_109528200_109528800	0.00298048	0.0988001	0.000637065	-0.403353	-3.42136	-6.81291	0.128325	2.02906	1.85322	NA	NA	NA	NA	NA	NA	NA
chr1_109528800_109529400	0.0309704	0.0694989	0.000135569	-0.262382	-3.55091	-7.29786	0.117736	1.9088	1.7461	NA	NA	NA	NA	NA	NA	NA
chr1_109531200_109531800	0.461564	0.0798403	0.331907	-0.119759	-3.26811	-1.61749	0.161239	1.8229	1.64875	NA	NA	NA	NA	NA	NA	NA
chr1_109531800_109532400	0.166561	0.140733	0.218798	-0.196922	-2.10806	-1.59305	0.140009	1.40544	1.27706	NA	NA	NA	NA	NA	NA	NA
chr1_109532400_109533000	0.244772	0.101848	0.0084088	-0.159309	-2.44069	-3.64737	0.135144	1.46092	1.32218	NA	NA	NA	NA	NA	NA	NA
chr1_109538400_109539000	0.909299	0.00498977	8.70412e-06	0.0104781	-5.21914	-8.03788	0.0914501	1.76597	1.59888	NA	NA	NA	NA	NA	NA	NA
chr1_109539000_109539600	0.787824	0.0127597	5.13053e-07	-0.023127	-4.08227	-8.35972	0.0854106	1.57268	1.42402	NA	NA	NA	NA	NA	NA	NA
chr1_109539600_109540200	0.789029	0.0194293	0.000120825	-0.0298191	-3.71793	-5.84604	0.11077	1.53281	1.38661	NA	NA	NA	NA	NA	NA	NA
chr1_109540200_109540800	0.241622	0.0723934	0.00127255	-0.145918	-2.8759	-4.86857	0.122947	1.5625	1.41448	NA	NA	NA	NA	NA	NA	NA
chr1_109543200_109543800	0.785837	0.264403	5.01018e-07	-0.0269311	-1.63681	-7.68569	0.0985135	1.44801	1.30765	NA	NA	NA	NA	NA	NA	NA
chr1_109543800_109544400	0.761335	0.417643	3.84993e-06	0.0318828	-1.12021	-6.53424	0.104325	1.36916	1.23937	NA	NA	NA	NA	NA	NA	NA
chr1_109544400_109545000	0.849232	0.631013	4.93132e-06	0.0216383	-0.713908	-6.93314	0.113162	1.47606	1.33378	NA	NA	NA	NA	NA	NA	NA
chr1_109548000_109548600	0.318881	0.00176072	0.000567344	-0.0984399	-4.16366	-4.20824	0.0976479	1.25054	1.13281	NA	NA	NA	NA	NA	NA	NA
chr1_109548600_109549200	0.289367	0.00321696	0.000317164	-0.109997	-4.09187	-4.62519	0.102574	1.31328	1.18407	NA	NA	NA	NA	NA	NA	NA
chr1_10958400_10959000	0.542188	0.0896211	4.36374e-05	0.0685353	-2.82672	-6.68687	0.111574	1.62881	1.47454	NA	NA	NA	NA	NA	NA	NA
chr1_10959000_10959600	0.739627	0.547927	0.000400036	0.0470009	-1.10404	-6.32334	0.140536	1.8233	1.65088	NA	NA	NA	NA	NA	NA	NA
chr1_10959600_10960200	0.135944	0.102302	0.00387742	0.219523	-3.67804	-6.10489	0.144544	2.20456	2.00287	NA	NA	NA	NA	NA	NA	NA
chr1_109601400_109602000	0.285657	0.0136527	0.685009	-0.185204	-4.62317	0.665281	0.171364	1.79974	1.62932	0.0196382	0.211549	-5.28845	2.4277	-2.17838	0.0415147	0.0120988
chr1_10960200_10960800	0.853374	0.0644123	0.00421971	-0.0251764	-3.99722	-5.77027	0.135431	2.10751	1.9125	NA	NA	NA	NA	NA	NA	NA
chr1_109612800_109613400	0.0498984	0.00741434	0.00170287	0.257748	-5.96778	-6.50582	0.127853	2.12624	1.94718	NA	NA	NA	NA	NA	NA	NA
chr1_109613400_109614000	0.123318	0.0758682	0.0119106	0.244804	-3.70408	-4.83963	0.155832	2.03767	1.84506	NA	NA	NA	NA	NA	NA	NA
chr1_109618800_109619400	0.271343	0.0143685	0.00235901	0.140753	-4.99799	-5.73058	0.126363	1.96128	1.77603	NA	NA	NA	NA	NA	NA	NA
chr1_109619400_109620000	0.130167	0.397237	0.0452683	0.222657	-1.26422	-2.7675	0.144384	1.47887	1.34318	NA	NA	NA	NA	NA	NA	NA
chr1_109620000_109620600	0.814398	0.213614	0.180458	0.0319048	-1.75727	-1.72152	0.135098	1.39262	1.26505	NA	NA	NA	NA	NA	NA	NA
chr1_109620600_109621200	0.666826	0.0685511	0.000712647	-0.053312	-2.78896	-4.90938	0.123008	1.49391	1.3492	NA	NA	NA	NA	NA	NA	NA
chr1_109621200_109621800	0.844827	0.0937591	0.000846281	0.0242916	-2.45574	-4.62791	0.123387	1.4338	1.29238	NA	NA	NA	NA	NA	NA	NA
chr1_109622400_109623000	0.969838	0.0452381	0.000231423	-0.0045042	-3.62701	-6.38712	0.118449	1.76008	1.59345	NA	NA	NA	NA	NA	NA	NA
chr1_109623000_109623600	0.97654	0.138252	3.92218e-06	-0.00302946	-2.33235	-7.3667	0.102437	1.54501	1.39874	NA	NA	NA	NA	NA	NA	NA
chr1_109623600_109624200	0.668893	0.838193	3.04069e-07	-0.0439565	0.247885	-6.55704	0.102096	1.20678	1.08835	0.517061	0.00185949	6.80492	1.62506	4.1875	0.000453788	0.000758285
chr1_109624200_109624800	0.873858	0.359255	2.35901e-05	0.0180986	-1.34636	-6.19361	0.113341	1.4533	1.31103	NA	NA	NA	NA	NA	NA	NA
chr1_109624800_109625400	0.786565	0.0834637	0.000296827	-0.0322838	-2.61231	-5.22331	0.118507	1.47513	1.32984	NA	NA	NA	NA	NA	NA	NA
chr1_109625400_109626000	0.665405	0.0851387	0.224866	-0.052384	-2.26285	-1.43522	0.120319	1.28495	1.166	NA	NA	NA	NA	NA	NA	NA
chr1_109626000_109626600	0.410296	0.0430267	0.0306714	-0.118064	-3.30252	-3.19841	0.142032	1.58519	1.4325	NA	NA	NA	NA	NA	NA	NA
chr1_109626600_109627200	0.340366	0.0420203	0.000586793	0.114568	-3.25659	-5.20325	0.118866	1.5552	1.40489	NA	NA	NA	NA	NA	NA	NA
chr1_109627200_109627800	0.303743	0.0316144	0.00193161	0.130002	-3.74048	-5.03114	0.124937	1.68518	1.52594	NA	NA	NA	NA	NA	NA	NA
chr1_109627800_109628400	0.850471	0.00688287	0.00890103	0.0235849	-4.78207	-4.17929	0.124378	1.68682	1.52713	NA	NA	NA	NA	NA	NA	NA
chr1_109628400_109629000	0.968888	0.106437	0.00154992	-0.00491059	-2.40308	-4.43139	0.125194	1.45819	1.31344	NA	NA	NA	NA	NA	NA	NA
chr1_109629000_109629600	0.8429	0.0108801	7.0334e-05	0.0209593	-4.59328	-6.86221	0.105136	1.72769	1.56445	NA	NA	NA	NA	NA	NA	NA
chr1_109629600_109630200	0.801496	0.0705035	0.000266655	-0.029164	-3.04512	-5.89406	0.115306	1.64302	1.48744	NA	NA	NA	NA	NA	NA	NA
chr1_109630200_109630800	0.121206	0.165869	0.00896954	-0.224997	-2.96277	-5.24413	0.142394	2.10298	1.9183	NA	NA	NA	NA	NA	NA	NA
chr1_109631400_109632000	0.397623	0.0757315	0.00034151	0.101082	-3.2356	-6.25352	0.118342	1.77909	1.61087	NA	NA	NA	NA	NA	NA	NA
chr1_109632000_109632600	0.727019	0.139091	0.0166792	0.050399	-2.59216	-3.87447	0.143458	1.72086	1.55721	NA	NA	NA	NA	NA	NA	NA
chr1_109633200_109633800	0.913174	0.351462	0.122724	-0.0186416	-1.8939	-2.86546	0.169993	2.01117	1.82106	NA	NA	NA	NA	NA	NA	NA
chr1_109642800_109643400	0.835254	0.131152	0.00020135	0.024867	-2.5936	-6.18744	0.118868	1.68628	1.52657	NA	NA	NA	NA	NA	NA	NA
chr1_109643400_109644000	0.456944	0.31991	7.42022e-06	-0.0842554	-1.56534	-7.14761	0.11227	1.55609	1.40831	NA	NA	NA	NA	NA	NA	NA
chr1_109644000_109644600	0.171884	0.14579	0.000640695	-0.182996	-3.09362	-7.0307	0.131779	2.08939	1.91345	NA	NA	NA	NA	NA	NA	NA
chr1_109654200_109654800	0.319699	0.0243852	0.00267045	0.125471	-3.83626	-4.7431	0.124674	1.64593	1.49035	NA	NA	NA	NA	NA	NA	NA
chr1_109654800_109655400	0.233599	0.0553548	0.00359824	0.158122	-3.25569	-4.6061	0.130934	1.65433	1.4978	NA	NA	NA	NA	NA	NA	NA
chr1_109655400_109656000	0.23247	0.000779113	0.0304548	-0.137237	-4.78245	-2.68817	0.113362	1.32522	1.20232	NA	NA	NA	NA	NA	NA	NA
chr1_109656000_109656600	0.451002	0.00085371	0.0234291	-0.075352	-4.52988	-2.70062	0.0990851	1.26605	1.15037	NA	NA	NA	NA	NA	NA	NA
chr1_109656600_109657200	0.728634	0.00101731	0.00174823	0.0377812	-5.16594	-4.42188	0.10821	1.46821	1.3271	NA	NA	NA	NA	NA	NA	NA
chr1_109658400_109659000	0.942377	0.0725706	0.000263301	-0.00851364	-3.15679	-6.16299	0.117115	1.71621	1.5537	NA	NA	NA	NA	NA	NA	NA
chr1_109659000_109659600	0.150465	0.0873139	0.00379203	-0.191599	-3.30579	-5.23201	0.130941	1.89066	1.71195	NA	NA	NA	NA	NA	NA	NA
chr1_109666200_109666800	0.158902	0.0938092	0.00196009	0.202999	-3.76535	-6.59452	0.141666	2.19878	2.00322	NA	NA	NA	NA	NA	NA	NA
chr1_109666800_109667400	0.122626	0.0066826	1.12637e-05	0.156269	-4.74437	-7.5472	0.0992857	1.66695	1.52491	NA	NA	NA	NA	NA	NA	NA
chr1_109667400_109668000	0.555406	0.0104539	1.03095e-05	0.0561509	-4.24372	-7.14919	0.0944988	1.58688	1.43671	NA	NA	NA	NA	NA	NA	NA
chr1_109668000_109668600	0.3416	0.00315404	0.000305098	-0.0987726	-4.62854	-5.25918	0.102744	1.48214	1.34203	NA	NA	NA	NA	NA	NA	NA
chr1_109670400_109671000	0.0601701	0.000510628	0.000199491	0.188539	-6.43548	-6.30312	0.0977437	1.71621	1.55397	NA	NA	NA	NA	NA	NA	NA
chr1_109687200_109687800	0.226854	0.000982298	0.000837284	-0.136647	-6.57239	-6.10087	0.111499	1.86164	1.70201	NA	NA	NA	NA	NA	NA	NA
chr1_109687800_109688400	0.147837	0.00395981	0.0028263	-0.181853	-6.11866	-5.82763	0.12346	2.01246	1.84287	NA	NA	NA	NA	NA	NA	NA
chr1_109711200_109711800	0.489573	0.245861	4.49048e-05	0.0818991	-2.18838	-7.62636	0.117536	1.86078	1.68501	NA	NA	NA	NA	NA	NA	NA
chr1_109711800_109712400	0.536204	0.0192556	0.00326707	-0.0787355	-3.89958	-4.50368	0.126295	1.60525	1.44804	NA	NA	NA	NA	NA	NA	NA
chr1_109712400_109713000	0.748607	0.00766189	0.0270848	0.0423515	-4.65654	-3.44968	0.13133	1.6665	1.50892	NA	NA	NA	NA	NA	NA	NA
chr1_109713000_109713600	0.149523	0.0943753	0.000681645	0.183841	-3.39199	-6.61799	0.125342	1.98428	1.81134	NA	NA	NA	NA	NA	NA	NA
chr1_109715400_109716000	0.687615	0.096299	0.00543687	0.0554028	-3.41828	-5.32571	0.136883	2.01168	1.82168	NA	NA	NA	NA	NA	NA	NA
chr1_109737600_109738200	0.70922	0.000797283	0.00086874	0.0395669	-5.79408	-5.20375	0.105423	1.60901	1.45679	NA	NA	NA	NA	NA	NA	NA
chr1_109749600_109750200	0.60081	0.599199	2.03424e-05	-0.0640817	0.704387	-5.72384	0.121592	1.33063	1.20008	0.392348	0.00334981	6.42822	1.79186	3.58745	0.00184123	0.00171041
chr1_109750200_109750800	0.489904	0.547885	4.70404e-06	-0.0743689	0.762665	-5.96153	0.106811	1.25939	1.14375	0.360794	0.00247446	6.72419	1.70124	3.95251	0.000786127	0.00104678
chr1_109750800_109751400	0.815417	0.576453	4.67152e-07	-0.0252531	0.700521	-6.63524	0.107534	1.24484	1.12497	0.378353	0.00189422	7.33576	1.67785	4.37212	0.000294792	0.000589586
chr1_109751400_109752000	0.656214	0.654922	9.0003e-07	0.0499098	0.664367	-7.6259	0.111363	1.47644	1.33685	0.425594	0.00198754	8.29026	1.99174	4.16232	0.000481314	0.00079736
chr1_10975200_10975800	0.844962	0.169507	0.00179016	0.0251531	-2.49095	-5.36727	0.127875	1.78361	1.61485	NA	NA	NA	NA	NA	NA	NA
chr1_109752000_109752600	0.7069	0.707229	2.47778e-06	0.0436325	0.578979	-7.49361	0.11529	1.53164	1.38674	0.453879	0.00224497	8.07259	2.06615	3.90707	0.000874202	0.0011042
chr1_10975800_10976400	0.787653	0.126659	0.00056524	-0.0355556	-3.24222	-7.08104	0.131203	2.08272	1.9055	NA	NA	NA	NA	NA	NA	NA
chr1_109759200_109759800	0.634092	0.700515	0.000154201	0.0581471	0.495387	-4.79614	0.121319	1.27964	1.1589	0.450288	0.00617806	5.29153	1.72642	3.06503	0.00611007	0.00357077
chr1_109759800_109760400	0.480801	0.559078	0.00178404	0.0845218	0.734402	-3.76908	0.118874	1.24757	1.13359	0.368167	0.0117339	4.50348	1.68566	2.67164	0.0146588	0.00617261
chr1_109760400_109761000	0.209528	0.928349	0.00019186	0.161592	-0.127579	-5.18383	0.126899	1.41072	1.27409	NA	NA	NA	NA	NA	NA	NA
chr1_109761000_109761600	0.155126	0.94539	0.000762971	0.197857	0.101238	-4.79605	0.136798	1.46963	1.3264	0.557382	0.00969609	4.89729	1.97968	2.47377	0.0224544	0.00808133
chr1_109762800_109763400	0.884386	0.780199	0.000372405	0.0193647	-0.450966	-5.60242	0.132405	1.60621	1.45376	NA	NA	NA	NA	NA	NA	NA
chr1_109763400_109764000	0.364805	0.906887	0.00906983	-0.129107	0.169818	-3.57996	0.140998	1.44357	1.31161	0.54347	0.0152929	3.74978	1.95043	1.92253	0.0688978	0.0172858
chr1_109764000_109764600	0.404597	0.744687	0.00034084	-0.112235	-0.484952	-5.1959	0.133377	1.47989	1.33821	NA	NA	NA	NA	NA	NA	NA
chr1_109764600_109765200	0.355214	0.148093	0.000272831	-0.117824	-2.98897	-7.34136	0.126108	2.03053	1.85617	NA	NA	NA	NA	NA	NA	NA
chr1_109765200_109765800	0.750067	0.250916	0.00086244	-0.0423937	-2.39247	-6.72572	0.132257	2.05651	1.88157	NA	NA	NA	NA	NA	NA	NA
chr1_109773600_109774200	0.520513	0.0154767	0.000849203	0.0750983	-4.60279	-5.93546	0.115943	1.82765	1.65807	NA	NA	NA	NA	NA	NA	NA
chr1_109774200_109774800	0.224191	0.00123854	5.41309e-05	0.129826	-6.12371	-7.21842	0.105317	1.77434	1.61558	NA	NA	NA	NA	NA	NA	NA
chr1_109787400_109788000	0.259634	0.465483	0.000123328	-0.133893	-1.23097	-6.37296	0.117254	1.67202	1.51392	NA	NA	NA	NA	NA	NA	NA
chr1_109788000_109788600	0.428099	0.470179	0.000167245	-0.101634	-1.36392	-6.97257	0.127074	1.87237	1.69541	NA	NA	NA	NA	NA	NA	NA
chr1_109794000_109794600	0.402403	0.28826	2.67272e-07	-0.141507	-1.04751	5.3489	0.167373	0.974552	0.882253	0.190616	0.00185623	-6.39642	1.31458	-4.86575	9.36412e-05	0.000257604
chr1_109794600_109795200	0.73652	0.315559	4.54453e-07	-0.0557263	-0.981106	5.16763	0.164584	0.966478	0.874938	0.208071	0.00189413	-6.14874	1.30369	-4.71643	0.000132285	0.000335025
chr1_109797000_109797600	0.54912	0.0593741	0.00802869	-0.0813085	-3.25872	-4.23299	0.134682	1.68393	1.52467	NA	NA	NA	NA	NA	NA	NA
chr1_109803000_109803600	0.908882	0.0102785	0.00896623	-0.0141343	-4.52715	-4.17945	0.122794	1.68869	1.52876	NA	NA	NA	NA	NA	NA	NA
chr1_10980600_10981200	0.503752	0.00999962	0.000184375	0.072747	-4.8344	-6.63847	0.107917	1.79611	1.62651	NA	NA	NA	NA	NA	NA	NA
chr1_109806600_109807200	0.380709	0.0331043	0.0014413	0.106506	-3.29137	-4.58106	0.120287	1.49637	1.34775	NA	NA	NA	NA	NA	NA	NA
chr1_109807200_109807800	0.953294	0.00900556	0.00767297	0.00725709	-4.23272	-3.91354	0.123203	1.5492	1.40087	NA	NA	NA	NA	NA	NA	NA
chr1_109808400_109809000	0.489201	0.0451301	0.000233109	0.0824654	-3.89458	-6.91275	0.118247	1.88893	1.7256	NA	NA	NA	NA	NA	NA	NA
chr1_109809000_109809600	0.493532	0.0614228	0.000476291	0.0859816	-3.79675	-6.81844	0.124534	1.97831	1.80725	NA	NA	NA	NA	NA	NA	NA
chr1_109816800_109817400	0.0940111	0.474645	0.000131078	-0.215092	-1.3363	-7.03147	0.125683	1.85316	1.67806	NA	NA	NA	NA	NA	NA	NA
chr1_109817400_109818000	0.62465	0.454335	0.00318187	0.0745375	-1.7562	-6.6231	0.151279	2.32654	2.12298	NA	NA	NA	NA	NA	NA	NA
chr1_10981800_10982400	0.24068	0.160215	0.000239	0.150572	-2.89836	-7.41182	0.12661	2.02919	1.8539	NA	NA	NA	NA	NA	NA	NA
chr1_109819200_109819800	0.644056	0.0905393	0.00872208	0.059594	-2.6907	-3.86406	0.128099	1.55502	1.40791	NA	NA	NA	NA	NA	NA	NA
chr1_109821600_109822200	0.267473	0.0478193	0.0141445	-0.14479	-3.74627	-4.25755	0.128926	1.8405	1.6666	NA	NA	NA	NA	NA	NA	NA
chr1_109822200_109822800	0.776943	0.549732	0.022643	-0.0477077	-1.20562	-4.27704	0.167372	2.00011	1.81082	NA	NA	NA	NA	NA	NA	NA
chr1_109822800_109823400	0.762263	0.315376	0.0301168	-0.0485343	-2.14516	-4.28497	0.159452	2.11237	1.91239	NA	NA	NA	NA	NA	NA	NA
chr1_109823400_109824000	0.994848	0.656803	0.0961921	-0.000994614	0.648822	-2.23677	0.153169	1.45036	1.31592	0.426452	0.0320485	2.88559	1.95837	1.47347	0.15619	0.0315246
chr1_10982400_10983000	0.00904131	0.140457	0.000541275	0.352755	-3.06969	-6.98545	0.129183	2.0451	1.87253	NA	NA	NA	NA	NA	NA	NA
chr1_109824000_109824600	0.661691	0.70891	0.00993363	-0.0594851	-0.51349	-3.34059	0.135028	1.36663	1.23994	NA	NA	NA	NA	NA	NA	NA
chr1_109824600_109825200	0.668476	0.0244043	0.00158197	-0.0515474	-4.40176	-5.77622	0.119567	1.88882	1.71566	NA	NA	NA	NA	NA	NA	NA
chr1_109826400_109827000	0.0908526	0.0018618	0.00960682	0.217987	-6.51838	-4.85901	0.126106	1.96931	1.79487	NA	NA	NA	NA	NA	NA	NA
chr1_109827000_109827600	0.212124	0.0112721	0.0218492	0.16062	-4.9856	-4.05759	0.126868	1.88511	1.70713	NA	NA	NA	NA	NA	NA	NA
chr1_109827600_109828200	0.83637	0.0296263	0.00194452	0.0258961	-4.09322	-5.43264	0.124644	1.82105	1.64888	NA	NA	NA	NA	NA	NA	NA
chr1_109828200_109828800	0.546833	0.0345159	0.00181092	-0.0774928	-4.23185	-5.83197	0.127627	1.94005	1.75679	NA	NA	NA	NA	NA	NA	NA
chr1_10985400_10986000	0.800865	0.00204932	0.000164075	0.0282075	-6.31626	-7.24149	0.111164	1.92786	1.75818	NA	NA	NA	NA	NA	NA	NA
chr1_109877400_109878000	0.489579	0.173875	4.52617e-05	-0.0794954	-2.17438	-6.44358	0.114088	1.57324	1.42445	NA	NA	NA	NA	NA	NA	NA
chr1_109881600_109882200	0.569769	0.0493012	0.00189769	-0.0689515	-3.52525	-5.21613	0.120404	1.74388	1.57907	NA	NA	NA	NA	NA	NA	NA
chr1_109882200_109882800	0.581447	0.233538	0.0316525	-0.083586	-2.63896	-4.39478	0.150509	2.18493	1.98043	NA	NA	NA	NA	NA	NA	NA
chr1_109884000_109884600	0.499672	0.135437	0.00294874	-0.0926467	-2.66023	-4.98434	0.136126	1.74929	1.58381	NA	NA	NA	NA	NA	NA	NA
chr1_109884600_109885200	0.724354	0.0649119	0.000299536	-0.0425927	-3.46186	-6.49821	0.120015	1.82879	1.65568	NA	NA	NA	NA	NA	NA	NA
chr1_109885800_109886400	0.754033	0.161826	0.000497313	0.0409397	-2.90052	-7.00469	0.129853	2.0387	1.86366	NA	NA	NA	NA	NA	NA	NA
chr1_109886400_109887000	0.197904	0.805253	5.82975e-05	0.0825413	0.179693	-2.9152	0.0631448	0.724458	0.655849	0.503356	0.00456064	3.09489	0.977229	3.16701	0.00484746	0.0031138
chr1_109887000_109887600	0.0979147	0.776911	3.46348e-05	0.0673395	0.111439	-1.6309	0.0398279	0.390901	0.354061	0.490124	0.00389364	1.74234	0.527411	3.30356	0.00354725	0.00256891
chr1_109887600_109888200	0.103063	0.536074	9.39788e-05	0.0843495	0.316331	-1.97281	0.0506733	0.507245	0.459282	0.353188	0.00527299	2.28914	0.684279	3.34533	0.00322263	0.00241166
chr1_109892400_109893000	0.743712	0.609533	1.81597e-05	0.0383699	-0.842802	-7.12576	0.116628	1.63842	1.48325	NA	NA	NA	NA	NA	NA	NA
chr1_109893000_109893600	0.583311	0.387826	0.00039172	-0.0722095	-1.65463	-6.59149	0.13067	1.89715	1.7178	NA	NA	NA	NA	NA	NA	NA
chr1_109894800_109895400	0.764533	0.0327176	1.44291e-05	0.0310743	-3.79843	-7.65302	0.103105	1.72288	1.57012	NA	NA	NA	NA	NA	NA	NA
chr1_109895400_109896000	0.609499	0.0146384	5.44478e-05	0.059533	-1.98183	3.15349	0.115722	0.779985	0.70608	0.0204515	0.00445985	-5.13532	1.05211	-4.881	9.04019e-05	0.000252606
chr1_109896000_109896600	0.809332	0.228573	5.57834e-06	0.0272301	-0.846403	3.23914	0.11218	0.693238	0.627604	0.152542	0.00255483	-4.08554	0.935129	-4.36896	0.000296969	0.000590215
chr1_109896600_109897200	0.123916	0.000553959	0.81269	-0.215454	-5.19207	-0.301846	0.137374	1.39467	1.26626	NA	NA	NA	NA	NA	NA	NA
chr1_109898400_109899000	0.823664	0.00213673	0.0856205	0.0301316	-5.56006	-2.71398	0.13442	1.7047	1.54358	NA	NA	NA	NA	NA	NA	NA
chr1_109899000_109899600	0.802061	0.000147328	0.198969	0.0327394	-6.12432	-1.73245	0.12982	1.47465	1.32855	NA	NA	NA	NA	NA	NA	NA
chr1_109900800_109901400	0.220876	0.677595	0.0552817	-0.199001	-0.821125	-3.49727	0.16026	1.962	1.77653	NA	NA	NA	NA	NA	NA	NA
chr1_109901400_109902000	0.735924	0.000343944	0.511712	-0.0501821	3.95113	0.610035	0.147861	1.0184	0.922181	0.00506524	0.151908	3.34109	1.37388	2.43186	0.024542	0.00852995
chr1_109902000_109902600	0.807326	0.00476278	0.814312	-0.0360315	3.31895	0.239072	0.146862	1.11651	1.01185	0.0114261	0.254802	3.07988	1.5068	2.04399	0.0543476	0.0145877
chr1_109907400_109908000	0.316943	0.700401	3.9293e-05	-0.119403	0.60528	-6.46215	0.117963	1.56288	1.41487	0.450285	0.00403406	7.06743	2.10818	3.35238	0.00317078	0.00238033
chr1_109908000_109908600	0.673217	0.703764	3.13339e-09	-0.0388436	0.491869	-8.57864	0.0914922	1.28521	1.16327	0.452011	0.00158966	9.07051	1.73349	5.23253	4.03667e-05	0.000112739
chr1_109908600_109909200	0.897099	0.352442	7.75382e-07	0.0131084	-1.51996	-8.41801	0.100778	1.61739	1.46439	NA	NA	NA	NA	NA	NA	NA
chr1_109914600_109915200	0.874879	0.0705134	0.000444115	-0.0195084	-3.15077	-5.84242	0.123177	1.70009	1.53914	NA	NA	NA	NA	NA	NA	NA
chr1_109915200_109915800	0.625248	0.054373	0.0235104	-0.069307	-3.60392	-3.87337	0.140907	1.82356	1.65094	NA	NA	NA	NA	NA	NA	NA
chr1_109918200_109918800	0.940362	0.35288	0.305933	-0.0126123	-1.624	-1.61399	0.167625	1.72969	1.55825	NA	NA	NA	NA	NA	NA	NA
chr1_109921800_109922400	0.266229	0.181913	0.0483569	-0.169339	-2.55496	-3.46321	0.150388	1.8839	1.70572	NA	NA	NA	NA	NA	NA	NA
chr1_109922400_109923000	0.919788	0.703272	0.157599	-0.0138167	-0.500651	-1.70577	0.136424	1.30588	1.18659	NA	NA	NA	NA	NA	NA	NA
chr1_109923000_109923600	0.305892	0.550698	0.000139294	-0.129465	-0.849716	-5.3195	0.124983	1.4131	1.27538	NA	NA	NA	NA	NA	NA	NA
chr1_109923600_109924200	0.673627	0.603448	2.79438e-05	-0.0513122	-0.80752	-6.52191	0.121022	1.54344	1.39587	NA	NA	NA	NA	NA	NA	NA
chr1_109928400_109929000	0.311805	0.304204	8.51725e-05	-0.126168	-1.94571	-7.33209	0.123316	1.87172	1.69475	NA	NA	NA	NA	NA	NA	NA
chr1_109929000_109929600	0.132807	0.804614	2.88956e-05	-0.18704	-0.424901	-7.20602	0.122143	1.70733	1.54569	NA	NA	NA	NA	NA	NA	NA
chr1_109930200_109930800	0.98652	0.137508	0.00433739	0.00222858	-2.72038	-4.89653	0.131165	1.79856	1.62835	NA	NA	NA	NA	NA	NA	NA
chr1_109930800_109931400	0.353047	0.111738	0.00136937	0.124505	-3.16437	-6.03269	0.132655	1.94996	1.76564	NA	NA	NA	NA	NA	NA	NA
chr1_109933800_109934400	0.00679346	0.164306	0.000466797	0.345692	-2.33338	-5.64549	0.121726	1.64999	1.49372	NA	NA	NA	NA	NA	NA	NA
chr1_109977000_109977600	0.882109	0.413989	0.00355099	-0.0206771	-1.70324	-5.81239	0.138629	2.06539	1.88712	NA	NA	NA	NA	NA	NA	NA
chr1_109977600_109978200	0.0225376	0.935078	0.139072	-0.310524	-0.102569	-1.71246	0.131362	1.25202	1.1368	NA	NA	NA	NA	NA	NA	NA
chr1_109978200_109978800	0.075271	0.902148	0.00872795	-0.250426	-0.17194	-3.4653	0.137472	1.39048	1.26274	NA	NA	NA	NA	NA	NA	NA
chr1_109978800_109979400	0.0950429	0.265205	0.000939632	0.225415	-1.75914	-4.98474	0.132141	1.55888	1.40593	NA	NA	NA	NA	NA	NA	NA
chr1_109980000_109980600	0.234437	0.428156	0.001387	0.162466	-1.43132	-5.52902	0.134777	1.78983	1.62032	NA	NA	NA	NA	NA	NA	NA
chr1_109980600_109981200	0.482871	0.151821	4.89014e-05	0.0772598	-1.94921	-5.43648	0.109178	1.33664	1.20822	NA	NA	NA	NA	NA	NA	NA
chr1_109981200_109981800	0.739361	0.00323834	0.00073035	0.0375677	-5.36869	-5.66748	0.112211	1.7244	1.56107	NA	NA	NA	NA	NA	NA	NA
chr1_109983600_109984200	0.571241	4.73525e-05	0.0089824	0.0601265	-6.31624	-3.45509	0.105397	1.40063	1.26413	NA	NA	NA	NA	NA	NA	NA
chr1_109984200_109984800	0.719135	0.123181	0.00438438	-0.0381459	-2.01983	-3.50607	0.105399	1.28526	1.16748	NA	NA	NA	NA	NA	NA	NA
chr1_109984800_109985400	0.873425	0.0737925	0.000522888	-0.0181213	-2.4064	-4.45021	0.113092	1.31404	1.18927	NA	NA	NA	NA	NA	NA	NA
chr1_109985400_109986000	0.099884	0.0115428	0.00248024	0.219216	-5.57183	-6.20085	0.130438	2.11423	1.93243	NA	NA	NA	NA	NA	NA	NA
chr1_110003400_110004000	0.100147	0.0124571	0.0706617	0.247187	-4.61587	-2.96715	0.147199	1.77174	1.60188	NA	NA	NA	NA	NA	NA	NA
chr1_110004000_110004600	0.165093	0.0147168	0.0696741	0.205138	-4.46887	-2.96121	0.145334	1.76029	1.59285	NA	NA	NA	NA	NA	NA	NA
chr1_110018400_110019000	0.650573	0.00154849	0.00152555	0.0500888	-5.44275	-4.93507	0.109828	1.61306	1.46035	NA	NA	NA	NA	NA	NA	NA
chr1_110034000_110034600	0.431528	0.374552	0.931681	-0.128112	-1.33102	-0.116234	0.161384	1.48379	1.34811	NA	NA	NA	NA	NA	NA	NA
chr1_110040000_110040600	0.942941	0.0339135	0.000300692	0.00849068	-4.12113	-6.75267	0.117957	1.88264	1.72106	NA	NA	NA	NA	NA	NA	NA
chr1_110050200_110050800	0.159179	0.732533	7.70153e-06	-0.162959	-0.557742	-7.43505	0.113801	1.62171	1.46819	NA	NA	NA	NA	NA	NA	NA
chr1_110050800_110051400	0.0967911	0.417276	2.88103e-06	-0.179774	-1.29966	-7.70119	0.10596	1.58724	1.4371	NA	NA	NA	NA	NA	NA	NA
chr1_110058600_110059200	0.324407	0.0131111	5.86791e-05	0.114484	-4.96758	-7.75692	0.114882	1.92174	1.74591	NA	NA	NA	NA	NA	NA	NA
chr1_110059200_110059800	0.349172	0.0210915	0.000136317	0.114506	-4.75141	-7.54078	0.121014	1.98674	1.80497	NA	NA	NA	NA	NA	NA	NA
chr1_110062800_110063400	0.860265	0.828749	0.00673101	-0.0286335	0.404173	-4.7759	0.161712	1.8575	1.67964	0.513064	0.0146457	5.18007	2.50429	2.06847	0.051772	0.0140985
chr1_110063400_110064000	0.876798	0.962738	0.00164005	0.0231948	0.0787864	-5.07368	0.148753	1.67689	1.51262	0.562323	0.0115573	5.15246	2.25831	2.28155	0.0336061	0.0104686
chr1_110064000_110064600	0.222612	0.770345	0.00407712	0.191153	-0.638942	-5.96795	0.15453	2.17535	1.9698	NA	NA	NA	NA	NA	NA	NA
chr1_110067000_110067600	0.110432	0.514156	2.20843e-08	-0.15913	0.800951	-7.46108	0.0976911	1.21786	1.09772	0.338786	0.00164382	8.26203	1.63957	5.03916	6.28187e-05	0.000182423
chr1_110067600_110068200	0.284345	0.524157	9.80188e-06	-0.124881	0.827922	-5.83223	0.11523	1.28951	1.16847	0.345455	0.00286451	6.66015	1.74016	3.82732	0.00105319	0.00123301
chr1_110070000_110070600	0.441091	0.0101451	0.0356792	0.114206	-5.00847	-3.65425	0.146918	1.86468	1.68652	NA	NA	NA	NA	NA	NA	NA
chr1_110070600_110071200	0.823828	0.164956	0.00503614	-0.027791	-1.91815	-3.63745	0.124096	1.35851	1.23221	NA	NA	NA	NA	NA	NA	NA
chr1_110071200_110071800	0.310389	0.368161	0.000174283	0.114451	-1.17304	-4.79229	0.111532	1.29016	1.16901	NA	NA	NA	NA	NA	NA	NA
chr1_110071800_110072400	0.20066	0.683066	1.34454e-05	0.149665	-0.637876	-6.87919	0.115213	1.55206	1.40518	NA	NA	NA	NA	NA	NA	NA
chr1_110082000_110082600	0.340326	0.000609087	0.107873	0.121662	-6.4398	-2.59211	0.126217	1.74462	1.57953	NA	NA	NA	NA	NA	NA	NA
chr1_110082600_110083200	0.399387	0.000291674	0.0131256	0.0999257	-6.64402	-3.95226	0.117431	1.68911	1.52921	NA	NA	NA	NA	NA	NA	NA
chr1_110083200_110083800	0.0938845	0.00922732	0.00144278	0.201831	-4.31228	-4.86796	0.117888	1.58377	1.43231	NA	NA	NA	NA	NA	NA	NA
chr1_110089200_110089800	0.530568	0.466138	4.70956e-05	-0.0764775	-1.24147	-6.89699	0.120988	1.68878	1.52884	NA	NA	NA	NA	NA	NA	NA
chr1_110089800_110090400	0.527882	0.501484	0.000234152	-0.0850636	-1.26464	-6.76517	0.133692	1.86605	1.68936	NA	NA	NA	NA	NA	NA	NA
chr1_11009400_11010000	0.403237	0.0418629	0.00103056	0.10548	-4.05716	-6.16065	0.124984	1.93596	1.75312	NA	NA	NA	NA	NA	NA	NA
chr1_110097600_110098200	0.492989	0.23843	0.00265728	-0.0945863	-2.5126	-6.13115	0.136824	2.1025	1.92543	NA	NA	NA	NA	NA	NA	NA
chr1_110098200_110098800	0.150772	0.18711	0.00132995	-0.186161	-2.62802	-6.155	0.127322	1.96132	1.79615	NA	NA	NA	NA	NA	NA	NA
chr1_11010000_11010600	0.56659	0.0105188	0.000207718	0.062314	-4.68014	-6.4162	0.10792	1.75165	1.58693	NA	NA	NA	NA	NA	NA	NA
chr1_110101800_110102400	0.640423	0.824473	7.7306e-05	-0.0574472	0.308396	-5.45992	0.12214	1.38223	1.25321	0.511505	0.00498876	5.76832	1.86577	3.09166	0.00575262	0.00344732
chr1_110102400_110103000	0.735543	0.68012	5.66059e-05	0.0410039	0.565558	-5.50492	0.120637	1.36267	1.23592	0.439429	0.00451606	6.07048	1.83967	3.29977	0.00357828	0.00258215
chr1_110103000_110103600	0.0143648	0.193266	0.00261588	0.346462	-2.53662	-5.54566	0.135951	1.92011	1.73851	NA	NA	NA	NA	NA	NA	NA
chr1_110106000_110106600	0.576084	0.364108	0.00221815	0.0788664	-1.95802	-6.31054	0.140012	2.13522	1.94266	NA	NA	NA	NA	NA	NA	NA
chr1_110107800_110108400	0.359466	0.00117752	0.00411448	0.107796	-5.26026	-4.14404	0.11641	1.51654	1.3693	NA	NA	NA	NA	NA	NA	NA
chr1_110108400_110109000	0.0967185	0.0178922	0.00490739	0.223214	-4.50011	-4.90567	0.131534	1.82973	1.65645	NA	NA	NA	NA	NA	NA	NA
chr1_110111400_110112000	0.670367	0.00534411	2.08338e-05	0.043215	-5.18381	-7.71607	0.100852	1.76926	1.62026	NA	NA	NA	NA	NA	NA	NA
chr1_110112000_110112600	0.37774	0.0293514	7.15426e-06	0.0871208	-3.33407	-6.81889	0.0977771	1.48066	1.34063	NA	NA	NA	NA	NA	NA	NA
chr1_110112600_110113200	0.715269	0.708362	1.47248e-06	0.0390134	-0.508678	-6.78415	0.106265	1.35116	1.2205	NA	NA	NA	NA	NA	NA	NA
chr1_110113200_110113800	0.417245	0.419807	2.86153e-05	0.0955599	-1.24467	-6.45601	0.116697	1.52843	1.38392	NA	NA	NA	NA	NA	NA	NA
chr1_110127000_110127600	0.040666	0.0775386	0.000345749	0.255404	-3.41045	-6.6508	0.12112	1.88719	1.71499	NA	NA	NA	NA	NA	NA	NA
chr1_110129400_110130000	0.297043	0.117795	0.000120549	0.125157	-2.64215	-6.32379	0.118605	1.65636	1.49967	NA	NA	NA	NA	NA	NA	NA
chr1_110130000_110130600	0.783709	0.0568481	5.03637e-05	-0.0305855	-3.34715	-6.95835	0.110752	1.7116	1.5496	NA	NA	NA	NA	NA	NA	NA
chr1_110130600_110131200	0.332785	0.0968755	0.000116465	-0.114591	-3.23348	-7.33933	0.11702	1.90632	1.73601	NA	NA	NA	NA	NA	NA	NA
chr1_110135400_110136000	0.570982	0.00421862	0.0446233	0.0759909	-4.76973	-2.94817	0.133116	1.58083	1.42637	NA	NA	NA	NA	NA	NA	NA
chr1_110136600_110137200	0.752065	0.022553	0.00720697	0.0406771	-3.46752	-3.72613	0.127961	1.46705	1.32249	NA	NA	NA	NA	NA	NA	NA
chr1_110137200_110137800	0.756919	0.024413	0.00796184	0.0401596	-3.42947	-3.68756	0.128943	1.4717	1.32668	NA	NA	NA	NA	NA	NA	NA
chr1_110146800_110147400	0.00432471	0.345929	0.000829616	0.373383	-1.78441	-6.11994	0.124125	1.87305	1.70585	NA	NA	NA	NA	NA	NA	NA
chr1_110149800_110150400	0.508513	0.660473	0.0551347	0.105001	-0.750376	-3.01247	0.157527	1.69678	1.5293	NA	NA	NA	NA	NA	NA	NA
chr1_110151000_110151600	0.0412087	0.164354	0.00740325	-0.273286	-2.29674	-4.12887	0.129966	1.62427	1.47076	NA	NA	NA	NA	NA	NA	NA
chr1_110151600_110152200	0.36545	0.0455698	2.1082e-05	-0.0988198	-3.98905	-8.41785	0.108068	1.93889	1.76897	NA	NA	NA	NA	NA	NA	NA
chr1_110152200_110152800	0.630411	0.057595	0.00040577	-0.0598817	-3.69847	-6.57078	0.123591	1.89718	1.71758	NA	NA	NA	NA	NA	NA	NA
chr1_110169000_110169600	0.06289	0.004298	0.123909	0.249329	-5.8224	-2.75357	0.130675	1.93409	1.75565	NA	NA	NA	NA	NA	NA	NA
chr1_110169600_110170200	0.093021	0.00135204	0.0577543	0.212688	-6.42842	-3.32295	0.123892	1.87905	1.70568	NA	NA	NA	NA	NA	NA	NA
chr1_110172600_110173200	0.473173	0.0267504	0.00203238	-0.0894583	-3.81616	-4.94495	0.123645	1.66536	1.50796	NA	NA	NA	NA	NA	NA	NA
chr1_110176200_110176800	0.703909	0.014414	0.000788704	-0.0429661	-4.52765	-5.80504	0.112325	1.77759	1.61042	NA	NA	NA	NA	NA	NA	NA
chr1_110187600_110188200	0.182157	0.0793945	0.0013774	-0.172489	-2.68069	-4.59171	0.127258	1.49296	1.34469	NA	NA	NA	NA	NA	NA	NA
chr1_110188200_110188800	0.564682	0.00078625	0.22878	-0.0795483	-5.22032	-1.59938	0.137091	1.44779	1.31055	NA	NA	NA	NA	NA	NA	NA
chr1_110188800_110189400	0.967381	0.0372756	0.0327813	0.0059184	-4.00707	-3.72314	0.143913	1.866	1.68938	NA	NA	NA	NA	NA	NA	NA
chr1_110190600_110191200	0.627236	0.122049	0.000215102	0.0570495	-2.61664	-6.05855	0.116659	1.65986	1.50265	NA	NA	NA	NA	NA	NA	NA
chr1_110191800_110192400	0.442013	0.55285	0.000151756	-0.0924591	-0.825883	-5.16681	0.119184	1.38094	1.24693	NA	NA	NA	NA	NA	NA	NA
chr1_110192400_110193000	0.893661	0.175223	0.00487017	-0.0157946	-1.84255	-3.59788	0.117481	1.33741	1.21371	NA	NA	NA	NA	NA	NA	NA
chr1_110193000_110193600	0.0789469	0.0433214	0.00702758	0.22934	-3.48541	-4.28836	0.127529	1.67545	1.51689	NA	NA	NA	NA	NA	NA	NA
chr1_110196600_110197200	0.123364	0.276589	0.00702912	0.242555	-2.5758	-6.0165	0.15442	2.33823	2.12823	NA	NA	NA	NA	NA	NA	NA
chr1_110197200_110197800	0.717971	0.135716	0.000330602	0.0444235	-2.90583	-6.78196	0.122214	1.91219	1.74224	NA	NA	NA	NA	NA	NA	NA
chr1_110197800_110198400	0.958107	0.559876	1.29977e-05	-0.00594407	-0.853157	-6.45045	0.112518	1.45226	1.31484	NA	NA	NA	NA	NA	NA	NA
chr1_110198400_110199000	0.663247	0.379119	2.56797e-05	-0.0498658	-1.38106	-6.6121	0.113751	1.55451	1.40736	NA	NA	NA	NA	NA	NA	NA
chr1_110199000_110199600	0.462387	0.078006	0.000190833	-0.0884293	-3.41099	-7.04587	0.119279	1.89057	1.73101	NA	NA	NA	NA	NA	NA	NA
chr1_110207400_110208000	0.68294	0.0341162	0.000269927	0.0475744	-3.95573	-6.48509	0.115708	1.80923	1.63823	NA	NA	NA	NA	NA	NA	NA
chr1_110208000_110208600	0.589533	0.111261	0.00257786	-0.0770038	-3.57262	-6.38186	0.141689	2.19852	1.99738	NA	NA	NA	NA	NA	NA	NA
chr1_110209200_110209800	0.802038	0.0772224	0.0850236	-0.0259226	-2.04728	-1.80807	0.102778	1.13162	1.02631	NA	NA	NA	NA	NA	NA	NA
chr1_110209800_110210400	0.52699	0.143228	0.0477936	-0.0718095	-1.80227	-2.23617	0.112617	1.2093	1.09848	NA	NA	NA	NA	NA	NA	NA
chr1_110217000_110217600	0.736294	0.0353691	0.00210157	-0.0423349	-4.2286	-5.77243	0.124922	1.94814	1.76665	NA	NA	NA	NA	NA	NA	NA
chr1_110217600_110218200	0.0433763	0.0460151	0.00281823	-0.252254	-3.76733	-5.25742	0.121293	1.83506	1.66201	NA	NA	NA	NA	NA	NA	NA
chr1_110221200_110221800	0.928527	0.0898579	0.0330352	-0.0132912	-3.77426	-4.36746	0.147335	2.17647	1.98477	NA	NA	NA	NA	NA	NA	NA
chr1_110221800_110222400	0.565894	0.0492009	0.00243639	0.0737792	-3.90525	-5.62218	0.127547	1.93097	1.74864	NA	NA	NA	NA	NA	NA	NA
chr1_110222400_110223000	0.724532	0.0762729	1.31097e-06	0.0342582	-2.99293	-8.35097	0.0965957	1.64882	1.49312	NA	NA	NA	NA	NA	NA	NA
chr1_110223000_110223600	0.844136	0.0223855	2.13818e-05	-0.0213414	-4.5334	-8.33451	0.107914	1.91548	1.75304	NA	NA	NA	NA	NA	NA	NA
chr1_110226000_110226600	0.50651	0.0588207	0.000485638	-0.0822633	-3.76256	-6.65203	0.122831	1.93988	1.76615	NA	NA	NA	NA	NA	NA	NA
chr1_110228400_110229000	0.66634	0.0665427	0.00127938	0.0541408	-2.9192	-4.82273	0.124726	1.55183	1.40191	NA	NA	NA	NA	NA	NA	NA
chr1_110229000_110229600	0.791907	0.845231	0.000148623	-0.0319447	0.255388	-4.89505	0.120348	1.30065	1.17945	0.520022	0.00610217	5.15044	1.75579	2.93341	0.0082168	0.00433603
chr1_110229600_110230200	0.446311	0.418598	8.78019e-05	-0.092074	-1.1335	-5.41154	0.119821	1.38828	1.2536	NA	NA	NA	NA	NA	NA	NA
chr1_110230200_110230800	0.775218	0.289055	6.85003e-05	0.0342951	-1.68728	-6.25672	0.119367	1.57238	1.42373	NA	NA	NA	NA	NA	NA	NA
chr1_110230800_110231400	0.11503	0.138075	0.00464478	-0.218417	-3.02624	-5.42826	0.135863	2.00374	1.82042	NA	NA	NA	NA	NA	NA	NA
chr1_110235600_110236200	0.116544	0.0819707	0.0727065	0.221253	-3.12982	-2.92684	0.138217	1.75849	1.59198	NA	NA	NA	NA	NA	NA	NA
chr1_110239200_110239800	0.150125	0.271656	0.000941687	0.192236	-2.25294	-6.57042	0.131264	2.02394	1.85356	NA	NA	NA	NA	NA	NA	NA
chr1_110239800_110240400	0.308211	0.426325	1.44972e-07	0.109358	1.05798	-7.43374	0.106085	1.3177	1.19075	0.281506	0.00178578	8.49172	1.77601	4.78134	0.000113818	0.000291873
chr1_110240400_110241000	0.768635	0.954203	0.00329414	-0.0311692	0.0647592	-3.16316	0.105311	1.12125	1.01801	0.560116	0.0131406	3.22792	1.51444	2.13142	0.0456476	0.0129098
chr1_110241000_110241600	0.804019	4.28719e-05	0.0967092	0.0299977	-6.45879	-2.17562	0.120163	1.42253	1.282	NA	NA	NA	NA	NA	NA	NA
chr1_110243400_110244000	0.991579	0.174815	0.000276355	0.0013103	-2.41617	-6.26675	0.123443	1.75208	1.58613	NA	NA	NA	NA	NA	NA	NA
chr1_110245200_110245800	0.80022	0.110252	4.10685e-05	0.0275715	-2.78439	-7.108	0.108298	1.70847	1.56095	NA	NA	NA	NA	NA	NA	NA
chr1_110266200_110266800	0.156829	0.068398	0.00105671	0.179447	-3.04144	-5.16843	0.124593	1.62822	1.47435	NA	NA	NA	NA	NA	NA	NA
chr1_110266800_110267400	0.122041	0.266854	0.000481902	0.196672	-1.68495	-5.10188	0.124755	1.49837	1.35366	NA	NA	NA	NA	NA	NA	NA
chr1_110291400_110292000	0.464558	0.782687	4.13148e-06	0.0836994	-0.447315	-7.66291	0.113452	1.61194	1.45929	NA	NA	NA	NA	NA	NA	NA
chr1_110292000_110292600	0.283856	0.322696	4.43715e-05	0.138363	1.32879	-5.43998	0.127539	1.32865	1.20096	0.212747	0.004197	6.76877	1.79098	3.77937	0.00117786	0.00131101
chr1_110292600_110293200	0.0343753	0.729939	0.00679493	0.326727	-0.605769	-4.48001	0.149662	1.74373	1.57756	NA	NA	NA	NA	NA	NA	NA
chr1_110308800_110309400	0.1623	0.0425931	4.46874e-05	0.161519	-4.00364	-7.9391	0.113659	1.91753	1.75352	NA	NA	NA	NA	NA	NA	NA
chr1_110309400_110310000	0.0788229	0.111432	4.285e-05	0.20438	-2.68312	-6.79028	0.113601	1.65195	1.49549	NA	NA	NA	NA	NA	NA	NA
chr1_110310000_110310600	0.882074	0.0104519	0.00147769	-0.0174339	-4.73296	-5.43347	0.11685	1.76977	1.6026	NA	NA	NA	NA	NA	NA	NA
chr1_110337600_110338200	0.146002	0.0130606	0.222712	-0.203556	-3.77479	-1.63536	0.137553	1.45943	1.32233	NA	NA	NA	NA	NA	NA	NA
chr1_110338200_110338800	0.520366	0.0329789	0.424957	-0.0816539	-2.53828	0.841414	0.126019	1.15312	1.04486	0.0332834	0.123287	-3.37969	1.55608	-2.17192	0.0420621	0.0122015
chr1_110338800_110339400	0.379976	0.0143352	0.188727	0.105712	-3.4417	-1.63676	0.119205	1.35007	1.22611	NA	NA	NA	NA	NA	NA	NA
chr1_110339400_110340000	0.56398	0.000413849	0.0641068	0.0743004	-5.84646	-2.61876	0.127815	1.53083	1.37908	NA	NA	NA	NA	NA	NA	NA
chr1_110340000_110340600	0.4247	4.68965e-05	0.0152219	0.0873732	-6.40302	-3.23734	0.108438	1.41893	1.28205	NA	NA	NA	NA	NA	NA	NA
chr1_11037600_11038200	0.440006	0.022589	0.0236991	-0.107526	-4.5205	-4.05779	0.137995	1.91309	1.73203	NA	NA	NA	NA	NA	NA	NA
chr1_11038200_11038800	0.948865	0.208673	0.00346456	0.00846985	-1.98887	-4.35407	0.131323	1.55889	1.40956	NA	NA	NA	NA	NA	NA	NA
chr1_11038800_11039400	0.102155	0.270043	0.00125533	0.234718	-2.44374	-6.89403	0.140624	2.18787	2.00022	NA	NA	NA	NA	NA	NA	NA
chr1_110406600_110407200	0.77108	0.00442675	3.9136e-05	0.0287762	-4.58035	-6.31654	0.0982958	1.52701	1.38261	NA	NA	NA	NA	NA	NA	NA
chr1_110407200_110407800	0.958433	0.00259627	0.00283978	0.00453358	-3.76627	-3.38765	0.0864925	1.1797	1.07185	NA	NA	NA	NA	NA	NA	NA
chr1_110407800_110408400	0.732105	0.000414049	0.0111952	0.0329174	-4.63933	-2.92141	0.0955524	1.21481	1.10349	NA	NA	NA	NA	NA	NA	NA
chr1_11043000_11043600	0.484113	0.012868	0.0023341	0.0840856	-3.85722	-4.33161	0.119163	1.4879	1.3409	NA	NA	NA	NA	NA	NA	NA
chr1_110433600_110434200	0.360223	0.145208	0.0335692	0.128934	-2.39675	-3.20708	0.139459	1.61634	1.46209	NA	NA	NA	NA	NA	NA	NA
chr1_110434200_110434800	0.420182	0.045973	0.0694091	0.111069	-3.52635	-2.89335	0.136501	1.71733	1.55481	NA	NA	NA	NA	NA	NA	NA
chr1_11043600_11044200	0.402903	0.0314306	0.0197276	0.104106	-2.88848	-2.84601	0.123268	1.29986	1.17639	NA	NA	NA	NA	NA	NA	NA
chr1_11044200_11044800	0.393678	0.10305	0.0101802	0.121076	-3.34454	-4.88401	0.140563	2.00917	1.81926	NA	NA	NA	NA	NA	NA	NA
chr1_11044800_11045400	0.35541	0.165829	0.0100694	-0.136723	-2.50305	-4.3224	0.146396	1.7765	1.60751	NA	NA	NA	NA	NA	NA	NA
chr1_110450400_110451000	0.912328	0.016168	5.61986e-06	0.0108625	-4.73161	-8.93185	0.0980957	1.89209	1.73135	NA	NA	NA	NA	NA	NA	NA
chr1_110451000_110451600	0.533769	0.0205615	1.08989e-05	-0.0649515	-4.57478	-8.61645	0.103563	1.90446	1.73745	NA	NA	NA	NA	NA	NA	NA
chr1_110451600_110452200	0.442521	0.128975	0.177345	-0.125364	-3.02432	-2.42647	0.161781	1.9549	1.77009	NA	NA	NA	NA	NA	NA	NA
chr1_110452200_110452800	0.428705	0.237797	0.264771	0.135141	-2.36871	-2.02418	0.169192	1.97938	1.7921	NA	NA	NA	NA	NA	NA	NA
chr1_110452800_110453400	0.449189	0.168623	0.000336137	0.0972465	-2.79019	-7.06667	0.127362	1.99366	1.81791	NA	NA	NA	NA	NA	NA	NA
chr1_110453400_110454000	0.784951	0.551991	1.1168e-05	0.0314283	-0.842686	-6.27442	0.114478	1.40598	1.26708	NA	NA	NA	NA	NA	NA	NA
chr1_11045400_11046000	0.652192	0.0674064	0.00214691	-0.0571881	-2.97301	-4.67887	0.126021	1.58564	1.43527	NA	NA	NA	NA	NA	NA	NA
chr1_110454000_110454600	0.731836	0.196006	0.000200911	-0.0426884	-2.22394	-6.2182	0.123786	1.694	1.5339	NA	NA	NA	NA	NA	NA	NA
chr1_110456400_110457000	0.607802	0.394802	7.68207e-05	0.0633254	-1.59294	-7.31684	0.122511	1.85375	1.67866	NA	NA	NA	NA	NA	NA	NA
chr1_110457000_110457600	0.0970831	0.403525	0.0150949	0.253528	-1.74089	-4.72574	0.149565	2.06407	1.86899	NA	NA	NA	NA	NA	NA	NA
chr1_110463600_110464200	0.213865	0.277033	0.00453829	0.173933	-2.1008	-5.16826	0.137917	1.90882	1.72828	NA	NA	NA	NA	NA	NA	NA
chr1_110464200_110464800	0.265376	0.397415	0.000445206	0.147823	-1.47049	-5.91282	0.131043	1.72083	1.55801	NA	NA	NA	NA	NA	NA	NA
chr1_110467200_110467800	0.736903	0.441908	0.00106729	0.0432653	-1.50729	-6.21452	0.127974	1.94252	1.77447	NA	NA	NA	NA	NA	NA	NA
chr1_110467800_110468400	0.373706	0.302798	0.00854606	0.14071	-2.46514	-5.92526	0.15658	2.36443	2.15278	NA	NA	NA	NA	NA	NA	NA
chr1_110470800_110471400	0.595944	0.00869765	0.00196711	0.0656513	-5.43894	-5.96137	0.122919	1.98096	1.81158	NA	NA	NA	NA	NA	NA	NA
chr1_110472600_110473200	0.392345	0.0548366	0.000526414	0.113408	-4.11851	-7.1179	0.131287	2.08811	1.90332	NA	NA	NA	NA	NA	NA	NA
chr1_110476200_110476800	0.264333	0.0190795	0.580989	0.172564	-3.73835	-0.771363	0.152637	1.53648	1.38726	NA	NA	NA	NA	NA	NA	NA
chr1_110476800_110477400	0.0663663	0.713775	0.0248511	0.236229	-0.341617	1.94664	0.125494	0.925412	0.838069	0.457316	0.018486	-2.28825	1.2485	-1.8328	0.0817624	0.0195288
chr1_110477400_110478000	0.251796	0.311813	0.842699	0.165997	-1.3318	0.236046	0.142956	1.30171	1.18253	0.20563	0.264183	-1.56785	1.75864	-0.891511	0.383256	0.0668583
chr1_110478000_110478600	0.83311	0.2926	0.00329987	0.0303189	-2.32751	-6.2097	0.14304	2.18522	1.99889	NA	NA	NA	NA	NA	NA	NA
chr1_110478600_110479200	0.983948	0.0688455	3.038e-06	0.00198172	-3.44047	-8.93414	0.0979446	1.84493	1.67212	NA	NA	NA	NA	NA	NA	NA
chr1_110479200_110479800	0.831573	0.0147006	2.04498e-06	0.0195802	-4.64164	-9.14202	0.0915202	1.82802	1.67408	NA	NA	NA	NA	NA	NA	NA
chr1_110479800_110480400	0.514527	0.21102	0.00101531	0.0850538	-1.96722	-4.91584	0.12944	1.55003	1.39687	NA	NA	NA	NA	NA	NA	NA
chr1_110480400_110481000	0.440356	0.131106	0.00913143	0.108878	-2.62529	-4.21178	0.139837	1.70667	1.54457	NA	NA	NA	NA	NA	NA	NA
chr1_110482200_110482800	0.921964	0.105645	0.000214031	0.0120242	-3.23695	-7.19408	0.122047	1.9596	1.78357	NA	NA	NA	NA	NA	NA	NA
chr1_110482800_110483400	0.598525	0.0162453	8.22091e-05	-0.0576339	-4.08179	-6.41524	0.108673	1.6335	1.47903	NA	NA	NA	NA	NA	NA	NA
chr1_110483400_110484000	0.833979	0.00505768	0.00317214	-0.024172	-4.1596	-3.97186	0.114646	1.40985	1.2727	NA	NA	NA	NA	NA	NA	NA
chr1_110486400_110487000	0.595423	0.0353798	0.0230341	0.079198	-4.55969	-4.4789	0.148072	2.1008	1.90207	NA	NA	NA	NA	NA	NA	NA
chr1_110488800_110489400	0.722388	0.0127868	0.000118929	-0.0381361	-4.15863	-6.12403	0.106663	1.60261	1.45083	NA	NA	NA	NA	NA	NA	NA
chr1_110489400_110490000	0.440274	0.27451	8.28004e-05	-0.0909343	-1.51076	-5.35264	0.11677	1.36541	1.23469	NA	NA	NA	NA	NA	NA	NA
chr1_110490000_110490600	0.508363	0.0107855	0.230713	-0.0806548	-3.51006	-1.45579	0.120958	1.31856	1.19793	NA	NA	NA	NA	NA	NA	NA
chr1_110490600_110491200	0.578692	3.37169e-06	0.188099	0.0586205	-6.34506	-1.44874	0.104787	1.1945	1.08369	NA	NA	NA	NA	NA	NA	NA
chr1_110492400_110493000	0.170175	0.00780687	2.83238e-05	0.15417	-5.38153	-8.18905	0.110568	1.9309	1.75424	NA	NA	NA	NA	NA	NA	NA
chr1_110493000_110493600	0.113352	0.00381243	5.05253e-05	0.161502	-4.85717	-6.46359	0.0999821	1.59031	1.43973	NA	NA	NA	NA	NA	NA	NA
chr1_110493600_110494200	0.206298	0.0310994	0.00111344	0.155755	-3.73537	-5.29668	0.121434	1.6775	1.51866	NA	NA	NA	NA	NA	NA	NA
chr1_110507400_110508000	0.332897	0.00399297	0.121574	0.138716	-5.39242	-2.5376	0.14169	1.77537	1.60761	NA	NA	NA	NA	NA	NA	NA
chr1_110508000_110508600	0.840271	0.144472	0.113439	-0.0268779	-1.99922	-1.97461	0.132577	1.34572	1.22274	NA	NA	NA	NA	NA	NA	NA
chr1_110508600_110509200	0.079941	0.125585	0.00143416	-0.230348	-2.83417	-5.58934	0.128529	1.81531	1.64356	NA	NA	NA	NA	NA	NA	NA
chr1_110515800_110516400	0.0951408	0.0897114	0.000484301	-0.212934	-3.40597	-6.74346	0.124863	1.96316	1.78999	NA	NA	NA	NA	NA	NA	NA
chr1_110517600_110518200	0.20076	0.183079	3.73338e-06	0.133832	-2.32524	-8.22235	0.103047	1.71919	1.55684	NA	NA	NA	NA	NA	NA	NA
chr1_110518200_110518800	0.41307	0.0368667	0.000103114	0.0925316	-3.93589	-7.06407	0.111984	1.82869	1.65583	NA	NA	NA	NA	NA	NA	NA
chr1_110520000_110520600	0.00284342	0.00524598	0.000688613	0.352022	-5.24842	-5.96656	0.111396	1.78711	1.63457	NA	NA	NA	NA	NA	NA	NA
chr1_110524200_110524800	0.113268	0.216156	6.94103e-05	-0.183964	-1.84812	-5.85563	0.113861	1.4729	1.33371	NA	NA	NA	NA	NA	NA	NA
chr1_110524800_110525400	0.0257717	0.587774	1.41332e-06	-0.239123	-0.793376	-7.32727	0.103636	1.45294	1.31533	NA	NA	NA	NA	NA	NA	NA
chr1_110525400_110526000	0.567182	0.098174	0.000247849	-0.0689248	-3.18333	-6.85278	0.119552	1.88428	1.71912	NA	NA	NA	NA	NA	NA	NA
chr1_11052600_11053200	0.958469	0.503603	0.0196773	-0.0058339	-0.815673	-2.65654	0.111395	1.20959	1.09759	NA	NA	NA	NA	NA	NA	NA
chr1_110529600_110530200	0.0371248	0.16891	0.00144252	-0.286343	-2.87759	-6.40416	0.133231	2.05752	1.88428	NA	NA	NA	NA	NA	NA	NA
chr1_110530200_110530800	0.17355	0.0884455	2.78824e-05	-0.149073	-3.00591	-7.34534	0.107776	1.7255	1.57188	NA	NA	NA	NA	NA	NA	NA
chr1_11053200_11053800	0.456636	0.425385	0.0166919	-0.0820418	-0.972623	-2.72912	0.109245	1.20891	1.09701	NA	NA	NA	NA	NA	NA	NA
chr1_110533200_110533800	0.449176	0.0871711	2.33132e-05	0.0820636	-3.06391	-7.57367	0.107474	1.7515	1.60193	NA	NA	NA	NA	NA	NA	NA
chr1_110535000_110535600	0.039857	0.0518234	0.00333215	0.289913	-4.25866	-6.01479	0.136903	2.13088	1.93834	NA	NA	NA	NA	NA	NA	NA
chr1_110535600_110536200	0.103672	0.160966	0.00234412	0.214165	-2.29444	-4.70509	0.128895	1.60932	1.45719	NA	NA	NA	NA	NA	NA	NA
chr1_110536200_110536800	0.0886684	0.0843364	0.00205322	0.224731	-3.22295	-5.41313	0.129097	1.82526	1.65254	NA	NA	NA	NA	NA	NA	NA
chr1_11053800_11054400	0.388675	0.0501694	5.30193e-05	-0.0973748	-3.97658	-8.04164	0.111849	1.97497	1.79723	NA	NA	NA	NA	NA	NA	NA
chr1_110538000_110538600	0.185684	0.0171362	0.000664469	0.155946	-4.60342	-6.17015	0.116	1.8584	1.68483	NA	NA	NA	NA	NA	NA	NA
chr1_11054400_11055000	0.788203	0.0976812	4.60939e-06	-0.0279787	-2.88096	-8.04441	0.103519	1.70272	1.54157	NA	NA	NA	NA	NA	NA	NA
chr1_11055000_11055600	0.273952	0.116156	1.34525e-06	0.109184	-2.6366	-8.31928	0.0985629	1.64529	1.48949	NA	NA	NA	NA	NA	NA	NA
chr1_110553000_110553600	0.318697	0.442883	0.00125466	0.132403	-1.52333	-6.16784	0.131287	1.96742	1.78943	NA	NA	NA	NA	NA	NA	NA
chr1_11055600_11056200	0.157248	0.0287136	4.23195e-06	0.139636	-3.82326	-8.02861	0.0970515	1.69082	1.53103	NA	NA	NA	NA	NA	NA	NA
chr1_11056200_11056800	0.391173	0.17391	3.94791e-06	0.089842	-2.22995	-7.69126	0.103746	1.61357	1.46091	NA	NA	NA	NA	NA	NA	NA
chr1_11056800_11057400	0.503065	0.0107342	0.000295444	-0.0745613	-4.91607	-6.59165	0.110429	1.84544	1.67757	NA	NA	NA	NA	NA	NA	NA
chr1_11057400_11058000	0.998216	0.004064	0.00055546	-0.000243378	-5.24262	-5.82981	0.108252	1.72972	1.56635	NA	NA	NA	NA	NA	NA	NA
chr1_11058000_11058600	0.826673	0.0149469	8.18462e-05	0.023643	-4.59682	-7.18741	0.107336	1.81515	1.65652	NA	NA	NA	NA	NA	NA	NA
chr1_11058600_11059200	0.59557	0.0026533	0.000279341	0.0557095	-4.72666	-5.28763	0.104199	1.48412	1.3395	NA	NA	NA	NA	NA	NA	NA
chr1_11059200_11059800	0.446768	0.000394484	0.0091806	0.0900737	-6.62407	-4.26076	0.117336	1.72733	1.56373	NA	NA	NA	NA	NA	NA	NA
chr1_11059800_11060400	0.678757	0.0234504	0.306583	-0.0621215	-4.19611	-1.67441	0.149003	1.78769	1.61878	NA	NA	NA	NA	NA	NA	NA
chr1_110601000_110601600	0.0684956	0.48931	0.000382721	0.24179	-1.35883	-6.78728	0.129489	1.94892	1.76531	NA	NA	NA	NA	NA	NA	NA
chr1_110601600_110602200	0.39272	0.411125	0.000379404	0.112872	-1.60666	-6.74642	0.13077	1.93628	1.75339	NA	NA	NA	NA	NA	NA	NA
chr1_110603400_110604000	0.557867	0.150018	7.56868e-06	0.063755	-2.69385	-8.44175	0.10797	1.83894	1.66525	NA	NA	NA	NA	NA	NA	NA
chr1_11060400_11061000	0.398463	0.00464084	0.00233084	0.0973631	-4.90177	-4.80758	0.114193	1.64369	1.48801	NA	NA	NA	NA	NA	NA	NA
chr1_110604000_110604600	0.497139	0.291738	1.70475e-05	0.079402	-1.97125	-8.06882	0.115976	1.84739	1.67284	NA	NA	NA	NA	NA	NA	NA
chr1_110605200_110605800	0.33175	0.230193	0.000192653	-0.122272	-2.37884	-7.21763	0.124595	1.95527	1.77454	NA	NA	NA	NA	NA	NA	NA
chr1_110605800_110606400	0.998471	0.474157	0.000502581	-0.000263566	-1.48306	-6.9859	0.136788	2.0544	1.86039	NA	NA	NA	NA	NA	NA	NA
chr1_110607000_110607600	0.206358	0.543319	0.0367303	-0.179233	-0.855443	-2.73058	0.139757	1.39656	1.26772	NA	NA	NA	NA	NA	NA	NA
chr1_110607600_110608200	0.264649	0.000837074	0.0101038	0.133516	-5.5085	-3.72194	0.118177	1.53671	1.38488	NA	NA	NA	NA	NA	NA	NA
chr1_110608200_110608800	0.472734	0.000609655	0.0011042	0.0768696	-6.36442	-5.44895	0.106139	1.72434	1.56105	NA	NA	NA	NA	NA	NA	NA
chr1_110616000_110616600	0.103642	0.162166	0.465319	0.267826	1.73826	0.816027	0.161176	1.22279	1.108	0.111511	0.136597	0.922229	1.65011	0.558888	0.582442	0.0964073
chr1_110619000_110619600	0.347571	0.0440776	0.000206606	0.112836	-3.94318	-6.96851	0.11885	1.90265	1.7228	NA	NA	NA	NA	NA	NA	NA
chr1_110619600_110620200	0.729186	0.0693775	0.00167822	0.0440599	-2.73133	-4.4345	0.126461	1.46757	1.32522	NA	NA	NA	NA	NA	NA	NA
chr1_11062800_11063400	0.146339	0.250611	0.00722426	-0.205409	-2.27463	-4.98322	0.138925	1.95394	1.76923	NA	NA	NA	NA	NA	NA	NA
chr1_110630400_110631000	0.417831	0.00569468	2.88374e-06	0.078175	-5.10362	-8.56864	0.0955873	1.7561	1.59906	NA	NA	NA	NA	NA	NA	NA
chr1_110631000_110631600	0.561706	0.00341343	6.26315e-05	0.0576271	-5.15649	-6.67306	0.0985552	1.66642	1.50886	NA	NA	NA	NA	NA	NA	NA
chr1_11063400_11064000	0.433446	0.288727	0.00426838	-0.111686	-2.09337	-5.31782	0.141284	1.94948	1.76499	NA	NA	NA	NA	NA	NA	NA
chr1_110635800_110636400	0.159903	0.0948586	0.00333122	0.191347	-3.45061	-5.68102	0.133862	2.02162	1.83072	NA	NA	NA	NA	NA	NA	NA
chr1_110636400_110637000	0.0281188	0.0528873	0.00142745	0.277098	-3.73615	-5.78958	0.122061	1.87826	1.70163	NA	NA	NA	NA	NA	NA	NA
chr1_110673000_110673600	0.876374	0.00576688	0.0014022	-0.0184524	-5.00064	-5.31805	0.117929	1.72345	1.56022	NA	NA	NA	NA	NA	NA	NA
chr1_110673600_110674200	0.548214	0.444149	0.00331834	-0.0719791	-0.999388	-3.65079	0.118958	1.29435	1.17594	NA	NA	NA	NA	NA	NA	NA
chr1_110674200_110674800	0.411415	0.299291	0.216959	-0.127021	-1.56339	-1.69326	0.153176	1.48855	1.35189	NA	NA	NA	NA	NA	NA	NA
chr1_110675400_110676000	0.955095	0.0202491	0.194312	0.00750306	-3.29779	-1.63823	0.132493	1.36924	1.24304	NA	NA	NA	NA	NA	NA	NA
chr1_110676000_110676600	0.742327	0.0084592	0.0540789	0.0445275	-4.54027	-2.95043	0.134589	1.64723	1.491	NA	NA	NA	NA	NA	NA	NA
chr1_11068200_11068800	0.997038	0.0110674	8.87359e-05	-0.000399409	-4.94822	-7.28708	0.106966	1.8659	1.68938	NA	NA	NA	NA	NA	NA	NA
chr1_110686200_110686800	0.126476	0.0333409	0.00098322	0.190585	-3.57163	-5.19754	0.122366	1.62608	1.47235	NA	NA	NA	NA	NA	NA	NA
chr1_11068800_11069400	0.355261	0.0158226	0.000149258	0.102805	-4.45727	-6.67275	0.110044	1.77617	1.60831	NA	NA	NA	NA	NA	NA	NA
chr1_11070600_11071200	0.546616	0.0310099	0.0113198	0.0799977	-4.0266	-4.32444	0.131681	1.80727	1.63615	NA	NA	NA	NA	NA	NA	NA
chr1_110751000_110751600	0.2421	0.00735316	0.000268257	0.131633	-4.56154	-5.81267	0.111025	1.62339	1.46762	NA	NA	NA	NA	NA	NA	NA
chr1_110751600_110752200	0.249029	0.0192872	4.3974e-05	0.124414	-4.26447	-7.20539	0.106512	1.75594	1.58972	NA	NA	NA	NA	NA	NA	NA
chr1_11075400_11076000	0.0746534	0.175019	0.0140832	0.292538	-3.00355	-5.06086	0.160237	2.17907	1.9797	NA	NA	NA	NA	NA	NA	NA
chr1_110772000_110772600	0.541138	0.0103361	0.65485	-0.0987841	-4.24438	0.642341	0.160399	1.5845	1.42717	0.0169465	0.201184	-4.88672	2.13248	-2.29157	0.0329172	0.0103401
chr1_110780400_110781000	0.98588	0.00132461	1.58929e-06	0.00163524	-5.88188	-8.66388	0.0918793	1.71575	1.56505	NA	NA	NA	NA	NA	NA	NA
chr1_110782800_110783400	0.743633	0.0105528	0.000143921	0.037878	-4.85283	-6.86858	0.115096	1.81714	1.6509	NA	NA	NA	NA	NA	NA	NA
chr1_110783400_110784000	0.324995	0.0267373	7.80456e-05	-0.110562	-4.05644	-7.00963	0.111083	1.77006	1.61001	NA	NA	NA	NA	NA	NA	NA
chr1_110848200_110848800	0.312225	0.0122444	0.000480491	0.11723	-4.95654	-6.50999	0.11468	1.89754	1.72682	NA	NA	NA	NA	NA	NA	NA
chr1_110848800_110849400	0.254754	0.0121692	0.000477112	0.132816	-5.01287	-6.58191	0.115107	1.91731	1.74482	NA	NA	NA	NA	NA	NA	NA
chr1_110872200_110872800	0.0657075	0.000290272	0.0058421	0.213798	-6.68392	-4.45421	0.113291	1.69858	1.5377	NA	NA	NA	NA	NA	NA	NA
chr1_110872800_110873400	0.392496	0.00134164	0.00825788	0.103381	-5.34933	-3.90114	0.119718	1.56241	1.41062	NA	NA	NA	NA	NA	NA	NA
chr1_110873400_110874000	0.329003	0.00337674	0.000223283	0.11229	-5.83667	-6.88409	0.113767	1.88385	1.71251	NA	NA	NA	NA	NA	NA	NA
chr1_110874000_110874600	0.0368219	0.237421	0.0314727	0.322749	-2.09112	-3.50852	0.149918	1.74599	1.57929	NA	NA	NA	NA	NA	NA	NA
chr1_110874600_110875200	0.140615	0.13213	0.0128627	0.215691	-2.62645	-4.01391	0.143757	1.71208	1.54825	NA	NA	NA	NA	NA	NA	NA
chr1_110879400_110880000	0.609237	0.303389	0.000139354	0.0760279	-1.07757	3.909	0.147677	1.03483	0.937236	0.200186	0.00598239	-4.98657	1.39617	-3.57161	0.00191017	0.00175992
chr1_110880000_110880600	0.817438	0.88556	6.98728e-05	-0.0353999	-0.14271	3.91677	0.152442	0.985863	0.892526	0.534951	0.00483481	-4.05948	1.32986	-3.05256	0.00628485	0.00364205
chr1_110880600_110881200	0.228936	0.00419272	0.0710258	0.165711	-4.91176	-2.71772	0.135832	1.62668	1.46919	NA	NA	NA	NA	NA	NA	NA
chr1_110916600_110917200	0.987837	0.153791	0.00101916	-0.00194236	-2.84309	-6.3116	0.126698	1.9592	1.79414	NA	NA	NA	NA	NA	NA	NA
chr1_1109400_1110000	0.298817	0.0936757	0.00087496	0.130119	-3.15053	-5.94419	0.123767	1.83898	1.6652	NA	NA	NA	NA	NA	NA	NA
chr1_110962800_110963400	0.479124	0.0259287	5.27062e-05	-0.075614	-3.84507	-6.76234	0.105938	1.66831	1.5107	NA	NA	NA	NA	NA	NA	NA
chr1_110963400_110964000	0.088968	0.042121	0.000667802	-0.192524	-1.58703	2.51294	0.110703	0.758285	0.686499	0.0392804	0.00939989	-4.09997	1.02288	-4.00827	0.000690045	0.000978549
chr1_110964000_110964600	0.200712	0.0388262	4.01378e-06	-0.157358	-1.56062	3.49042	0.121149	0.732912	0.663608	0.0370845	0.0024039	-5.05104	0.988704	-5.10875	5.35555e-05	0.000155598
chr1_110964600_110965200	0.695301	1.751e-05	0.00440428	0.0524014	-5.7514	3.2532	0.132919	1.19441	1.08388	0.00417613	0.0137801	-9.0046	1.61289	-5.5829	1.82796e-05	4.38246e-05
chr1_11098800_11099400	0.306353	0.0169072	0.0441386	-0.142667	-4.32994	-3.27209	0.13786	1.74414	1.57931	NA	NA	NA	NA	NA	NA	NA
chr1_11099400_11100000	0.0679863	0.590995	0.00643882	-0.239687	-0.736526	-3.53231	0.128116	1.36059	1.23501	NA	NA	NA	NA	NA	NA	NA
chr1_1110000_1110600	0.717284	0.0591644	6.90639e-05	-0.030983	-2.53912	-5.2287	0.0850213	1.31096	1.19049	NA	NA	NA	NA	NA	NA	NA
chr1_11100000_11100600	0.612109	0.0858803	0.0022339	-0.0595145	-2.24202	-3.75459	0.116539	1.27624	1.15672	NA	NA	NA	NA	NA	NA	NA
chr1_11101800_11102400	0.172092	0.0523731	0.000270142	0.172873	-3.96275	-7.14801	0.124551	1.98766	1.80581	NA	NA	NA	NA	NA	NA	NA
chr1_1110600_1111200	0.888944	0.142268	7.87442e-05	0.0106102	-1.67986	-4.43411	0.0755464	1.12439	1.01911	NA	NA	NA	NA	NA	NA	NA
chr1_111062400_111063000	0.0988573	0.319565	0.0141641	-0.22043	-1.78175	-4.09314	0.13075	1.76994	1.60259	NA	NA	NA	NA	NA	NA	NA
chr1_1111200_1111800	0.0982768	0.000453379	0.87399	0.166898	-3.99005	0.152227	0.0988214	1.05303	0.954323	0.00537822	0.274368	-4.14227	1.42113	-2.91478	0.00856656	0.00444753
chr1_111139200_111139800	0.828591	0.000190249	0.000465191	0.0216134	-6.50255	-5.46742	0.0992381	1.59714	1.44617	NA	NA	NA	NA	NA	NA	NA
chr1_111139800_111140400	0.833108	0.000787937	0.0763633	-0.0273337	-5.40824	-2.46263	0.128954	1.50021	1.3571	NA	NA	NA	NA	NA	NA	NA
chr1_111140400_111141000	0.339314	0.00801543	0.0640694	0.150624	-5.8589	-3.62787	0.155932	2.10982	1.91022	NA	NA	NA	NA	NA	NA	NA
chr1_1111800_1112400	0.314223	2.25579e-06	0.084032	-0.130099	-6.72189	1.98118	0.127801	1.23752	1.12087	0.0041589	0.0295825	-8.70308	1.66968	-5.21244	4.22582e-05	0.000116629
chr1_111197400_111198000	0.494798	0.0911311	0.000307503	-0.082234	-3.22373	-6.66842	0.119458	1.8666	1.70275	NA	NA	NA	NA	NA	NA	NA
chr1_111199200_111199800	0.0158181	0.285572	0.338924	0.395632	-1.44161	1.16917	0.157648	1.33365	1.20938	0.18883	0.0960942	-2.61078	1.80034	-1.45016	0.162516	0.0325604
chr1_111199800_111200400	0.0546766	0.00117275	1.90787e-08	0.209169	1.80938	3.22978	0.105977	0.52144	0.472189	0.00682803	0.0016423	-1.4204	0.703465	-2.01914	0.0570784	0.0151001
chr1_111200400_111201000	0.472742	0.00868881	9.5981e-07	0.0708978	1.45058	2.71938	0.0978954	0.528251	0.478313	0.0154124	0.00199329	-1.26881	0.712624	-1.78047	0.0901964	0.020908
chr1_111201000_111201600	0.448698	0.017948	0.00155406	0.0911143	-3.60171	-4.45533	0.119201	1.4652	1.3209	NA	NA	NA	NA	NA	NA	NA
chr1_111201600_111202200	0.113714	0.0957263	3.17461e-05	0.179371	-3.11055	-7.7372	0.111159	1.82733	1.66999	NA	NA	NA	NA	NA	NA	NA
chr1_111202800_111203400	0.874652	0.217457	0.00902945	0.0238405	-2.74556	-5.45564	0.150254	2.19445	1.99755	NA	NA	NA	NA	NA	NA	NA
chr1_111204600_111205200	0.338939	0.414377	0.437436	-0.1453	-1.05181	0.907043	0.150303	1.27652	1.1575	0.273412	0.127474	-1.95885	1.72317	-1.13677	0.269071	0.0493135
chr1_111214200_111214800	0.0227174	0.00115127	0.217255	0.302466	-6.0503	-1.97241	0.128133	1.74044	1.57578	NA	NA	NA	NA	NA	NA	NA
chr1_111215400_111216000	0.024482	0.0500841	0.132577	0.342977	-3.48608	-2.39987	0.147258	1.7307	1.56623	NA	NA	NA	NA	NA	NA	NA
chr1_111216000_111216600	0.135097	0.013984	0.352416	0.238988	-4.1778	-1.38551	0.157011	1.63246	1.47424	NA	NA	NA	NA	NA	NA	NA
chr1_111216600_111217200	0.148471	0.00245701	0.323038	0.216707	-5.48061	-1.54076	0.147359	1.70619	1.5417	NA	NA	NA	NA	NA	NA	NA
chr1_111226200_111226800	0.015171	0.0330353	0.000445812	0.298621	-4.15065	-6.5551	0.118197	1.88624	1.72746	NA	NA	NA	NA	NA	NA	NA
chr1_111232200_111232800	0.0439721	0.178107	0.000202451	0.253779	-2.60787	-7.03973	0.122388	1.90584	1.7376	NA	NA	NA	NA	NA	NA	NA
chr1_111232800_111233400	0.435729	0.174207	0.0169791	0.115817	-2.43817	-3.96458	0.147244	1.76549	1.59808	NA	NA	NA	NA	NA	NA	NA
chr1_111270600_111271200	0.292685	0.263249	0.000123491	-0.128456	-1.61402	-5.40512	0.120624	1.42436	1.28414	NA	NA	NA	NA	NA	NA	NA
chr1_111271200_111271800	0.203437	0.0486735	0.0237216	-0.15906	-2.74388	-2.87935	0.123215	1.35342	1.22924	NA	NA	NA	NA	NA	NA	NA
chr1_111271800_111272400	0.648935	0.0195016	0.0123122	0.0606077	-4.63741	-4.52099	0.132227	1.9131	1.73224	NA	NA	NA	NA	NA	NA	NA
chr1_111282000_111282600	0.0668447	0.818199	1.51372e-05	0.217624	-0.387717	-7.3777	0.115821	1.67673	1.51817	NA	NA	NA	NA	NA	NA	NA
chr1_111282600_111283200	0.133874	0.705567	1.22899e-05	0.175614	-0.643207	-7.53952	0.115005	1.69147	1.53153	NA	NA	NA	NA	NA	NA	NA
chr1_111332400_111333000	0.42102	0.224502	0.0629922	0.13197	-2.53415	-3.5522	0.162483	2.05715	1.86248	NA	NA	NA	NA	NA	NA	NA
chr1_11133600_11134200	0.145721	0.185865	0.000808923	-0.182022	-2.51601	-6.12985	0.122914	1.87232	1.70456	NA	NA	NA	NA	NA	NA	NA
chr1_11134200_11134800	0.721852	0.300368	0.000448627	-0.043635	-1.65721	-5.43019	0.121797	1.58144	1.43179	NA	NA	NA	NA	NA	NA	NA
chr1_111345600_111346200	0.79872	0.0225827	1.30996e-06	0.0235034	-3.75013	-8.03604	0.0916155	1.58699	1.43675	NA	NA	NA	NA	NA	NA	NA
chr1_111346200_111346800	0.67892	0.00249195	3.11421e-05	-0.0385235	-4.6163	-6.01392	0.0924515	1.43937	1.29639	NA	NA	NA	NA	NA	NA	NA
chr1_111346800_111347400	0.538529	0.00469072	0.000159758	-0.0629483	-4.22005	-5.26733	0.101553	1.41696	1.27623	NA	NA	NA	NA	NA	NA	NA
chr1_111414000_111414600	0.0173512	0.272043	0.00901264	0.321886	-1.53414	-3.39705	0.130213	1.37933	1.24348	NA	NA	NA	NA	NA	NA	NA
chr1_111414600_111415200	0.0170047	0.0693448	0.00254807	0.297524	-2.97254	-4.62529	0.119959	1.59698	1.44574	NA	NA	NA	NA	NA	NA	NA
chr1_11143200_11143800	0.326523	0.000647511	0.0777579	0.12606	-5.33018	-2.36247	0.127058	1.45204	1.30829	NA	NA	NA	NA	NA	NA	NA
chr1_11143800_11144400	0.340235	0.000215807	0.162814	0.127248	-6.31597	-2.00675	0.131986	1.5669	1.41389	NA	NA	NA	NA	NA	NA	NA
chr1_111441000_111441600	0.755202	0.129421	7.70987e-06	-0.0331358	-2.77106	-8.22364	0.105619	1.79334	1.62401	NA	NA	NA	NA	NA	NA	NA
chr1_111441600_111442200	0.802705	0.157107	6.22173e-06	-0.0265649	-2.55515	-8.24448	0.105688	1.77529	1.60764	NA	NA	NA	NA	NA	NA	NA
chr1_111446400_111447000	0.0478157	0.0884454	0.000994615	0.255876	-3.36333	-6.16509	0.125707	1.93067	1.74837	NA	NA	NA	NA	NA	NA	NA
chr1_111448200_111448800	0.517254	0.054364	6.5572e-05	0.0699461	-2.63995	-5.30681	0.107146	1.33575	1.20383	NA	NA	NA	NA	NA	NA	NA
chr1_111448800_111449400	0.33412	0.0711358	0.00591638	-0.0985415	-2.25308	-3.19974	0.100912	1.2185	1.10643	NA	NA	NA	NA	NA	NA	NA
chr1_111449400_111450000	0.419542	0.00870537	0.00589562	-0.0825503	-3.39312	-3.24928	0.101312	1.23599	1.12305	NA	NA	NA	NA	NA	NA	NA
chr1_11145000_11145600	0.10957	0.0102612	0.200619	0.2353	-4.78339	-2.09842	0.144093	1.78383	1.61522	NA	NA	NA	NA	NA	NA	NA
chr1_111450000_111450600	0.0477133	0.00781969	0.00608138	0.256435	-4.9245	-4.61041	0.125921	1.76732	1.59993	NA	NA	NA	NA	NA	NA	NA
chr1_111474000_111474600	0.431764	5.03705e-05	0.0380752	0.0911836	-7.66109	-3.30262	0.114924	1.70611	1.54472	NA	NA	NA	NA	NA	NA	NA
chr1_111474600_111475200	0.544278	0.00073089	0.169883	0.0808938	-6.70056	-2.3318	0.13238	1.84575	1.67116	NA	NA	NA	NA	NA	NA	NA
chr1_111489000_111489600	0.566901	6.27642e-05	0.675114	0.0798075	-5.98774	0.518073	0.138328	1.35411	1.22784	0.00428277	0.208144	-6.50581	1.82789	-3.55918	0.00196607	0.00179273
chr1_111489600_111490200	0.576756	8.13826e-05	0.55698	-0.0791022	-5.93141	0.73331	0.140679	1.36648	1.23907	0.00429994	0.167254	-6.66472	1.8446	-3.61309	0.00173477	0.00164521
chr1_111502800_111503400	0.563514	0.00133241	0.00616251	-0.0684736	-5.83911	-4.4384	0.11765	1.70428	1.54291	NA	NA	NA	NA	NA	NA	NA
chr1_111503400_111504000	0.423195	0.0167646	0.0192512	-0.100718	-3.59984	-3.19119	0.124592	1.44804	1.31359	NA	NA	NA	NA	NA	NA	NA
chr1_111504000_111504600	0.853	0.0207059	0.000119215	-0.0206808	-3.73251	-5.91965	0.110962	1.55571	1.40266	NA	NA	NA	NA	NA	NA	NA
chr1_111507000_111507600	0.162365	0.00332917	0.0276328	-0.184307	-5.68321	-3.77642	0.129715	1.83129	1.65804	NA	NA	NA	NA	NA	NA	NA
chr1_111507600_111508200	0.717877	0.0774424	0.00146943	-0.0474569	-2.82548	-4.77551	0.130514	1.56297	1.40773	NA	NA	NA	NA	NA	NA	NA
chr1_111508200_111508800	0.947905	0.0563431	0.00113513	0.00818589	-3.58452	-5.76489	0.124578	1.82908	1.65604	NA	NA	NA	NA	NA	NA	NA
chr1_11151000_11151600	0.451207	0.0649407	7.29707e-05	0.0847659	-3.45727	-7.3028	0.111515	1.82657	1.66927	NA	NA	NA	NA	NA	NA	NA
chr1_111514800_111515400	0.848234	0.0874278	0.0689177	0.0284688	-2.7733	-2.66448	0.147892	1.58671	1.4292	NA	NA	NA	NA	NA	NA	NA
chr1_111515400_111516000	0.534968	0.00261199	0.137984	0.0897447	-5.00069	-2.13895	0.143517	1.56741	1.41591	NA	NA	NA	NA	NA	NA	NA
chr1_11151600_11152200	0.535966	0.0438369	0.000311118	0.0734748	-3.92265	-6.69781	0.117787	1.89049	1.71192	NA	NA	NA	NA	NA	NA	NA
chr1_111516000_111516600	0.344829	0.000184788	0.121071	0.124667	-7.05117	-2.47301	0.130558	1.72793	1.56451	NA	NA	NA	NA	NA	NA	NA
chr1_111592800_111593400	0.449522	0.0225839	0.00152411	0.0908429	-4.09181	-5.29867	0.119063	1.7316	1.5678	NA	NA	NA	NA	NA	NA	NA
chr1_111593400_111594000	0.303169	0.0458655	8.60323e-05	0.114719	-3.54789	-6.79672	0.110117	1.72692	1.57215	NA	NA	NA	NA	NA	NA	NA
chr1_111619200_111619800	0.562121	0.00384648	0.217609	0.07765	-4.25925	-1.57805	0.13294	1.39602	1.26172	NA	NA	NA	NA	NA	NA	NA
chr1_111619800_111620400	0.867308	0.310234	0.541923	0.0170753	-0.968245	-0.524822	0.101607	0.94325	0.853832	NA	NA	NA	NA	NA	NA	NA
chr1_111620400_111621000	0.837472	0.261363	0.0603656	0.0199319	-1.19664	-1.8361	0.0965974	1.0518	0.952639	NA	NA	NA	NA	NA	NA	NA
chr1_111649200_111649800	0.381584	0.51428	0.00474821	0.12235	-1.29966	-5.38098	0.138438	1.97675	1.8095	NA	NA	NA	NA	NA	NA	NA
chr1_111660000_111660600	0.0345328	0.105354	0.27304	0.336337	-2.84323	-1.72562	0.154206	1.71977	1.55477	NA	NA	NA	NA	NA	NA	NA
chr1_111660600_111661200	0.142249	0.0649541	0.215586	0.216907	-3.09341	-1.85637	0.145177	1.63442	1.47761	NA	NA	NA	NA	NA	NA	NA
chr1_1117200_1117800	0.188926	0.0082712	0.00260715	-0.159227	-4.47848	-4.6788	0.119333	1.61974	1.46621	NA	NA	NA	NA	NA	NA	NA
chr1_111720600_111721200	0.258007	0.120175	0.00402889	0.149262	-2.26868	-3.92373	0.130261	1.43169	1.29322	NA	NA	NA	NA	NA	NA	NA
chr1_111721200_111721800	0.180399	0.171347	0.539888	0.163335	-1.61376	-0.650127	0.12001	1.1606	1.05237	NA	NA	NA	NA	NA	NA	NA
chr1_111721800_111722400	0.401007	0.204996	0.257957	0.0983659	-1.21572	0.980641	0.115999	0.945063	0.855712	0.137671	0.071946	-2.19636	1.27491	-1.72276	0.10036	0.0225551
chr1_111722400_111723000	0.832185	0.00517602	0.281896	-0.0263627	-4.00265	-1.34677	0.123679	1.36061	1.2363	NA	NA	NA	NA	NA	NA	NA
chr1_111723000_111723600	0.906414	0.0303929	4.09693e-05	0.0128131	-3.75959	-6.93033	0.108367	1.68087	1.52168	NA	NA	NA	NA	NA	NA	NA
chr1_111723600_111724200	0.0453896	0.121289	0.000117901	0.242696	-2.93029	-7.10517	0.11786	1.85492	1.68217	NA	NA	NA	NA	NA	NA	NA
chr1_111726600_111727200	0.171396	0.55373	0.00189069	-0.193067	-0.913893	-4.55851	0.138869	1.53151	1.37945	NA	NA	NA	NA	NA	NA	NA
chr1_111727200_111727800	0.29479	0.498095	1.32786e-05	-0.121279	-1.07883	-7.00475	0.114388	1.57929	1.42972	NA	NA	NA	NA	NA	NA	NA
chr1_111731400_111732000	0.779058	0.989503	0.000687304	0.0414255	-0.0271265	-6.77708	0.146762	2.05021	1.85629	NA	NA	NA	NA	NA	NA	NA
chr1_111732000_111732600	0.855626	0.685907	1.47558e-06	0.020964	0.624642	-7.72178	0.114551	1.53442	1.38934	0.442589	0.00209371	8.34643	2.06995	4.03218	0.00065253	0.000940616
chr1_111732600_111733200	0.530153	0.38338	0.000808912	0.0780053	-1.4906	-5.5122	0.12328	1.69303	1.53281	NA	NA	NA	NA	NA	NA	NA
chr1_111733200_111733800	0.857766	0.0214198	0.346737	0.0275667	-4.32139	-1.56016	0.152922	1.8118	1.64044	NA	NA	NA	NA	NA	NA	NA
chr1_111733800_111734400	0.950555	0.00308075	0.0299565	0.00796505	-5.4364	-3.52523	0.127722	1.73613	1.5717	NA	NA	NA	NA	NA	NA	NA
chr1_111738000_111738600	0.222386	0.243334	0.00528623	0.177449	-2.33651	-5.24875	0.14338	1.97597	1.78895	NA	NA	NA	NA	NA	NA	NA
chr1_111740400_111741000	0.832386	0.0501896	0.0951106	-0.0327403	-4.562	-3.51186	0.153786	2.26593	2.05913	NA	NA	NA	NA	NA	NA	NA
chr1_111748200_111748800	0.0623881	0.357398	0.00162795	0.252002	-1.85023	-6.1139	0.131813	1.98942	1.82134	NA	NA	NA	NA	NA	NA	NA
chr1_111748800_111749400	0.535467	0.12805	0.000177805	0.0740392	-2.88503	-6.97073	0.118546	1.86024	1.70307	NA	NA	NA	NA	NA	NA	NA
chr1_111754800_111755400	0.49842	0.1464	0.00902339	-0.0919823	-2.09947	-3.50309	0.134754	1.42016	1.28251	NA	NA	NA	NA	NA	NA	NA
chr1_111755400_111756000	0.728362	0.745943	0.409703	-0.0522167	0.443601	-1.02852	0.149399	1.36064	1.23574	0.474853	0.118392	1.47212	1.83805	0.800917	0.432592	0.0738358
chr1_111756000_111756600	0.690827	0.461654	0.127626	0.0652514	-1.193	-2.2571	0.162987	1.60654	1.45369	NA	NA	NA	NA	NA	NA	NA
chr1_1117800_1118400	0.676158	0.0594973	0.000253415	-0.0487612	-2.7532	-5.11592	0.115961	1.42343	1.28572	NA	NA	NA	NA	NA	NA	NA
chr1_111832200_111832800	0.177883	0.0300731	0.0900419	0.208112	-4.06101	-2.84112	0.152008	1.81193	1.63933	NA	NA	NA	NA	NA	NA	NA
chr1_1118400_1119000	0.839163	0.101245	0.000254951	0.024411	-2.43517	-5.21194	0.119567	1.45497	1.3105	NA	NA	NA	NA	NA	NA	NA
chr1_111881400_111882000	0.966531	0.00898332	0.0575112	-0.0058231	-4.61955	-2.98334	0.137996	1.6902	1.52981	NA	NA	NA	NA	NA	NA	NA
chr1_111882000_111882600	0.787927	0.00173828	0.0433169	0.0344469	-5.07117	-2.85481	0.12728	1.52106	1.37229	NA	NA	NA	NA	NA	NA	NA
chr1_111882600_111883200	0.518323	0.0010435	0.226743	0.0900571	-6.56304	-2.07517	0.138307	1.86989	1.69286	NA	NA	NA	NA	NA	NA	NA
chr1_111887400_111888000	0.586792	0.269772	0.0366324	0.0889924	-2.59882	-4.53819	0.162546	2.32538	2.10578	NA	NA	NA	NA	NA	NA	NA
chr1_11188800_11189400	0.506212	0.0027367	0.0049168	0.0787291	-4.94042	-4.17105	0.117471	1.55663	1.40874	NA	NA	NA	NA	NA	NA	NA
chr1_11189400_11190000	0.587352	0.00838693	0.0150529	0.0710595	-4.55938	-3.78234	0.129986	1.65219	1.49522	NA	NA	NA	NA	NA	NA	NA
chr1_111895800_111896400	0.925009	0.107335	1.32897e-05	-0.0101718	-2.92543	-7.89515	0.107452	1.77983	1.61154	NA	NA	NA	NA	NA	NA	NA
chr1_111896400_111897000	0.962338	0.137758	0.000504976	0.00613123	-3.13576	-7.09541	0.129111	2.07454	1.89035	NA	NA	NA	NA	NA	NA	NA
chr1_111901800_111902400	0.405289	0.119827	0.000501799	0.107198	-3.1563	-6.84383	0.12758	1.98993	1.82231	NA	NA	NA	NA	NA	NA	NA
chr1_111903600_111904200	0.762582	0.0713004	0.0107724	0.039798	-3.50269	-4.56995	0.130931	1.89545	1.7164	NA	NA	NA	NA	NA	NA	NA
chr1_111904200_111904800	0.93293	0.13065	0.000154431	-0.00976725	-2.48077	-6.03428	0.115399	1.61076	1.45824	NA	NA	NA	NA	NA	NA	NA
chr1_111904800_111905400	0.735339	0.0538773	0.00041478	0.0407918	-3.64331	-6.36021	0.119917	1.83954	1.66568	NA	NA	NA	NA	NA	NA	NA
chr1_111919800_111920400	0.333108	0.0104749	0.475065	0.146915	-4.42327	-1.07573	0.150132	1.6545	1.49323	NA	NA	NA	NA	NA	NA	NA
chr1_111920400_111921000	0.30988	0.000994029	0.146876	0.135015	-5.07216	-1.91293	0.131433	1.43834	1.29553	NA	NA	NA	NA	NA	NA	NA
chr1_11193000_11193600	0.462161	0.0317838	0.000100456	0.0836483	-3.96058	-6.91229	0.112773	1.78622	1.61713	NA	NA	NA	NA	NA	NA	NA
chr1_111933600_111934200	0.148051	0.0237562	0.00216871	-0.18834	-4.20907	-5.29957	0.127933	1.79738	1.62745	NA	NA	NA	NA	NA	NA	NA
chr1_111934200_111934800	0.267339	0.0224304	0.00183717	-0.142561	-4.37077	-5.54436	0.126905	1.84742	1.67269	NA	NA	NA	NA	NA	NA	NA
chr1_11193600_11194200	0.399916	0.00946374	1.18118e-05	0.088572	-4.92239	-8.15642	0.104206	1.81438	1.65281	NA	NA	NA	NA	NA	NA	NA
chr1_111943800_111944400	0.327331	0.0922697	0.00442947	0.132743	-2.93464	-4.63165	0.13402	1.70538	1.54422	NA	NA	NA	NA	NA	NA	NA
chr1_111944400_111945000	0.532888	0.0239055	0.023077	-0.084736	-3.52393	-3.19516	0.134816	1.50651	1.35735	NA	NA	NA	NA	NA	NA	NA
chr1_111945000_111945600	0.927143	0.00172994	0.060548	0.0120783	-6.70485	-3.51702	0.13134	2.01006	1.82611	NA	NA	NA	NA	NA	NA	NA
chr1_111952800_111953400	0.664607	0.134446	0.0188119	-0.0652337	-3.38557	-4.90412	0.149452	2.22046	2.01081	NA	NA	NA	NA	NA	NA	NA
chr1_111960600_111961200	0.342724	0.788559	1.62514e-05	0.111003	-0.440852	-7.15701	0.115738	1.63392	1.47934	NA	NA	NA	NA	NA	NA	NA
chr1_111961200_111961800	0.785684	0.812576	1.50635e-05	0.0310707	-0.380261	-7.01649	0.113573	1.59423	1.4434	NA	NA	NA	NA	NA	NA	NA
chr1_111977400_111978000	0.52147	0.0355305	2.44103e-05	0.0704323	-4.09809	-8.14295	0.10899	1.88976	1.72748	NA	NA	NA	NA	NA	NA	NA
chr1_111981600_111982200	0.519215	0.0198878	0.528102	-0.0788023	-3.06808	-0.732567	0.121282	1.26994	1.15197	NA	NA	NA	NA	NA	NA	NA
chr1_111982200_111982800	0.67247	0.15016	0.357789	-0.0441748	-1.49086	-0.857383	0.103797	1.01809	0.922638	NA	NA	NA	NA	NA	NA	NA
chr1_111982800_111983400	0.852695	0.0400437	0.0106896	0.0272526	-4.57444	-5.21868	0.145916	2.16227	1.95783	NA	NA	NA	NA	NA	NA	NA
chr1_111988200_111988800	0.237491	0.0351808	1.34874e-05	-0.119795	-3.45549	-7.04785	0.100039	1.59024	1.43991	NA	NA	NA	NA	NA	NA	NA
chr1_111988800_111989400	0.191497	0.0327762	0.0230026	-0.149444	-3.00692	-2.91964	0.112665	1.36435	1.23959	NA	NA	NA	NA	NA	NA	NA
chr1_111990000_111990600	0.117761	0.0415467	0.102862	0.262986	-3.76953	-2.694	0.16485	1.79579	1.61746	NA	NA	NA	NA	NA	NA	NA
chr1_111990600_111991200	0.262763	0.110134	0.0385234	0.174238	-2.68469	-3.18577	0.153605	1.64674	1.49369	NA	NA	NA	NA	NA	NA	NA
chr1_111991200_111991800	0.763705	0.0953877	0.00548536	0.0435915	-2.97551	-4.60439	0.144115	1.74616	1.57673	NA	NA	NA	NA	NA	NA	NA
chr1_112011000_112011600	0.804471	0.427154	0.00357829	-0.0360169	-1.76588	-6.20428	0.144614	2.20336	2.01617	NA	NA	NA	NA	NA	NA	NA
chr1_112011600_112012200	0.706519	0.477142	0.00429902	0.0555852	-1.59406	-6.12406	0.146673	2.22324	2.03436	NA	NA	NA	NA	NA	NA	NA
chr1_112041600_112042200	0.802467	0.125114	0.00184466	0.03435	-3.13971	-6.02519	0.136493	2.00843	1.81853	NA	NA	NA	NA	NA	NA	NA
chr1_112060200_112060800	0.141917	0.0343713	0.00081092	0.18162	-3.75691	-5.60134	0.121456	1.72087	1.55796	NA	NA	NA	NA	NA	NA	NA
chr1_112078800_112079400	0.213354	0.185477	0.000128091	-0.149549	-2.19736	-6.20825	0.118447	1.63372	1.47902	NA	NA	NA	NA	NA	NA	NA
chr1_112079400_112080000	0.537499	0.173102	1.08769e-05	-0.0679772	-2.4425	-7.92282	0.109387	1.76399	1.59739	NA	NA	NA	NA	NA	NA	NA
chr1_1120800_1121400	0.694677	0.508414	0.000184036	-0.0501081	-1.11161	-6.16242	0.126828	1.66729	1.50966	NA	NA	NA	NA	NA	NA	NA
chr1_112094400_112095000	0.451143	0.0364211	2.87086e-05	0.0810351	-3.25637	-6.34103	0.106592	1.50921	1.35957	NA	NA	NA	NA	NA	NA	NA
chr1_112095000_112095600	0.276202	0.0790564	0.00026025	0.130762	-3.23541	-6.47041	0.118605	1.7998	1.62966	NA	NA	NA	NA	NA	NA	NA
chr1_1121400_1122000	0.346506	0.41658	0.000457576	0.127795	-1.40769	-5.88251	0.134305	1.71658	1.55373	NA	NA	NA	NA	NA	NA	NA
chr1_1122000_1122600	0.26182	0.236292	0.000684193	-0.148547	-2.37071	-6.53084	0.130694	1.9746	1.7881	NA	NA	NA	NA	NA	NA	NA
chr1_112230000_112230600	0.877303	0.404275	4.1161e-06	-0.0138581	-1.02305	-5.79714	0.0892436	1.21491	1.10375	NA	NA	NA	NA	NA	NA	NA
chr1_112230600_112231200	0.657166	0.174527	6.94857e-05	-0.0466581	-1.83958	-5.31003	0.104417	1.33305	1.20953	NA	NA	NA	NA	NA	NA	NA
chr1_1122600_1123200	0.735072	0.00085585	0.12162	-0.0451198	-5.76035	-2.29934	0.132501	1.61034	1.45685	NA	NA	NA	NA	NA	NA	NA
chr1_112263600_112264200	0.242999	0.0165288	4.44642e-05	0.132956	-4.63807	-7.65889	0.112358	1.86135	1.69105	NA	NA	NA	NA	NA	NA	NA
chr1_112305600_112306200	0.880108	0.130096	0.528327	-0.0242879	-2.67995	-0.999489	0.160099	1.73752	1.57258	NA	NA	NA	NA	NA	NA	NA
chr1_112312200_112312800	0.334998	0.0590411	0.000393837	0.124205	-3.92679	-7.06407	0.127426	2.02639	1.8418	NA	NA	NA	NA	NA	NA	NA
chr1_1123200_1123800	0.762024	0.000392541	0.0949662	-0.0394248	-6.25099	-2.51658	0.12939	1.62935	1.4749	NA	NA	NA	NA	NA	NA	NA
chr1_112321200_112321800	0.121713	0.0306863	0.519965	0.261342	-4.69131	-1.23416	0.165628	2.10134	1.90288	NA	NA	NA	NA	NA	NA	NA
chr1_112321800_112322400	0.722601	0.00335366	0.274721	-0.057199	-4.87099	1.56622	0.160108	1.57091	1.41617	0.00990421	0.0767437	-6.43721	2.11502	-3.04357	0.00641381	0.00368612
chr1_112322400_112323000	0.350965	0.041013	0.861601	-0.178479	-4.61833	-0.348328	0.189333	2.1941	1.98642	NA	NA	NA	NA	NA	NA	NA
chr1_112336800_112337400	0.11957	0.103237	0.000245401	0.196447	-3.24919	-7.13187	0.123763	1.95298	1.7877	NA	NA	NA	NA	NA	NA	NA
chr1_112359600_112360200	0.274643	0.284519	0.000267945	0.144059	-1.83765	-6.08254	0.130236	1.69626	1.53562	NA	NA	NA	NA	NA	NA	NA
chr1_112360200_112360800	0.649959	0.345311	0.0104602	0.068425	-1.56583	-3.95356	0.14975	1.64149	1.4785	NA	NA	NA	NA	NA	NA	NA
chr1_112369800_112370400	0.21922	0.121382	0.000979328	-0.172265	-3.45715	-7.06702	0.138224	2.189	2.00117	NA	NA	NA	NA	NA	NA	NA
chr1_112395600_112396200	0.999664	0.000607641	0.0096987	4.73965e-05	-5.25279	-3.47484	0.11183	1.42274	1.28533	NA	NA	NA	NA	NA	NA	NA
chr1_112396200_112396800	0.5547	0.0137032	0.00132982	0.0685019	-3.86221	-4.65901	0.115079	1.50437	1.35958	NA	NA	NA	NA	NA	NA	NA
chr1_112402200_112402800	0.00237581	0.190327	0.00251401	0.445608	-2.78806	-6.10204	0.138211	2.09626	1.90449	NA	NA	NA	NA	NA	NA	NA
chr1_112402800_112403400	0.00145704	0.192362	0.00203216	0.45271	-2.65578	-5.97686	0.133335	2.00615	1.82262	NA	NA	NA	NA	NA	NA	NA
chr1_11242200_11242800	0.89956	0.105195	0.056938	0.0187911	-3.56647	-3.82915	0.148026	2.15621	1.95882	NA	NA	NA	NA	NA	NA	NA
chr1_112455600_112456200	0.382253	0.0640147	0.000184497	0.105024	-3.61665	-7.10451	0.119002	1.9039	1.74079	NA	NA	NA	NA	NA	NA	NA
chr1_112456200_112456800	0.580349	0.0562494	0.000359467	0.0675479	-3.5843	-6.39854	0.121276	1.82825	1.65537	NA	NA	NA	NA	NA	NA	NA
chr1_112456800_112457400	0.0703763	0.125453	0.00124846	0.240017	-2.89571	-5.78918	0.129442	1.85405	1.67874	NA	NA	NA	NA	NA	NA	NA
chr1_112465800_112466400	0.994487	0.00092649	5.18088e-06	-0.000654897	-6.22247	-8.27732	0.0942503	1.75267	1.59692	NA	NA	NA	NA	NA	NA	NA
chr1_112466400_112467000	0.257879	0.00960683	5.18556e-06	0.109716	-4.77627	-8.34522	0.0957231	1.76431	1.6101	NA	NA	NA	NA	NA	NA	NA
chr1_1125000_1125600	0.319767	0.155698	0.00236702	0.129926	-2.58231	-5.22098	0.12912	1.78794	1.6187	NA	NA	NA	NA	NA	NA	NA
chr1_112501200_112501800	0.228666	0.0720449	0.0017359	0.184066	-4.50528	-7.407	0.150788	2.44464	2.22136	NA	NA	NA	NA	NA	NA	NA
chr1_112501800_112502400	0.135555	0.0936641	0.00215787	0.218142	-3.72211	-6.40898	0.143489	2.17254	1.96707	NA	NA	NA	NA	NA	NA	NA
chr1_112502400_112503000	0.271653	0.131687	0.000991449	0.148872	-2.92448	-6.08041	0.133739	1.90411	1.72383	NA	NA	NA	NA	NA	NA	NA
chr1_112503000_112503600	0.582897	0.0244575	0.000704781	0.0658274	-4.37881	-6.20557	0.11899	1.87971	1.70367	NA	NA	NA	NA	NA	NA	NA
chr1_112504200_112504800	0.762062	0.0620867	0.00400127	-0.0403289	-3.14687	-4.51557	0.132378	1.64404	1.48705	NA	NA	NA	NA	NA	NA	NA
chr1_112504800_112505400	0.755462	0.0920169	5.71349e-05	0.0341635	-2.41085	-5.61259	0.109015	1.39987	1.26092	NA	NA	NA	NA	NA	NA	NA
chr1_112505400_112506000	0.629829	0.0124983	1.21665e-05	0.0467201	-4.30433	-7.37133	0.0962624	1.65299	1.49644	NA	NA	NA	NA	NA	NA	NA
chr1_112506000_112506600	0.628313	0.0132501	1.84028e-05	-0.0513918	-4.55115	-7.70085	0.10542	1.7635	1.60431	NA	NA	NA	NA	NA	NA	NA
chr1_112506600_112507200	0.649591	0.144391	0.0018475	-0.0611439	-3.054	-6.19395	0.133665	2.0553	1.86977	NA	NA	NA	NA	NA	NA	NA
chr1_112507200_112507800	0.200874	0.20602	0.00272123	-0.161121	-1.80624	-4.05587	0.124092	1.40735	1.27711	NA	NA	NA	NA	NA	NA	NA
chr1_112507800_112508400	0.0432855	0.253055	0.341558	-0.158495	-0.815791	-0.613087	0.0761756	0.704453	0.63768	NA	NA	NA	NA	NA	NA	NA
chr1_112508400_112509000	0.281537	0.0163865	0.0887026	-0.122229	-3.14639	-1.99387	0.112119	1.26093	1.14551	NA	NA	NA	NA	NA	NA	NA
chr1_112509000_112509600	0.665002	0.045408	0.0770706	-0.0722116	-4.47564	-3.5622	0.165647	2.17369	1.96794	NA	NA	NA	NA	NA	NA	NA
chr1_112509600_112510200	0.18384	0.0380246	0.00828636	-0.189605	-4.47012	-5.2317	0.140435	2.09021	1.89264	NA	NA	NA	NA	NA	NA	NA
chr1_112513200_112513800	0.857689	0.00999195	0.0729731	-0.0227094	-3.80098	-2.35266	0.125908	1.41201	1.2809	NA	NA	NA	NA	NA	NA	NA
chr1_112513800_112514400	0.871287	0.112557	0.0640053	-0.0236326	-2.49954	-2.6426	0.145015	1.5439	1.39109	NA	NA	NA	NA	NA	NA	NA
chr1_112516800_112517400	0.0896985	0.125547	0.409219	0.290642	-2.82925	-1.36151	0.167516	1.81197	1.63412	NA	NA	NA	NA	NA	NA	NA
chr1_112517400_112518000	0.0690637	0.178058	0.486426	0.30662	-2.4155	-1.11827	0.164557	1.76505	1.59324	NA	NA	NA	NA	NA	NA	NA
chr1_112524000_112524600	0.294229	0.528327	0.000290987	0.134625	-1.19834	-6.71731	0.126827	1.88545	1.70741	NA	NA	NA	NA	NA	NA	NA
chr1_112524600_112525200	0.410361	0.2485	0.00112952	0.111435	-2.42677	-6.61938	0.134076	2.07522	1.90058	NA	NA	NA	NA	NA	NA	NA
chr1_112543800_112544400	0.0639465	0.336698	0.0145925	-0.319742	1.23716	2.93647	0.168276	1.27377	1.15513	0.221948	0.0165415	-1.69931	1.71954	-0.98824	0.334841	0.059589
chr1_1125600_1126200	0.411982	0.313032	0.0167624	0.134347	-2.01653	-4.44655	0.162209	1.97599	1.78859	NA	NA	NA	NA	NA	NA	NA
chr1_112618200_112618800	0.867425	0.00239568	0.00201359	-0.0185129	-4.60213	-4.22421	0.110259	1.42872	1.28689	NA	NA	NA	NA	NA	NA	NA
chr1_112618800_112619400	0.236514	0.585845	0.214079	-0.104509	-0.446349	-0.928062	0.0870893	0.813196	0.73624	NA	NA	NA	NA	NA	NA	NA
chr1_112619400_112620000	0.0922956	0.709317	0.45876	-0.162097	-0.315055	-0.568245	0.0942057	0.839741	0.760269	NA	NA	NA	NA	NA	NA	NA
chr1_11262000_11262600	0.98248	0.0641642	0.00478785	-0.00307589	-3.25766	-4.60648	0.139277	1.71592	1.55065	NA	NA	NA	NA	NA	NA	NA
chr1_112620000_112620600	0.293371	0.062436	0.305844	-0.122317	-2.19539	-1.08084	0.115025	1.14855	1.04331	NA	NA	NA	NA	NA	NA	NA
chr1_11262600_11263200	0.912804	0.00338045	0.0119588	0.0138935	-4.66883	-3.55848	0.126155	1.50711	1.35746	NA	NA	NA	NA	NA	NA	NA
chr1_112673400_112674000	0.268841	0.0188519	2.24888e-05	0.113886	-4.21589	-7.41982	0.101702	1.72924	1.56574	NA	NA	NA	NA	NA	NA	NA
chr1_112674000_112674600	0.274168	0.0022069	0.314172	-0.11652	-3.22616	0.915364	0.105234	0.992602	0.899106	0.00832945	0.0885411	-4.14152	1.33927	-3.09237	0.00574342	0.00344682
chr1_112674600_112675200	0.0483331	0.00242894	0.0916095	-0.252908	-3.60913	1.75425	0.12455	1.12215	1.01729	0.00863169	0.0310861	-5.36338	1.51463	-3.54105	0.00205054	0.00183216
chr1_112675200_112675800	0.746071	0.0673412	0.162087	-0.0487079	-3.80814	-2.61427	0.149478	2.03055	1.83867	NA	NA	NA	NA	NA	NA	NA
chr1_112689000_112689600	0.213211	0.00592808	0.0238157	0.167657	-5.41123	-3.96641	0.132747	1.87162	1.69452	NA	NA	NA	NA	NA	NA	NA
chr1_112689600_112690200	0.577453	0.000420965	0.0909982	0.0745373	-6.23271	-2.55357	0.132804	1.63437	1.47794	NA	NA	NA	NA	NA	NA	NA
chr1_112690200_112690800	0.0245705	0.00079988	0.0696306	0.281892	-6.3862	-2.98697	0.12111	1.77398	1.60644	NA	NA	NA	NA	NA	NA	NA
chr1_112693800_112694400	0.191877	0.140633	0.00356262	-0.183588	-3.16495	-5.90459	0.138527	2.10952	1.91779	NA	NA	NA	NA	NA	NA	NA
chr1_112696200_112696800	0.366535	0.244044	0.000263931	0.116102	-2.09486	-6.37045	0.127258	1.77431	1.60632	NA	NA	NA	NA	NA	NA	NA
chr1_112696800_112697400	0.285267	0.157107	0.000749547	0.144279	-2.80099	-6.38105	0.133388	1.94611	1.76185	NA	NA	NA	NA	NA	NA	NA
chr1_112698600_112699200	0.0225895	0.0423601	0.0111662	0.318606	-3.83221	-4.39546	0.134835	1.83326	1.65964	NA	NA	NA	NA	NA	NA	NA
chr1_112699200_112699800	0.755191	0.427606	0.000104063	0.0371482	-1.07114	-5.13896	0.118404	1.33782	1.2054	NA	NA	NA	NA	NA	NA	NA
chr1_112699800_112700400	0.95148	0.432812	0.000324628	-0.00795569	-1.27415	-5.67775	0.130007	1.60958	1.45635	NA	NA	NA	NA	NA	NA	NA
chr1_112700400_112701000	0.118675	0.0974046	0.947292	0.281836	2.48397	-0.0884588	0.177117	1.46684	1.33053	0.0725057	0.2961	2.57243	1.98039	1.29895	0.208737	0.0398799
chr1_112702800_112703400	0.181776	0.048498	0.0146978	0.196351	-4.54929	-5.18927	0.144734	2.24211	2.04364	NA	NA	NA	NA	NA	NA	NA
chr1_112704000_112704600	0.885061	0.00995103	0.0102337	-0.018426	-4.1948	-3.77395	0.126733	1.55739	1.40684	NA	NA	NA	NA	NA	NA	NA
chr1_112704600_112705200	0.759202	0.431386	0.018028	-0.0377486	-1.03034	-2.89591	0.122389	1.29753	1.17895	NA	NA	NA	NA	NA	NA	NA
chr1_112705200_112705800	0.594566	0.993115	0.00602353	0.0604428	-0.0104663	-3.15894	0.112743	1.20609	1.09487	NA	NA	NA	NA	NA	NA	NA
chr1_112705800_112706400	0.26133	0.145585	0.409639	0.144527	-1.85421	-0.94553	0.127024	1.25166	1.13588	NA	NA	NA	NA	NA	NA	NA
chr1_112707600_112708200	0.526213	0.0445878	3.80974e-05	0.0714408	-3.96002	-7.96432	0.111827	1.91559	1.74013	NA	NA	NA	NA	NA	NA	NA
chr1_112708200_112708800	0.116376	0.05699	9.94318e-05	0.187175	-3.80644	-7.5446	0.116873	1.94763	1.76373	NA	NA	NA	NA	NA	NA	NA
chr1_112714200_112714800	0.881948	0.0126398	0.0996602	-0.0218875	-4.25045	-2.47676	0.146541	1.63511	1.47272	NA	NA	NA	NA	NA	NA	NA
chr1_112714800_112715400	0.276079	0.0688554	0.374591	-0.194356	-3.47101	-1.50383	0.17624	1.86138	1.67657	NA	NA	NA	NA	NA	NA	NA
chr1_11271600_11272200	0.70993	0.00719423	1.623e-06	0.0328466	-5.36073	-9.63249	0.0877424	1.90219	1.74198	NA	NA	NA	NA	NA	NA	NA
chr1_112717200_112717800	0.566453	0.251435	0.0263907	0.0856973	-2.52111	-4.52177	0.148365	2.16949	1.96833	NA	NA	NA	NA	NA	NA	NA
chr1_112719000_112719600	0.226518	0.101129	0.00672904	-0.168689	-3.36655	-5.1775	0.137543	2.01074	1.82081	NA	NA	NA	NA	NA	NA	NA
chr1_112719600_112720200	0.999986	0.0296756	0.00156141	-2.06396e-06	-4.11664	-5.5932	0.119797	1.83205	1.65906	NA	NA	NA	NA	NA	NA	NA
chr1_11272200_11272800	0.579261	0.00247591	3.26792e-06	0.048044	-4.87495	-7.29177	0.0860102	1.51893	1.37032	NA	NA	NA	NA	NA	NA	NA
chr1_11272800_11273400	0.369648	0.000765341	0.214061	0.101814	-4.63503	-1.46836	0.112331	1.28224	1.16481	NA	NA	NA	NA	NA	NA	NA
chr1_11273400_11274000	0.104954	0.00456086	0.227004	-0.198587	-3.73538	-1.38938	0.119976	1.24988	1.13406	NA	NA	NA	NA	NA	NA	NA
chr1_1127400_1128000	0.631027	0.0563585	0.00628474	0.0709941	-3.70982	-4.91237	0.146792	1.89315	1.71206	NA	NA	NA	NA	NA	NA	NA
chr1_11274000_11274600	0.0903065	0.00534985	0.00521294	-0.207707	-5.25019	-4.7697	0.119949	1.79216	1.62281	NA	NA	NA	NA	NA	NA	NA
chr1_112743000_112743600	0.9886	0.0894201	0.00011504	-0.00165997	-2.81697	-6.21535	0.115521	1.62214	1.4688	NA	NA	NA	NA	NA	NA	NA
chr1_112743600_112744200	0.967421	0.064304	0.000631572	-0.00524731	-3.4962	-6.13795	0.127749	1.84257	1.66831	NA	NA	NA	NA	NA	NA	NA
chr1_112758600_112759200	0.00225562	0.0793218	0.00104644	0.409644	-3.53286	-6.30892	0.126337	1.96706	1.79798	NA	NA	NA	NA	NA	NA	NA
chr1_1128000_1128600	0.61092	0.254492	0.562427	0.0667733	-1.4306	-0.655528	0.130315	1.23915	1.12318	NA	NA	NA	NA	NA	NA	NA
chr1_11280000_11280600	0.554023	0.108902	0.000663269	-0.0709289	-2.98073	-6.06245	0.118951	1.8218	1.65515	NA	NA	NA	NA	NA	NA	NA
chr1_112801200_112801800	0.623792	0.0719349	0.024215	-0.0804978	-4.3129	-4.95984	0.162971	2.33932	2.1253	NA	NA	NA	NA	NA	NA	NA
chr1_112846800_112847400	0.461245	4.23331e-05	0.00377207	0.0766808	-7.84604	-4.78095	0.103167	1.72658	1.56338	NA	NA	NA	NA	NA	NA	NA
chr1_112847400_112848000	0.635812	3.02283e-05	0.00302051	0.0479695	-7.96093	-4.86713	0.100596	1.71271	1.55081	NA	NA	NA	NA	NA	NA	NA
chr1_112849800_112850400	0.72237	0.421482	0.00369936	-0.0316937	-0.859792	-2.94265	0.0886379	1.05965	0.960026	NA	NA	NA	NA	NA	NA	NA
chr1_112850400_112851000	0.542443	0.353736	0.00104697	-0.0517044	-0.979452	-3.32389	0.0842268	1.04507	0.947321	NA	NA	NA	NA	NA	NA	NA
chr1_11285400_11286000	0.797501	0.0358895	0.000397825	-0.031603	-4.14394	-6.64334	0.122429	1.91481	1.7336	NA	NA	NA	NA	NA	NA	NA
chr1_1128600_1129200	0.219852	0.06068	0.0882778	0.15708	-2.63798	-2.17006	0.126215	1.37042	1.24501	NA	NA	NA	NA	NA	NA	NA
chr1_11286000_11286600	0.670322	0.10318	0.000455412	-0.0563879	-3.58305	-7.42347	0.131575	2.15329	1.95993	NA	NA	NA	NA	NA	NA	NA
chr1_112870800_112871400	0.0401826	0.0697496	0.000245755	0.263479	-3.68473	-7.22326	0.124633	1.98259	1.81082	NA	NA	NA	NA	NA	NA	NA
chr1_112878600_112879200	0.981317	0.382588	0.00278601	0.00320251	-1.81041	-5.95007	0.135984	2.05281	1.87853	NA	NA	NA	NA	NA	NA	NA
chr1_112879200_112879800	0.413018	0.305068	0.00153482	-0.106592	-2.03694	-6.0668	0.128986	1.96302	1.79637	NA	NA	NA	NA	NA	NA	NA
chr1_112882200_112882800	0.768343	0.321258	0.0151663	-0.0447206	-2.09146	-4.76977	0.150901	2.08496	1.88782	NA	NA	NA	NA	NA	NA	NA
chr1_112882800_112883400	0.367908	0.381093	0.00537634	-0.134366	-1.97236	-5.96832	0.147704	2.22937	2.03858	NA	NA	NA	NA	NA	NA	NA
chr1_112887600_112888200	0.609019	0.0703845	0.00452253	0.0725413	-4.03167	-5.93675	0.140819	2.17436	1.98441	NA	NA	NA	NA	NA	NA	NA
chr1_112888200_112888800	0.0833289	0.142906	0.0379106	0.320567	-3.99218	-5.20353	0.180937	2.6765	2.43163	NA	NA	NA	NA	NA	NA	NA
chr1_1129200_1129800	0.0499435	0.0158135	0.000838822	0.244159	-4.76071	-6.1561	0.121137	1.89691	1.71771	NA	NA	NA	NA	NA	NA	NA
chr1_112923000_112923600	0.256281	0.00883368	2.87087e-05	0.116556	-4.78261	-7.44019	0.101345	1.74572	1.59524	NA	NA	NA	NA	NA	NA	NA
chr1_112923600_112924200	0.191484	0.0171478	1.56478e-05	0.140494	-4.43972	-7.91801	0.105915	1.79252	1.63275	NA	NA	NA	NA	NA	NA	NA
chr1_112955400_112956000	0.838461	0.0011838	0.90237	-0.0219226	-3.88122	0.125239	0.106905	1.11955	1.01512	0.00685228	0.283033	-4.00646	1.51125	-2.6511	0.0153298	0.00636343
chr1_112956000_112956600	0.792642	0.644952	0.634135	0.0289965	-0.413061	0.386236	0.109638	0.890297	0.805953	0.41943	0.194	-0.799297	1.20091	-0.665575	0.513286	0.0855839
chr1_112956600_112957200	0.152705	0.192142	0.00138893	-0.129728	-1.50139	-3.50829	0.0891556	1.13356	1.02828	NA	NA	NA	NA	NA	NA	NA
chr1_112957200_112957800	0.326036	0.0130418	5.02823e-05	-0.0992906	-3.56189	-5.59248	0.0999754	1.37681	1.24529	NA	NA	NA	NA	NA	NA	NA
chr1_112984200_112984800	0.456426	0.122432	0.10074	0.117605	-3.24101	-3.12326	0.156527	2.05808	1.86324	NA	NA	NA	NA	NA	NA	NA
chr1_11298600_11299200	0.788942	0.192094	6.86033e-06	-0.028967	-2.24627	-7.82983	0.107559	1.69577	1.53558	NA	NA	NA	NA	NA	NA	NA
chr1_11299200_11299800	0.857638	0.153433	3.64791e-06	-0.0187991	-2.43517	-8.0289	0.104189	1.67661	1.51822	NA	NA	NA	NA	NA	NA	NA
chr1_1130400_1131000	0.260215	0.0421601	0.00631556	0.162018	-3.74933	-4.63957	0.14206	1.79179	1.61802	NA	NA	NA	NA	NA	NA	NA
chr1_11304000_11304600	0.610521	0.0275772	0.00562585	0.0687523	-4.77095	-5.56335	0.134027	2.09391	1.91129	NA	NA	NA	NA	NA	NA	NA
chr1_113042400_113043000	0.494623	0.159465	0.00237919	-0.0967241	-3.10835	-6.38435	0.14045	2.17221	1.9805	NA	NA	NA	NA	NA	NA	NA
chr1_113071800_113072400	0.317613	0.0324169	0.116955	0.146455	-3.71856	-2.4345	0.144893	1.68358	1.5226	NA	NA	NA	NA	NA	NA	NA
chr1_113072400_113073000	0.640122	0.037802	0.0612855	-0.0607406	-3.05842	-2.491	0.129026	1.42836	1.29723	NA	NA	NA	NA	NA	NA	NA
chr1_113073000_113073600	0.214338	0.0068565	0.00113759	-0.148133	-4.89001	-5.4269	0.117583	1.72401	1.55928	NA	NA	NA	NA	NA	NA	NA
chr1_113073600_113074200	0.792811	0.000557198	0.00494564	-0.0302083	-6.65758	-4.79306	0.114316	1.78926	1.62	NA	NA	NA	NA	NA	NA	NA
chr1_1131000_1131600	0.128967	0.0441314	0.000163064	0.177274	-3.42632	-6.16911	0.114587	1.6537	1.4971	NA	NA	NA	NA	NA	NA	NA
chr1_11311800_11312400	0.290903	0.0387126	7.17545e-05	0.119562	-3.87667	-7.29849	0.111853	1.81949	1.66629	NA	NA	NA	NA	NA	NA	NA
chr1_11312400_11313000	0.874	0.124049	0.00342518	0.021957	-3.30443	-5.94628	0.137661	2.10768	1.92243	NA	NA	NA	NA	NA	NA	NA
chr1_113141400_113142000	0.925801	0.464847	0.0436922	0.0141679	-1.45483	-3.70981	0.151268	1.97325	1.78662	NA	NA	NA	NA	NA	NA	NA
chr1_1131600_1132200	0.780239	0.0416617	0.00413585	-0.033473	-2.92865	-3.82513	0.119243	1.39603	1.26472	NA	NA	NA	NA	NA	NA	NA
chr1_11316000_11316600	0.0628737	0.360671	0.000616451	-0.241345	-1.47673	-5.33797	0.126482	1.59878	1.44769	NA	NA	NA	NA	NA	NA	NA
chr1_11316600_11317200	0.813763	0.537078	0.000527493	-0.0308655	-0.887972	-4.82055	0.130243	1.42741	1.28925	NA	NA	NA	NA	NA	NA	NA
chr1_11317200_11317800	0.944089	0.126919	0.027646	0.0102506	-2.77129	-3.6737	0.145335	1.78146	1.61309	NA	NA	NA	NA	NA	NA	NA
chr1_113176800_113177400	0.368417	0.92127	1.0186e-10	0.0709661	-0.11709	-8.93848	0.078094	1.17797	1.0635	NA	NA	NA	NA	NA	NA	NA
chr1_113177400_113178000	0.411052	0.77371	2.12177e-06	0.0627658	0.313178	-5.34747	0.075631	1.08257	0.981195	0.488735	0.00219971	5.66065	1.46106	3.87434	0.000943673	0.00115841
chr1_113178000_113178600	0.519943	0.796636	3.30159e-05	0.0557277	0.288842	-4.66778	0.0859188	1.1141	1.01012	0.499605	0.00383435	4.95662	1.50385	3.29596	0.00360971	0.00259355
chr1_11319000_11319600	0.583472	0.034502	4.21211e-05	0.0609295	-4.04848	-7.70184	0.110305	1.85584	1.69427	NA	NA	NA	NA	NA	NA	NA
chr1_113195400_113196000	0.79385	3.28709e-05	0.00719444	0.027802	-7.99649	-4.4149	0.105752	1.72996	1.56658	NA	NA	NA	NA	NA	NA	NA
chr1_11319600_11320200	0.864358	0.107546	0.000170586	-0.020367	-3.06609	-7.01095	0.118532	1.86656	1.70737	NA	NA	NA	NA	NA	NA	NA
chr1_113206200_113206800	0.284259	0.315804	0.000378932	0.168881	0.966004	3.3166	0.155802	0.952089	0.861889	0.208229	0.00804348	-2.3506	1.28426	-1.83031	0.082148	0.0196017
chr1_113206800_113207400	0.734389	0.198812	0.000154514	0.0459899	1.02816	2.95256	0.134694	0.788175	0.713543	0.133909	0.00618329	-1.9244	1.06319	-1.81004	0.0853435	0.0201375
chr1_113207400_113208000	0.275239	0.436551	0.00580369	-0.157454	-1.19464	-3.97471	0.142525	1.52155	1.37099	NA	NA	NA	NA	NA	NA	NA
chr1_11321400_11322000	0.400629	0.0638412	0.00127105	0.109729	-3.84845	-6.3683	0.129294	2.02455	1.84998	NA	NA	NA	NA	NA	NA	NA
chr1_113218200_113218800	0.108039	0.425849	0.00197793	0.224164	-1.55249	-5.75219	0.136663	1.93161	1.74904	NA	NA	NA	NA	NA	NA	NA
chr1_1132200_1132800	0.938179	0.304713	0.0275673	0.00902401	-1.35911	-2.70775	0.115692	1.30882	1.18832	NA	NA	NA	NA	NA	NA	NA
chr1_11324400_11325000	0.386748	0.0149384	7.56355e-06	0.0845307	-3.60026	-6.50314	0.0966989	1.42151	1.28278	NA	NA	NA	NA	NA	NA	NA
chr1_11325000_11325600	0.526441	0.00254421	0.000431329	0.0687314	-4.74877	-5.08689	0.107646	1.48409	1.33671	NA	NA	NA	NA	NA	NA	NA
chr1_11326200_11326800	0.424021	0.0393315	2.95257e-05	0.0855274	-3.76293	-7.51048	0.105991	1.77198	1.61329	NA	NA	NA	NA	NA	NA	NA
chr1_11326800_11327400	0.11903	0.0133869	1.50637e-06	0.141076	-4.30828	-8.40529	0.0887462	1.67205	1.51399	NA	NA	NA	NA	NA	NA	NA
chr1_11327400_11328000	0.073401	0.00315526	8.30835e-06	0.173384	-5.41236	-8.00152	0.0945446	1.73321	1.58721	NA	NA	NA	NA	NA	NA	NA
chr1_113275800_113276400	0.355549	0.00849936	0.789275	0.15176	-4.91204	-0.4327	0.162544	1.78329	1.6093	NA	NA	NA	NA	NA	NA	NA
chr1_113276400_113277000	0.368887	0.0362107	0.97492	-0.15302	-3.61228	0.047686	0.168556	1.67218	1.50826	0.035479	0.304005	-3.65997	2.25189	-1.62529	0.119757	0.0256706
chr1_1132800_1133400	0.829892	0.405905	0.00660687	0.0259865	-1.14156	-3.52334	0.120244	1.36041	1.23607	NA	NA	NA	NA	NA	NA	NA
chr1_113324400_113325000	0.315906	0.178779	0.000430583	0.128508	-2.71169	-6.9188	0.126684	1.98484	1.81782	NA	NA	NA	NA	NA	NA	NA
chr1_1133400_1134000	0.719742	0.0193071	0.0170637	0.0502691	-4.68597	-4.33063	0.139211	1.92983	1.74706	NA	NA	NA	NA	NA	NA	NA
chr1_11334000_11334600	0.668122	0.0609567	0.000274333	-0.0507039	-3.21438	-5.9834	0.117477	1.67173	1.5135	NA	NA	NA	NA	NA	NA	NA
chr1_11334600_11335200	0.705876	0.809657	3.5282e-05	0.0377557	0.276909	-4.77688	0.0993973	1.14277	1.03833	0.505494	0.00390893	5.05379	1.54404	3.2731	0.00380397	0.00266876
chr1_11335200_11335800	0.88646	0.79709	1.88295e-06	0.0137034	-0.308515	-5.93775	0.0954208	1.1927	1.08245	NA	NA	NA	NA	NA	NA	NA
chr1_11335800_11336400	0.50299	0.176315	7.65409e-05	-0.0766122	-1.89792	-5.42987	0.113447	1.38116	1.24542	NA	NA	NA	NA	NA	NA	NA
chr1_11338800_11339400	0.186309	0.0136493	0.013952	-0.162881	-3.83601	-3.46105	0.121335	1.49325	1.35191	NA	NA	NA	NA	NA	NA	NA
chr1_11339400_11340000	0.378182	0.0142282	0.0037196	-0.10426	-3.98368	-4.3286	0.117122	1.56084	1.4131	NA	NA	NA	NA	NA	NA	NA
chr1_1134000_1134600	0.964615	0.000232076	0.000153128	0.00456412	-7.10551	-6.69882	0.102299	1.77308	1.61777	NA	NA	NA	NA	NA	NA	NA
chr1_1134600_1135200	0.685773	0.0546199	0.176422	0.0469945	-2.42189	-1.53031	0.115389	1.22677	1.11393	NA	NA	NA	NA	NA	NA	NA
chr1_1135200_1135800	0.898621	0.110242	0.596949	0.0175993	-2.19181	-0.650535	0.137347	1.34483	1.22135	NA	NA	NA	NA	NA	NA	NA
chr1_11352600_11353200	0.535958	0.40067	0.0143555	0.0854527	-1.59753	-4.3447	0.136986	1.88255	1.70467	NA	NA	NA	NA	NA	NA	NA
chr1_11354400_11355000	0.298363	0.0548202	0.101786	-0.164657	-4.56709	-3.54286	0.15647	2.31538	2.12025	NA	NA	NA	NA	NA	NA	NA
chr1_11355000_11355600	0.246416	0.01264	0.000130039	-0.131876	-4.82368	-7.10592	0.112268	1.85563	1.69481	NA	NA	NA	NA	NA	NA	NA
chr1_11355600_11356200	0.0728024	0.0299638	1.86018e-05	-0.194666	-4.08136	-7.9863	0.10592	1.81973	1.66491	NA	NA	NA	NA	NA	NA	NA
chr1_1135800_1136400	0.304115	0.00187409	0.0106642	0.126128	-5.80176	-4.23443	0.121309	1.75403	1.58803	NA	NA	NA	NA	NA	NA	NA
chr1_113656800_113657400	0.317603	0.0116648	0.555439	0.120005	-2.99664	0.613402	0.118722	1.13887	1.03241	0.0180251	0.166771	-3.61005	1.53717	-2.3485	0.0292422	0.0095429
chr1_113657400_113658000	0.0989126	0.0166935	0.499039	0.155548	-2.37322	-0.588836	0.0922809	0.953964	0.863895	NA	NA	NA	NA	NA	NA	NA
chr1_11365800_11366400	0.514297	0.0350891	2.38534e-05	-0.0688531	-3.76933	-7.46365	0.104728	1.73376	1.581	NA	NA	NA	NA	NA	NA	NA
chr1_113658000_113658600	0.0323643	0.0156855	6.14191e-06	0.218316	-4.9084	-9.1754	0.0988108	1.9532	1.78781	NA	NA	NA	NA	NA	NA	NA
chr1_11366400_11367000	0.664225	0.324309	0.000718309	-0.0566533	-1.97594	-6.55925	0.129637	1.98241	1.80393	NA	NA	NA	NA	NA	NA	NA
chr1_113677200_113677800	0.494087	0.00432923	0.172671	0.101744	-5.49222	-2.29184	0.147555	1.82602	1.65348	NA	NA	NA	NA	NA	NA	NA
chr1_113683800_113684400	0.629971	0.191014	0.0148024	0.0702096	-2.44844	-4.23433	0.144721	1.84382	1.66944	NA	NA	NA	NA	NA	NA	NA
chr1_113684400_113685000	0.936168	0.252063	0.0278295	0.0122784	-2.23069	-3.95865	0.152444	1.92216	1.74037	NA	NA	NA	NA	NA	NA	NA
chr1_11374200_11374800	0.23594	0.08381	0.0197917	-0.166364	-3.10641	-3.84483	0.138461	1.75617	1.59013	NA	NA	NA	NA	NA	NA	NA
chr1_11374800_11375400	0.457493	0.230993	0.000857181	-0.0956102	-2.07712	-5.53765	0.127557	1.71025	1.5483	NA	NA	NA	NA	NA	NA	NA
chr1_11375400_11376000	0.777192	0.0222159	0.000168727	0.0328372	-4.50761	-7.14919	0.115334	1.90202	1.73955	NA	NA	NA	NA	NA	NA	NA
chr1_1137600_1138200	0.35815	0.00297075	0.0157518	0.118245	-6.02469	-4.35703	0.127341	1.91601	1.73497	NA	NA	NA	NA	NA	NA	NA
chr1_113760000_113760600	0.964602	0.00830084	0.000951007	0.00544393	-5.47858	-6.40533	0.121975	1.98243	1.80869	NA	NA	NA	NA	NA	NA	NA
chr1_113781000_113781600	0.718268	0.0524319	0.0891677	0.0567311	-4.36549	-3.44678	0.156246	2.19024	1.9832	NA	NA	NA	NA	NA	NA	NA
chr1_113788800_113789400	0.752556	0.00245421	0.0996613	-0.0520515	-4.84325	2.28526	0.164078	1.50758	1.35886	0.00867221	0.0327054	-7.12851	2.02961	-3.51226	0.00219199	0.00190545
chr1_11379000_11379600	0.270205	0.0136675	0.00180358	0.135705	-4.89739	-5.73474	0.121538	1.90681	1.72676	NA	NA	NA	NA	NA	NA	NA
chr1_11379600_11380200	0.0955371	0.0280427	0.000185238	0.191897	-3.87901	-6.30831	0.112666	1.70781	1.54618	NA	NA	NA	NA	NA	NA	NA
chr1_113811000_113811600	0.333691	0.0213951	0.000182587	-0.115446	-4.89732	-7.66507	0.118117	2.05286	1.87661	NA	NA	NA	NA	NA	NA	NA
chr1_113812800_113813400	0.195997	0.00013608	0.888358	0.167606	-5.69097	0.174739	0.127664	1.36202	1.23759	0.00444916	0.278779	-5.86571	1.8403	-3.18736	0.00462779	0.00302845
chr1_1138200_1138800	0.173751	0.00106326	0.00395459	0.164972	-6.76527	-5.37745	0.119328	1.93102	1.76839	NA	NA	NA	NA	NA	NA	NA
chr1_113821800_113822400	0.237345	0.00405748	0.00011923	0.11087	-4.23662	-5.34771	0.0925563	1.39754	1.26715	NA	NA	NA	NA	NA	NA	NA
chr1_113822400_113823000	0.301758	0.00735634	0.000216074	0.101837	-3.84536	-5.00035	0.097464	1.36859	1.24064	NA	NA	NA	NA	NA	NA	NA
chr1_113886600_113887200	0.292554	0.0159489	0.00412219	0.1326	-4.38237	-4.78956	0.124481	1.74856	1.58296	NA	NA	NA	NA	NA	NA	NA
chr1_113887200_113887800	0.255236	0.0172489	0.550178	0.15254	-3.31003	-0.731848	0.132337	1.33771	1.21549	NA	NA	NA	NA	NA	NA	NA
chr1_113887800_113888400	0.00587738	0.00323962	0.715884	0.412353	-4.3374	-0.462866	0.142465	1.39322	1.26361	NA	NA	NA	NA	NA	NA	NA
chr1_113899200_113899800	0.295582	0.00109123	1.1814e-06	0.0850335	-5.94646	-8.66518	0.0803359	1.70161	1.5408	NA	NA	NA	NA	NA	NA	NA
chr1_113899800_113900400	0.0310002	0.0145785	2.17951e-05	0.133869	-2.54732	-4.30863	0.0600815	1.00189	0.907377	NA	NA	NA	NA	NA	NA	NA
chr1_113900400_113901000	0.0335825	0.0312567	7.38271e-06	0.146917	-2.68769	-5.56438	0.0669839	1.20819	1.09603	NA	NA	NA	NA	NA	NA	NA
chr1_113904600_113905200	0.568851	0.000157708	0.00257925	-0.0603307	-6.93123	-4.84063	0.105099	1.67771	1.51511	NA	NA	NA	NA	NA	NA	NA
chr1_113905200_113905800	0.526839	0.000367788	0.00173658	-0.0679993	-6.69518	-5.23903	0.106602	1.73548	1.57125	NA	NA	NA	NA	NA	NA	NA
chr1_113913600_113914200	0.487198	0.99169	0.29053	0.122817	0.015836	1.46898	0.175294	1.51187	1.3732	0.570396	0.0813922	-1.45315	2.04241	-0.711487	0.484999	0.0814226
chr1_113914200_113914800	0.798644	0.0229538	0.0887592	0.0368628	2.42635	1.62341	0.143634	1.02977	0.932843	0.0265117	0.0305349	0.802939	1.38947	0.577877	0.569797	0.094306
chr1_113914800_113915400	0.613107	0.164844	0.461651	0.0777293	-2.27239	-1.07803	0.152635	1.60895	1.4517	NA	NA	NA	NA	NA	NA	NA
chr1_113928600_113929200	0.465746	0.00397331	0.000857966	0.0810788	-4.68951	-4.99668	0.110194	1.54303	1.39717	NA	NA	NA	NA	NA	NA	NA
chr1_113929200_113929800	0.429056	0.00188582	0.0527756	-0.0971009	-4.48685	-2.43614	0.12166	1.35739	1.22411	NA	NA	NA	NA	NA	NA	NA
chr1_113930400_113931000	0.193656	0.00045702	0.00451139	-0.156477	-7.32778	-5.29984	0.118552	1.93526	1.77098	NA	NA	NA	NA	NA	NA	NA
chr1_113946600_113947200	0.105464	0.407583	0.00121301	0.228594	-1.57189	-5.88604	0.138313	1.88	1.70195	NA	NA	NA	NA	NA	NA	NA
chr1_113947200_113947800	0.0324125	0.220473	0.0062254	0.322326	-2.65801	-5.5637	0.145929	2.13867	1.93666	NA	NA	NA	NA	NA	NA	NA
chr1_11397000_11397600	0.915038	0.276335	6.71855e-06	0.0130522	1.45616	-6.08032	0.121645	1.32114	1.191	0.1828	0.00265941	7.53648	1.77874	4.23699	0.000404212	0.000697773
chr1_11397600_11398200	0.258105	0.40555	3.65997e-05	0.133401	1.03693	-5.14133	0.116444	1.23477	1.1203	0.26744	0.00395148	6.17825	1.66725	3.70565	0.0013987	0.00143591
chr1_113978400_113979000	0.835355	0.06068	9.09405e-05	0.023811	-3.10944	-6.29785	0.113892	1.61535	1.46266	NA	NA	NA	NA	NA	NA	NA
chr1_113979000_113979600	0.665738	0.129831	1.10305e-06	-0.042179	-2.03573	-6.71372	0.0969823	1.31891	1.1895	NA	NA	NA	NA	NA	NA	NA
chr1_113979600_113980200	0.420192	0.597091	1.61198e-08	-0.0727576	-0.647753	-7.55725	0.0894194	1.21659	1.09689	NA	NA	NA	NA	NA	NA	NA
chr1_113984400_113985000	0.00732534	0.208066	0.00263732	-0.395518	-2.77338	-6.33586	0.140688	2.17084	1.98804	NA	NA	NA	NA	NA	NA	NA
chr1_114001200_114001800	0.648429	0.0516486	0.000662019	-0.0541927	-3.36768	-5.58419	0.118048	1.68375	1.52431	NA	NA	NA	NA	NA	NA	NA
chr1_114001800_114002400	0.592077	0.0427756	0.000167609	0.061349	-3.63949	-6.495	0.113663	1.74473	1.57955	NA	NA	NA	NA	NA	NA	NA
chr1_114002400_114003000	0.329203	0.193644	0.000228161	0.117817	-2.2492	-6.19075	0.119417	1.70403	1.5427	NA	NA	NA	NA	NA	NA	NA
chr1_114003000_114003600	0.215907	0.0676113	0.00363985	0.163567	-3.19929	-4.74861	0.130286	1.70765	1.54624	NA	NA	NA	NA	NA	NA	NA
chr1_114032400_114033000	0.43534	0.00475105	0.101313	-0.109169	-5.22806	-2.66399	0.138674	1.75821	1.59201	NA	NA	NA	NA	NA	NA	NA
chr1_114033000_114033600	0.44223	0.00249248	0.0696347	-0.105555	-5.61094	-2.94557	0.136131	1.74954	1.5842	NA	NA	NA	NA	NA	NA	NA
chr1_11404200_11404800	0.405053	0.0834005	0.0170557	0.143896	-4.53865	-5.77097	0.171168	2.56236	2.32794	NA	NA	NA	NA	NA	NA	NA
chr1_114042000_114042600	0.514605	0.235294	0.00848468	0.0990027	-2.66986	-5.55424	0.150697	2.21896	2.01595	NA	NA	NA	NA	NA	NA	NA
chr1_11404800_11405400	0.0349235	0.0275109	0.00248696	0.310738	-5.02363	-6.42279	0.142792	2.20381	2.00219	NA	NA	NA	NA	NA	NA	NA
chr1_114075600_114076200	0.934821	0.674651	3.80461e-06	-0.00892886	-0.674453	-7.62384	0.108561	1.59605	1.44507	NA	NA	NA	NA	NA	NA	NA
chr1_114076200_114076800	0.984311	0.324253	6.14016e-05	-0.00231936	-1.83773	-7.39734	0.117285	1.84352	1.67029	NA	NA	NA	NA	NA	NA	NA
chr1_114076800_114077400	0.711541	0.20484	0.00632896	-0.0570482	-3.02914	-6.13053	0.153285	2.35393	2.13858	NA	NA	NA	NA	NA	NA	NA
chr1_114077400_114078000	0.392794	0.362146	0.000598804	0.113667	-1.64715	-5.98689	0.131713	1.78883	1.61943	NA	NA	NA	NA	NA	NA	NA
chr1_114078000_114078600	0.0175129	0.186006	0.00174825	0.322635	-2.48558	-5.5819	0.130716	1.85028	1.67525	NA	NA	NA	NA	NA	NA	NA
chr1_114081000_114081600	0.32087	0.100187	0.00151331	-0.134572	-3.49377	-6.40137	0.134045	2.08078	1.89269	NA	NA	NA	NA	NA	NA	NA
chr1_114081600_114082200	0.0238478	0.0901768	0.00149058	-0.306605	-3.51334	-6.24891	0.131019	2.02808	1.84475	NA	NA	NA	NA	NA	NA	NA
chr1_114099600_114100200	0.228132	0.00022997	1.78194e-05	0.10371	-6.64273	-7.2136	0.0848611	1.65638	1.49973	NA	NA	NA	NA	NA	NA	NA
chr1_114106200_114106800	0.176985	0.770927	8.23791e-08	0.134559	0.354484	-7.01392	0.0980769	1.21004	1.09435	0.487658	0.00173219	7.3684	1.6315	4.51634	0.000210603	0.000459786
chr1_114106800_114107400	0.182795	0.77026	7.91441e-08	0.132488	0.355045	-7.01697	0.0978911	1.20833	1.09282	0.487285	0.00172855	7.37202	1.6292	4.52493	0.000206432	0.000452434
chr1_114115800_114116400	0.775942	0.208139	6.12635e-06	0.0309821	-2.13282	-7.76015	0.108195	1.66972	1.51182	NA	NA	NA	NA	NA	NA	NA
chr1_114116400_114117000	0.455466	0.180532	3.44159e-06	0.0794374	-2.26328	-7.99116	0.105501	1.66345	1.50613	NA	NA	NA	NA	NA	NA	NA
chr1_114122400_114123000	0.0575178	0.0919963	0.00308362	-0.244003	-3.09303	-5.09135	0.125124	1.79586	1.62611	NA	NA	NA	NA	NA	NA	NA
chr1_114123000_114123600	0.754585	0.261789	0.000378167	-0.0390238	-1.88991	-5.79357	0.124064	1.66265	1.50532	NA	NA	NA	NA	NA	NA	NA
chr1_114123600_114124200	0.562791	0.335288	0.000137846	0.0671667	-1.32102	-5.11969	0.11519	1.3561	1.2265	NA	NA	NA	NA	NA	NA	NA
chr1_114124200_114124800	0.569766	0.20697	0.000151363	0.0644616	-1.72716	-5.0556	0.112563	1.3486	1.21985	NA	NA	NA	NA	NA	NA	NA
chr1_114133200_114133800	0.0241369	0.14752	4.51991e-05	0.265607	-2.68555	-7.51431	0.113747	1.82176	1.66099	NA	NA	NA	NA	NA	NA	NA
chr1_114133800_114134400	0.0543282	0.191716	5.14474e-05	0.226103	-2.40411	-7.4008	0.114385	1.81336	1.65056	NA	NA	NA	NA	NA	NA	NA
chr1_114151200_114151800	0.720513	0.665578	1.20215e-08	0.0347685	0.58373	-8.47222	0.0965624	1.34148	1.21442	0.431666	0.0016379	9.05595	1.80953	5.00458	6.80106e-05	0.000192758
chr1_114151800_114152400	0.748606	0.400992	4.26073e-06	0.0349046	-1.25393	-7.00891	0.108237	1.47866	1.33709	NA	NA	NA	NA	NA	NA	NA
chr1_114152400_114153000	0.333444	0.0705134	0.00179642	-0.120556	-2.70852	-4.3795	0.123282	1.46146	1.31814	NA	NA	NA	NA	NA	NA	NA
chr1_114153000_114153600	0.182344	0.119292	0.000190182	-0.157819	-2.33169	-5.40534	0.116485	1.46785	1.32761	NA	NA	NA	NA	NA	NA	NA
chr1_114153600_114154200	0.525077	0.00618958	0.00514381	0.0821822	-5.1102	-4.73492	0.128287	1.77746	1.60827	NA	NA	NA	NA	NA	NA	NA
chr1_114154200_114154800	0.757317	0.00024088	0.000695024	0.0313072	-7.27668	-6.01475	0.100691	1.82125	1.64917	NA	NA	NA	NA	NA	NA	NA
chr1_114154800_114155400	0.374876	0.0114324	5.02492e-05	0.0929034	-4.30439	-6.63181	0.103638	1.63096	1.47664	NA	NA	NA	NA	NA	NA	NA
chr1_114191400_114192000	0.561892	0.3131	0.00173126	0.0805721	-2.16117	-6.43636	0.137862	2.11803	1.92972	NA	NA	NA	NA	NA	NA	NA
chr1_114192000_114192600	0.410968	0.0621417	0.000665931	-0.10284	-3.60303	-6.24203	0.123897	1.88277	1.7048	NA	NA	NA	NA	NA	NA	NA
chr1_114299400_114300000	0.608744	0.0952074	0.000849719	0.0636542	-3.12505	-5.94091	0.123472	1.83289	1.65969	NA	NA	NA	NA	NA	NA	NA
chr1_1143000_1143600	0.288637	0.158714	0.000447514	-0.135123	-2.62211	-6.28199	0.125811	1.82904	1.65603	NA	NA	NA	NA	NA	NA	NA
chr1_11434200_11434800	0.163838	0.0231395	8.68499e-05	0.15534	-3.7302	-6.20199	0.10972	1.58541	1.43557	NA	NA	NA	NA	NA	NA	NA
chr1_114342000_114342600	0.348393	0.0656679	0.000249152	0.108216	-3.06519	-5.85832	0.11418	1.62398	1.47027	NA	NA	NA	NA	NA	NA	NA
chr1_114345600_114346200	0.420625	0.139784	0.00253416	0.113445	-2.98419	-5.75233	0.139555	1.98468	1.79693	NA	NA	NA	NA	NA	NA	NA
chr1_114346200_114346800	0.112961	0.45928	0.000167935	0.223875	-1.35711	-6.74258	0.138442	1.81782	1.64001	NA	NA	NA	NA	NA	NA	NA
chr1_114346800_114347400	0.0346242	0.151841	0.000311215	0.285874	-2.84119	-6.90182	0.131139	1.9484	1.76411	NA	NA	NA	NA	NA	NA	NA
chr1_11434800_11435400	0.197844	0.346063	1.34455e-05	0.143647	-1.26977	-5.87897	0.109876	1.33322	1.20087	NA	NA	NA	NA	NA	NA	NA
chr1_114348600_114349200	0.92557	0.0325481	0.00556325	0.012259	-3.71215	-4.43961	0.130478	1.68201	1.52305	NA	NA	NA	NA	NA	NA	NA
chr1_114349800_114350400	0.0388841	0.0662202	0.00055112	0.255482	-3.29532	-5.90044	0.12002	1.74962	1.58422	NA	NA	NA	NA	NA	NA	NA
chr1_114350400_114351000	0.311954	0.176437	0.000142691	0.123584	-2.53657	-6.96127	0.120827	1.84645	1.67208	NA	NA	NA	NA	NA	NA	NA
chr1_114351000_114351600	0.906763	0.131519	0.000180064	0.0140535	-2.84288	-6.85387	0.119305	1.85015	1.67617	NA	NA	NA	NA	NA	NA	NA
chr1_11435400_11436000	0.13748	0.103593	0.000138378	0.177928	-3.08351	-7.09073	0.117628	1.85537	1.69919	NA	NA	NA	NA	NA	NA	NA
chr1_1143600_1144200	0.431899	0.223569	0.0876259	-0.117604	-1.84148	-2.36491	0.148267	1.49181	1.35392	NA	NA	NA	NA	NA	NA	NA
chr1_11438400_11439000	0.45335	0.061809	0.000325733	-0.0883904	-3.40872	-6.27776	0.116839	1.77887	1.61071	NA	NA	NA	NA	NA	NA	NA
chr1_11439000_11439600	0.184288	0.0621468	0.000367956	-0.158887	-2.98619	-5.44673	0.117806	1.56047	1.41192	NA	NA	NA	NA	NA	NA	NA
chr1_11439600_11440200	0.21648	0.0624022	0.0012542	-0.159749	-3.75953	-6.1385	0.127407	1.96658	1.78085	NA	NA	NA	NA	NA	NA	NA
chr1_114406800_114407400	0.0758814	0.270708	0.0044677	0.256158	-2.32201	-5.67473	0.140923	2.08181	1.89399	NA	NA	NA	NA	NA	NA	NA
chr1_114407400_114408000	0.638831	0.159874	0.00312107	0.0684465	-3.19739	-6.3624	0.144834	2.23668	2.03489	NA	NA	NA	NA	NA	NA	NA
chr1_1144200_1144800	0.948476	0.0425336	0.0240935	-0.00911629	-2.45743	2.49265	0.140275	1.17662	1.06713	0.0394864	0.0183577	-4.95007	1.58846	-3.11627	0.00544032	0.00333749
chr1_11443200_11443800	0.936087	0.170824	0.000481624	-0.0099951	-2.68596	-6.64354	0.123938	1.92931	1.76261	NA	NA	NA	NA	NA	NA	NA
chr1_11443800_11444400	0.117761	0.125291	0.000215686	-0.194616	-3.05726	-7.22052	0.121993	1.95663	1.79123	NA	NA	NA	NA	NA	NA	NA
chr1_11444400_11445000	0.564336	0.00231887	0.0229715	-0.0756178	-5.82184	-3.84101	0.130201	1.80092	1.63038	NA	NA	NA	NA	NA	NA	NA
chr1_11445000_11445600	0.522201	0.00381703	0.043954	0.089591	-5.95272	-3.65956	0.138882	1.94929	1.76472	NA	NA	NA	NA	NA	NA	NA
chr1_1144800_1145400	0.803538	0.228245	0.542757	-0.0446605	-2.28526	-1.03511	0.178451	1.87038	1.68752	NA	NA	NA	NA	NA	NA	NA
chr1_11450400_11451000	0.106124	0.62121	6.06846e-05	-0.198618	-0.697229	-5.59538	0.12041	1.4011	1.26237	NA	NA	NA	NA	NA	NA	NA
chr1_114509400_114510000	0.187612	0.043045	0.0465549	-0.191639	-3.37443	-2.98919	0.143189	1.61986	1.4598	NA	NA	NA	NA	NA	NA	NA
chr1_11451000_11451600	0.161161	0.488319	0.000534517	-0.188848	-1.28044	-6.19532	0.132522	1.83228	1.65887	NA	NA	NA	NA	NA	NA	NA
chr1_114510000_114510600	0.223507	0.0138904	0.290612	-0.175511	-3.80986	-1.44352	0.142164	1.48712	1.34963	NA	NA	NA	NA	NA	NA	NA
chr1_114537600_114538200	0.0945997	0.424153	0.0135771	0.276708	-1.88889	-5.47621	0.161985	2.3415	2.12998	NA	NA	NA	NA	NA	NA	NA
chr1_1145400_1146000	0.810867	0.177311	0.299415	-0.0391034	-2.1644	-1.50338	0.162429	1.57879	1.43178	NA	NA	NA	NA	NA	NA	NA
chr1_11457000_11457600	0.027687	0.440532	0.00906094	0.373736	-1.94025	-6.22486	0.16415	2.49293	2.28032	NA	NA	NA	NA	NA	NA	NA
chr1_114580800_114581400	0.395957	0.000515973	0.000183416	-0.0891891	-7.0243	-6.9825	0.104048	1.87496	1.7101	NA	NA	NA	NA	NA	NA	NA
chr1_114581400_114582000	0.328184	2.71171e-05	0.119172	-0.108072	-6.24346	-1.92216	0.109307	1.33364	1.20964	NA	NA	NA	NA	NA	NA	NA
chr1_114582000_114582600	0.52934	0.000291033	0.269389	-0.0825608	-5.53523	-1.42724	0.130221	1.40696	1.27603	NA	NA	NA	NA	NA	NA	NA
chr1_11458800_11459400	0.946888	0.00793348	0.000262768	0.00716372	-4.76748	-6.15893	0.106931	1.71436	1.55243	NA	NA	NA	NA	NA	NA	NA
chr1_11459400_11460000	0.711204	0.0261971	0.00125286	-0.0433542	-4.07605	-5.53142	0.116347	1.77189	1.60456	NA	NA	NA	NA	NA	NA	NA
chr1_1146000_1146600	0.759483	0.0875625	0.00803708	0.0466319	-4.09945	-5.89863	0.151374	2.34647	2.12491	NA	NA	NA	NA	NA	NA	NA
chr1_1146600_1147200	0.40606	0.249177	0.000601478	0.107206	-2.3143	-6.70687	0.127801	1.98192	1.81491	NA	NA	NA	NA	NA	NA	NA
chr1_114669600_114670200	0.409388	0.233389	0.000843967	0.124471	-2.78978	-7.48727	0.149448	2.30905	2.09035	NA	NA	NA	NA	NA	NA	NA
chr1_114670200_114670800	0.824146	0.0768854	0.00175423	0.032284	-4.3091	-7.17545	0.144423	2.37902	2.15428	NA	NA	NA	NA	NA	NA	NA
chr1_114704400_114705000	0.616163	0.0896644	0.000926239	0.067748	-3.65967	-6.81361	0.134192	2.10907	1.91913	NA	NA	NA	NA	NA	NA	NA
chr1_114715800_114716400	0.190814	0.00595103	0.0152442	0.168795	-4.5206	-3.57262	0.127054	1.56435	1.41516	NA	NA	NA	NA	NA	NA	NA
chr1_114716400_114717000	0.119647	0.00410007	0.937349	0.206045	-4.06801	-0.0964123	0.129838	1.34361	1.21963	NA	NA	NA	NA	NA	NA	NA
chr1_114717000_114717600	0.0250421	0.0947626	0.313445	0.318672	-2.40346	-1.30417	0.137387	1.40771	1.27906	NA	NA	NA	NA	NA	NA	NA
chr1_114756600_114757200	0.0605988	0.00382799	0.124723	-0.280523	-6.01151	-2.78983	0.145683	1.96922	1.78272	NA	NA	NA	NA	NA	NA	NA
chr1_114757200_114757800	0.219852	0.000318762	1.50669e-14	-0.149761	-2.23821	5.83254	0.120335	0.573231	0.519142	0.00500629	0.00148798	-8.07075	0.77337	-10.4358	1.53677e-09	0
chr1_114757800_114758400	0.910026	0.000164749	9.85071e-15	-0.013251	-2.30121	5.76023	0.11659	0.558896	0.506169	0.00456482	0.00148798	-8.06144	0.754037	-10.691	1.01675e-09	0
chr1_114758400_114759000	0.503527	2.47621e-08	5.76902e-05	0.0736996	-6.51281	3.88348	0.109272	0.962987	0.873046	0.0041589	0.00454348	-10.3963	1.29983	-7.9982	1.16972e-07	0
chr1_11476800_11477400	0.634213	0.0300682	0.00252518	-0.0597788	-3.60047	-4.65601	0.124768	1.6064	1.45389	NA	NA	NA	NA	NA	NA	NA
chr1_11477400_11478000	0.628967	0.0846629	0.000325666	-0.0575611	-2.51009	-4.99742	0.118301	1.42309	1.28219	NA	NA	NA	NA	NA	NA	NA
chr1_1147800_1148400	0.0873121	0.113546	7.93217e-05	0.193711	-2.29386	-5.58337	0.110787	1.42087	1.28392	NA	NA	NA	NA	NA	NA	NA
chr1_11478000_11478600	0.895986	0.0989857	0.00586929	0.0163573	-2.24105	-3.48738	0.124403	1.32982	1.20465	NA	NA	NA	NA	NA	NA	NA
chr1_114780000_114780600	0.846579	0.075489	8.65653e-05	0.0208638	-2.63511	-5.66427	0.107201	1.44767	1.31079	NA	NA	NA	NA	NA	NA	NA
chr1_114780600_114781200	0.911052	0.0251867	0.000239079	-0.0121223	-3.16696	-4.92781	0.107896	1.36678	1.23262	NA	NA	NA	NA	NA	NA	NA
chr1_114781200_114781800	0.627344	0.0210275	0.000272181	0.0552816	-4.39719	-6.65764	0.113079	1.83766	1.68297	NA	NA	NA	NA	NA	NA	NA
chr1_11480400_11481000	0.369024	0.113441	8.25731e-05	0.106568	-3.12088	-7.67413	0.117422	1.93256	1.76983	NA	NA	NA	NA	NA	NA	NA
chr1_11481000_11481600	0.08977	0.192952	0.000185218	0.202633	-2.40558	-6.7921	0.116817	1.81962	1.66475	NA	NA	NA	NA	NA	NA	NA
chr1_1148400_1149000	0.742881	0.0029041	0.00120601	0.0363237	-4.56608	-4.521	0.110038	1.44838	1.3065	NA	NA	NA	NA	NA	NA	NA
chr1_114854400_114855000	0.567401	9.4927e-05	0.873241	0.0714457	-5.70244	-0.193666	0.123995	1.32854	1.20687	NA	NA	NA	NA	NA	NA	NA
chr1_114855000_114855600	0.993788	0.00158354	0.152138	-0.000950067	-4.61028	-1.81185	0.121331	1.36949	1.24343	NA	NA	NA	NA	NA	NA	NA
chr1_11487000_11487600	0.0793994	0.515312	0.00607153	-0.271641	-1.29764	-5.16262	0.151288	1.97854	1.79118	NA	NA	NA	NA	NA	NA	NA
chr1_11487600_11488200	0.0106759	0.193338	0.000470597	-0.324915	-2.1539	-5.57589	0.121871	1.63069	1.47635	NA	NA	NA	NA	NA	NA	NA
chr1_11488800_11489400	0.362622	0.0622878	0.00186868	0.118344	-3.87375	-6.10505	0.128652	2.02541	1.84516	NA	NA	NA	NA	NA	NA	NA
chr1_1149000_1149600	0.539291	0.00160012	0.00879101	-0.0747189	-5.97254	-4.40848	0.120769	1.77606	1.60806	NA	NA	NA	NA	NA	NA	NA
chr1_11493600_11494200	0.469149	0.00349832	0.0994809	0.0956192	-6.02757	-2.98575	0.130959	1.95354	1.77441	NA	NA	NA	NA	NA	NA	NA
chr1_114955200_114955800	0.396567	0.525681	0.0247383	-0.137421	-1.39809	-4.64806	0.160525	2.18562	1.99943	NA	NA	NA	NA	NA	NA	NA
chr1_114955800_114956400	0.969905	0.694371	0.0212422	0.00568832	-0.74386	-4.06702	0.149924	1.88079	1.70268	NA	NA	NA	NA	NA	NA	NA
chr1_1149600_1150200	0.595166	0.613506	0.00216779	0.0826765	0.894941	-5.17699	0.154467	1.75936	1.58974	0.4009	0.0121915	6.07193	2.3712	2.5607	0.0186426	0.00716243
chr1_11496000_11496600	0.160287	0.138978	0.00150218	0.189721	-2.92972	-5.95904	0.13285	1.94439	1.76058	NA	NA	NA	NA	NA	NA	NA
chr1_11496600_11497200	0.163542	0.196866	0.00386104	0.189376	-2.49134	-5.2505	0.133664	1.9014	1.7217	NA	NA	NA	NA	NA	NA	NA
chr1_114976200_114976800	0.0120091	0.235296	0.00129995	0.354237	-2.52315	-6.57599	0.135217	2.09703	1.91461	NA	NA	NA	NA	NA	NA	NA
chr1_11498400_11499000	0.619351	0.00959724	0.227812	0.075304	-4.8625	-1.98788	0.150521	1.7959	1.62545	NA	NA	NA	NA	NA	NA	NA
chr1_11499000_11499600	0.382555	0.00595058	0.0564618	0.120068	-4.66021	-2.85012	0.136135	1.61265	1.45507	NA	NA	NA	NA	NA	NA	NA
chr1_11499600_11500200	0.0192257	0.0298404	0.000755428	0.284532	-4.12423	-6.02448	0.117095	1.83739	1.6646	NA	NA	NA	NA	NA	NA	NA
chr1_1150200_1150800	0.738217	0.540062	0.0403461	0.0495207	0.873676	-2.71545	0.147241	1.41483	1.28559	0.355758	0.0211924	3.58912	1.91167	1.87748	0.075116	0.018372
chr1_11502000_11502600	0.056789	0.570591	5.30269e-05	0.256609	-1.09681	-7.77485	0.131188	1.91938	1.73762	NA	NA	NA	NA	NA	NA	NA
chr1_11502600_11503200	0.387573	0.512557	0.000115195	0.107803	-1.21205	-7.03437	0.123537	1.83592	1.66251	NA	NA	NA	NA	NA	NA	NA
chr1_1150800_1151400	0.735437	0.651994	0.859462	0.0448321	0.49053	-0.174245	0.131845	1.08029	0.97839	0.423696	0.269602	0.664775	1.45749	0.456111	0.653224	0.108292
chr1_115111800_115112400	0.607949	0.278021	0.00156687	0.0738113	-2.44071	-6.84254	0.142856	2.22229	2.03037	NA	NA	NA	NA	NA	NA	NA
chr1_115131000_115131600	0.19481	0.261641	0.00364238	-0.187233	-2.47095	-6.09978	0.142229	2.17315	1.98637	NA	NA	NA	NA	NA	NA	NA
chr1_1151400_1152000	0.889067	0.885884	0.837339	-0.0195028	0.169817	-0.220154	0.139017	1.17647	1.06606	0.535153	0.262444	0.38997	1.58763	0.245631	0.808471	0.131915
chr1_115141800_115142400	0.922512	0.0541421	0.000521143	-0.0120377	-3.79236	-6.51897	0.123052	1.91699	1.74162	NA	NA	NA	NA	NA	NA	NA
chr1_115179000_115179600	0.511866	0.322059	0.00268841	0.0918924	-2.11949	-6.15284	0.138963	2.11645	1.93477	NA	NA	NA	NA	NA	NA	NA
chr1_115179600_115180200	0.29905	0.273255	0.00131315	0.138037	-2.23247	-6.31197	0.131362	2.01235	1.83961	NA	NA	NA	NA	NA	NA	NA
chr1_11518800_11519400	0.973689	0.00883022	3.64598e-06	-0.00315578	-5.1967	-9.15918	0.0951428	1.89676	1.7319	NA	NA	NA	NA	NA	NA	NA
chr1_11519400_11520000	0.57304	0.134326	1.03311e-05	-0.0615696	-2.397	-7.0789	0.108435	1.5716	1.42277	NA	NA	NA	NA	NA	NA	NA
chr1_1152000_1152600	0.594677	0.196395	0.00391474	-0.0686397	-2.37878	-4.99963	0.128071	1.81355	1.64215	NA	NA	NA	NA	NA	NA	NA
chr1_11520000_11520600	0.0142616	0.0589335	5.04682e-05	-0.285897	-3.52717	-7.44582	0.112058	1.81936	1.65839	NA	NA	NA	NA	NA	NA	NA
chr1_11524200_11524800	0.858632	0.456989	0.0136547	0.0283445	-1.68102	-5.26981	0.15821	2.24019	2.05152	NA	NA	NA	NA	NA	NA	NA
chr1_115257600_115258200	0.11375	0.00221803	0.896976	0.26385	4.1683	0.151537	0.163529	1.28318	1.16363	0.0083448	0.281454	4.01677	1.73222	2.31886	0.0311055	0.0099463
chr1_115258200_115258800	0.0450225	0.00043576	0.545174	0.363064	4.92434	0.715928	0.176	1.29514	1.17422	0.00534474	0.163373	4.20842	1.74819	2.40729	0.0258487	0.00880758
chr1_11527800_11528400	0.992198	0.183811	0.000669469	-0.00127826	-2.7144	-6.71565	0.12999	2.01034	1.83504	NA	NA	NA	NA	NA	NA	NA
chr1_115281600_115282200	0.303323	0.00237149	0.00102506	0.11578	-5.45939	-5.38896	0.111172	1.69296	1.53273	NA	NA	NA	NA	NA	NA	NA
chr1_115282200_115282800	0.439791	0.0748154	0.05296	0.117534	-3.07728	-3.02163	0.150767	1.68654	1.51954	NA	NA	NA	NA	NA	NA	NA
chr1_115282800_115283400	0.93375	0.512518	1.28957e-05	-0.00964975	-0.959868	-6.43931	0.115425	1.4538	1.31193	NA	NA	NA	NA	NA	NA	NA
chr1_115283400_115284000	0.605829	0.0719646	0.00165146	0.0645717	-2.60628	-4.28009	0.124236	1.4138	1.27695	NA	NA	NA	NA	NA	NA	NA
chr1_11528400_11529000	0.150227	0.293448	0.000128864	0.181385	-2.05077	-7.33299	0.123886	1.92882	1.74777	NA	NA	NA	NA	NA	NA	NA
chr1_115284000_115284600	0.445037	0.00989628	0.0379657	0.104888	-4.46827	-3.20908	0.136112	1.6576	1.50007	NA	NA	NA	NA	NA	NA	NA
chr1_115285800_115286400	0.365708	0.000141137	0.00127541	0.0934713	-6.95327	-5.19963	0.102274	1.66876	1.511	NA	NA	NA	NA	NA	NA	NA
chr1_115286400_115287000	0.70182	0.00155407	0.00120098	0.036206	-4.52917	-4.22133	0.0939548	1.34279	1.21939	NA	NA	NA	NA	NA	NA	NA
chr1_115287000_115287600	0.740547	0.00454342	0.000201335	0.0354099	-4.59603	-5.63169	0.106268	1.53714	1.38945	NA	NA	NA	NA	NA	NA	NA
chr1_11529000_11529600	0.50184	0.335428	0.000732797	0.0784867	-1.31608	-4.45271	0.115909	1.35144	1.22685	NA	NA	NA	NA	NA	NA	NA
chr1_11529600_11530200	0.359857	0.171663	4.66102e-05	0.0954779	-1.83433	-5.40732	0.103192	1.32023	1.19778	NA	NA	NA	NA	NA	NA	NA
chr1_115299000_115299600	0.317359	0.0508639	0.000157474	0.114355	-3.02723	-5.62795	0.113074	1.50822	1.36209	NA	NA	NA	NA	NA	NA	NA
chr1_115299600_115300200	0.0767339	0.0317116	2.37222e-05	0.148604	-2.77704	-5.37153	0.0819991	1.25188	1.13743	NA	NA	NA	NA	NA	NA	NA
chr1_115300200_115300800	0.0437613	0.00602829	1.32726e-06	0.176499	-4.36511	-7.65416	0.0850305	1.51308	1.36943	NA	NA	NA	NA	NA	NA	NA
chr1_11530200_11530800	0.272578	0.0411934	7.95594e-05	0.125475	-3.69486	-6.91585	0.112941	1.75702	1.59067	NA	NA	NA	NA	NA	NA	NA
chr1_11530800_11531400	0.330094	0.00606081	0.00453813	-0.119229	-4.41898	-4.12915	0.121074	1.53282	1.38079	NA	NA	NA	NA	NA	NA	NA
chr1_11531400_11532000	0.195736	0.0106913	0.0128024	-0.140798	-3.5641	-3.15205	0.107181	1.33713	1.21493	NA	NA	NA	NA	NA	NA	NA
chr1_11532000_11532600	0.355267	0.0244209	0.00103343	-0.102016	-3.20018	-4.37613	0.109201	1.37338	1.24564	NA	NA	NA	NA	NA	NA	NA
chr1_11532600_11533200	0.399113	0.0358636	0.000904778	-0.103137	-3.37403	-5.01896	0.121134	1.55882	1.41049	NA	NA	NA	NA	NA	NA	NA
chr1_115330800_115331400	0.00101237	0.0280001	0.000819126	0.446449	-4.42403	-6.35436	0.126826	1.94721	1.76907	NA	NA	NA	NA	NA	NA	NA
chr1_115332600_115333200	0.0067665	0.220414	0.000928628	0.355732	-2.37641	-6.17327	0.125195	1.91184	1.7392	NA	NA	NA	NA	NA	NA	NA
chr1_115333200_115333800	0.00894936	0.343042	0.00145025	0.357696	-1.90126	-6.14541	0.130803	1.98368	1.80913	NA	NA	NA	NA	NA	NA	NA
chr1_11533800_11534400	0.388138	0.013435	2.85654e-05	-0.0907053	-4.45382	-7.38966	0.104069	1.7295	1.58388	NA	NA	NA	NA	NA	NA	NA
chr1_115338600_115339200	0.992441	0.519047	0.00150754	0.00148044	-1.51958	-7.16277	0.155395	2.33778	2.11698	NA	NA	NA	NA	NA	NA	NA
chr1_115339200_115339800	0.804582	0.142078	0.000280435	-0.0305772	-2.87986	-6.95015	0.122844	1.92666	1.76122	NA	NA	NA	NA	NA	NA	NA
chr1_11534400_11535000	0.961766	0.0342479	0.000138858	-0.00586193	-4.4217	-7.71463	0.121591	2.02392	1.84919	NA	NA	NA	NA	NA	NA	NA
chr1_11535600_11536200	0.0306395	0.0623691	0.0545131	0.355828	-3.8967	-3.64461	0.159336	2.03807	1.84527	NA	NA	NA	NA	NA	NA	NA
chr1_11536200_11536800	0.363678	0.0109463	0.000259569	-0.102737	-4.58849	-6.21107	0.111933	1.72744	1.564	NA	NA	NA	NA	NA	NA	NA
chr1_11536800_11537400	0.262671	0.245516	1.85507e-06	-0.11685	-1.86024	-7.85552	0.102992	1.58059	1.4309	NA	NA	NA	NA	NA	NA	NA
chr1_11537400_11538000	0.687071	0.323346	8.79087e-05	-0.0487958	-1.82415	-7.13876	0.120338	1.82643	1.65386	NA	NA	NA	NA	NA	NA	NA
chr1_11538000_11538600	0.411491	0.580599	0.00117504	0.120341	-1.21832	-6.87674	0.145145	2.18883	1.98217	NA	NA	NA	NA	NA	NA	NA
chr1_11538600_11539200	0.588579	0.516203	0.0153389	0.0923794	-1.65825	-5.8522	0.169544	2.53378	2.32043	NA	NA	NA	NA	NA	NA	NA
chr1_115455000_115455600	0.208339	0.198785	0.00619778	0.193669	-2.84559	-5.6774	0.151686	2.18126	1.97509	NA	NA	NA	NA	NA	NA	NA
chr1_115465800_115466400	0.0205138	0.151115	0.0271756	-0.35953	-3.17242	-4.49306	0.149611	2.1716	1.96653	NA	NA	NA	NA	NA	NA	NA
chr1_115469400_115470000	0.723237	0.238971	0.012041	-0.0586574	-2.99362	-5.96675	0.164584	2.50794	2.2785	NA	NA	NA	NA	NA	NA	NA
chr1_115470000_115470600	0.851016	0.126653	0.0180794	0.0272965	-3.37998	-4.84269	0.144484	2.17118	1.97244	NA	NA	NA	NA	NA	NA	NA
chr1_115478400_115479000	0.911249	0.0344328	5.15246e-05	0.012453	-3.92978	-7.34536	0.111086	1.8007	1.63837	NA	NA	NA	NA	NA	NA	NA
chr1_115479000_115479600	0.432161	0.170026	1.12949e-05	0.0847135	-2.45809	-7.91303	0.106862	1.76228	1.59909	NA	NA	NA	NA	NA	NA	NA
chr1_115479600_115480200	0.8255	0.106788	0.000249265	0.0271641	-3.19549	-7.07254	0.122478	1.94102	1.77507	NA	NA	NA	NA	NA	NA	NA
chr1_115495200_115495800	0.421763	0.0307625	9.28335e-05	0.0953623	-4.31161	-7.55103	0.117601	1.93219	1.75635	NA	NA	NA	NA	NA	NA	NA
chr1_115495800_115496400	0.130052	0.0430761	0.000355386	0.197046	-4.25106	-7.17427	0.127737	2.04099	1.85427	NA	NA	NA	NA	NA	NA	NA
chr1_115497000_115497600	0.405443	0.0412764	0.347894	0.139193	-4.43763	-1.81328	0.165713	2.11113	1.9112	NA	NA	NA	NA	NA	NA	NA
chr1_115506600_115507200	0.085756	0.367626	0.00731357	0.272435	-2.14321	-6.05377	0.155017	2.35455	2.15289	NA	NA	NA	NA	NA	NA	NA
chr1_115524000_115524600	0.744996	0.0471476	1.57001e-05	0.0344046	-3.13615	-6.7416	0.105122	1.53589	1.39045	NA	NA	NA	NA	NA	NA	NA
chr1_115524600_115525200	0.741508	0.0713271	0.000152236	0.0394438	-3.61088	-7.39319	0.118831	1.95419	1.78466	NA	NA	NA	NA	NA	NA	NA
chr1_115540200_115540800	0.39933	0.00471301	1.74596e-06	0.0791522	-5.08651	-8.58475	0.0930067	1.7089	1.55862	NA	NA	NA	NA	NA	NA	NA
chr1_115540800_115541400	0.624481	0.0330571	7.07983e-07	0.042102	-3.012	-7.13928	0.0854073	1.36896	1.23616	NA	NA	NA	NA	NA	NA	NA
chr1_115541400_115542000	0.626207	0.0537925	3.36948e-06	0.046072	-2.76265	-6.68409	0.0939296	1.39437	1.25828	NA	NA	NA	NA	NA	NA	NA
chr1_115545000_115545600	0.873644	0.200184	0.000784371	0.0211041	-2.04788	-5.11792	0.131937	1.57476	1.41907	NA	NA	NA	NA	NA	NA	NA
chr1_115545600_115546200	0.60537	0.668816	0.000360517	0.0680585	-0.612242	-4.95737	0.130778	1.42168	1.28284	NA	NA	NA	NA	NA	NA	NA
chr1_1155600_1156200	0.20016	0.000550916	0.1507	0.139101	-4.64879	-1.65848	0.106959	1.24812	1.13409	NA	NA	NA	NA	NA	NA	NA
chr1_11557800_11558400	0.436327	0.0365055	0.000378526	0.0919269	-3.43418	-5.54113	0.117025	1.59237	1.43985	NA	NA	NA	NA	NA	NA	NA
chr1_11558400_11559000	0.796925	0.0262787	0.000658394	0.0307795	-3.7774	-5.45042	0.118893	1.64301	1.48705	NA	NA	NA	NA	NA	NA	NA
chr1_11560800_11561400	0.212332	0.0205715	0.000603178	-0.162048	-4.85786	-6.78842	0.128055	2.02248	1.83745	NA	NA	NA	NA	NA	NA	NA
chr1_11561400_11562000	0.176712	0.0201549	0.000489457	-0.167649	-4.59826	-6.52322	0.122116	1.90766	1.73314	NA	NA	NA	NA	NA	NA	NA
chr1_1156200_1156800	0.326015	0.0222495	0.144311	0.108088	-2.87558	-1.63677	0.108828	1.2137	1.1013	NA	NA	NA	NA	NA	NA	NA
chr1_11562600_11563200	0.657689	7.83306e-05	0.0571795	0.051934	-6.13123	-2.47802	0.116414	1.40863	1.26893	NA	NA	NA	NA	NA	NA	NA
chr1_11563200_11563800	0.964867	0.000950982	0.102797	0.00500051	-4.48776	-1.9166	0.112887	1.26722	1.15049	NA	NA	NA	NA	NA	NA	NA
chr1_11563800_11564400	0.330601	0.00697947	0.0399985	0.120901	-4.34874	-2.94472	0.122902	1.53683	1.39159	NA	NA	NA	NA	NA	NA	NA
chr1_115640400_115641000	0.098385	0.0261772	8.36493e-05	0.186688	-3.89656	-6.6428	0.110576	1.69363	1.53342	NA	NA	NA	NA	NA	NA	NA
chr1_11564400_11565000	0.641796	0.581937	0.0011843	0.0435676	-0.595231	-3.37709	0.0930133	1.0732	0.974174	NA	NA	NA	NA	NA	NA	NA
chr1_11565000_11565600	0.231627	0.35982	0.000732122	0.069723	-0.573497	-2.03649	0.0574876	0.619786	0.561062	NA	NA	NA	NA	NA	NA	NA
chr1_115650600_115651200	0.868837	0.0916273	0.000675411	-0.0227319	-3.84967	-7.44853	0.136859	2.23256	2.03694	NA	NA	NA	NA	NA	NA	NA
chr1_115651200_115651800	0.563191	0.174257	0.000157781	0.0730527	-2.86425	-7.80963	0.125414	2.07426	1.89039	NA	NA	NA	NA	NA	NA	NA
chr1_115654800_115655400	0.684855	0.638425	0.00120847	0.0419089	-0.579823	-3.84878	0.102585	1.22543	1.11246	NA	NA	NA	NA	NA	NA	NA
chr1_115655400_115656000	0.784784	0.962222	0.0035508	0.0308011	-0.0588839	-3.45701	0.112104	1.23617	1.12238	NA	NA	NA	NA	NA	NA	NA
chr1_11565600_11566200	0.319047	0.424209	0.000545728	0.0778623	-0.771713	-3.22918	0.0772626	0.956746	0.866248	NA	NA	NA	NA	NA	NA	NA
chr1_115670400_115671000	0.606513	0.0913579	3.91151e-05	0.0582187	-3.25608	-7.89186	0.112227	1.8867	1.72737	NA	NA	NA	NA	NA	NA	NA
chr1_115671000_115671600	0.795686	0.0366959	0.0014662	0.0322473	-3.66441	-5.22592	0.12379	1.70094	1.54016	NA	NA	NA	NA	NA	NA	NA
chr1_115671600_115672200	0.376541	0.0086072	0.0454647	-0.127541	-5.60873	-3.8016	0.142778	2.03981	1.84684	NA	NA	NA	NA	NA	NA	NA
chr1_115677000_115677600	0.602906	0.377789	0.0045553	-0.0764974	-1.95364	-5.98043	0.145993	2.19283	2.00079	NA	NA	NA	NA	NA	NA	NA
chr1_1156800_1157400	0.885658	0.276358	0.00126012	-0.0194057	-1.74757	-4.92997	0.134173	1.58562	1.43092	NA	NA	NA	NA	NA	NA	NA
chr1_115684200_115684800	0.746322	0.133973	1.78697e-05	-0.0474262	1.48931	4.2501	0.145694	0.975565	0.883765	0.0946012	0.00325719	-2.76079	1.31635	-2.09731	0.0488799	0.0135377
chr1_115684800_115685400	0.517324	0.13694	0.000321628	0.138119	2.00161	4.67004	0.21161	1.3214	1.19694	0.096419	0.00766418	-2.66842	1.78291	-1.49667	0.150094	0.0305374
chr1_115693200_115693800	0.179361	0.0353832	0.000214273	0.162876	-4.08598	-6.89812	0.119381	1.88259	1.71035	NA	NA	NA	NA	NA	NA	NA
chr1_115710600_115711200	0.0188729	0.962382	0.00038202	-0.311633	0.069565	-5.09489	0.127847	1.46663	1.32493	0.562317	0.00805795	5.16445	1.97647	2.61296	0.016653	0.00666382
chr1_115711200_115711800	0.0287041	0.6745	0.000486449	-0.30345	0.656581	-5.28824	0.134191	1.55299	1.40426	0.436394	0.00865463	5.94482	2.09373	2.83934	0.0101341	0.00492961
chr1_115714200_115714800	0.00947511	0.192756	0.00193735	0.392237	-2.97822	-6.76033	0.144602	2.25175	2.05104	NA	NA	NA	NA	NA	NA	NA
chr1_115727400_115728000	0.542217	0.0480706	0.0767216	0.0874931	-3.13772	-2.51933	0.142447	1.54334	1.3901	NA	NA	NA	NA	NA	NA	NA
chr1_115728000_115728600	0.732269	0.0148598	0.15221	0.0460559	-3.52352	-1.8363	0.133776	1.39004	1.26044	NA	NA	NA	NA	NA	NA	NA
chr1_115728600_115729200	0.795153	0.00600178	0.298389	-0.0376865	-4.30404	-1.41786	0.144284	1.49106	1.34743	NA	NA	NA	NA	NA	NA	NA
chr1_11574600_11575200	0.52467	0.343817	0.00495404	-0.0923059	-2.05965	-5.77706	0.143948	2.15243	1.953	NA	NA	NA	NA	NA	NA	NA
chr1_11575200_11575800	0.93196	0.327479	0.00220744	-0.0111394	-1.46866	-4.35076	0.129729	1.48325	1.33865	NA	NA	NA	NA	NA	NA	NA
chr1_115767600_115768200	0.249123	0.458311	0.0422897	0.164698	-1.061	-2.67605	0.141027	1.41811	1.27971	NA	NA	NA	NA	NA	NA	NA
chr1_115768200_115768800	0.236644	0.0906713	0.0195964	0.119546	-2.01293	-2.55759	0.0996479	1.16381	1.05597	NA	NA	NA	NA	NA	NA	NA
chr1_115768800_115769400	0.264109	0.0485248	0.00108719	0.107728	-2.50467	-3.92132	0.0952428	1.23458	1.1217	NA	NA	NA	NA	NA	NA	NA
chr1_115770000_115770600	0.39531	0.236325	0.00122634	0.115472	-2.49626	-6.57677	0.134523	2.07932	1.90374	NA	NA	NA	NA	NA	NA	NA
chr1_11578200_11578800	0.344385	0.142803	0.000277478	0.121706	-3.02679	-7.31942	0.127339	2.02873	1.85319	NA	NA	NA	NA	NA	NA	NA
chr1_115837800_115838400	0.511052	0.368537	0.0286466	0.11045	-1.81227	-4.08467	0.166704	1.9948	1.80562	NA	NA	NA	NA	NA	NA	NA
chr1_115842000_115842600	0.595429	0.00140293	0.00662262	-0.0631465	-6.45828	-4.92443	0.118063	1.89484	1.72815	NA	NA	NA	NA	NA	NA	NA
chr1_115866000_115866600	0.297539	0.00474757	0.0522906	0.140996	-6.07544	-3.72536	0.133754	2.043	1.86791	NA	NA	NA	NA	NA	NA	NA
chr1_115872000_115872600	0.522559	0.0415545	0.000188687	-0.076207	-3.93363	-6.95495	0.118237	1.87405	1.70715	NA	NA	NA	NA	NA	NA	NA
chr1_115872600_115873200	0.592648	0.0264029	0.000171149	-0.0643214	-4.39946	-7.14878	0.119354	1.91526	1.74138	NA	NA	NA	NA	NA	NA	NA
chr1_1159200_1159800	0.538927	0.015038	0.0987898	-0.0949764	-5.45887	-3.29422	0.153373	2.15763	1.9536	NA	NA	NA	NA	NA	NA	NA
chr1_115924200_115924800	0.20678	0.0543651	0.00379574	0.171498	-4.12918	-5.81748	0.133853	2.08927	1.90374	NA	NA	NA	NA	NA	NA	NA
chr1_115924800_115925400	0.375583	0.0799983	0.00121032	0.122444	-3.84048	-6.7398	0.136796	2.14332	1.94839	NA	NA	NA	NA	NA	NA	NA
chr1_11593800_11594400	0.956567	0.088369	0.00903693	-0.00736196	-2.85621	-4.05143	0.134411	1.63916	1.48358	NA	NA	NA	NA	NA	NA	NA
chr1_11594400_11595000	0.415834	0.136769	0.0271869	0.117482	-2.64869	-3.61557	0.14303	1.74779	1.58259	NA	NA	NA	NA	NA	NA	NA
chr1_115976400_115977000	0.553012	0.251183	0.0171854	0.0961766	-2.83695	-5.49859	0.160881	2.43997	2.22083	NA	NA	NA	NA	NA	NA	NA
chr1_115977000_115977600	0.16462	0.568965	0.000293202	0.206563	0.521145	3.23227	0.146177	0.908133	0.822094	0.373892	0.0074568	-2.71112	1.22497	-2.21322	0.0386714	0.0115209
chr1_1159800_1160400	0.66275	0.261314	0.0386337	-0.0512437	-1.42926	-2.43066	0.116711	1.25613	1.14033	NA	NA	NA	NA	NA	NA	NA
chr1_1160400_1161000	0.414928	0.112988	0.322385	0.0414816	0.60257	-0.338128	0.0504037	0.37265	0.337872	0.0817683	0.0909678	0.940697	0.503017	1.87011	0.076178	0.0185588
chr1_116067000_116067600	0.829496	1.06436e-07	6.43334e-12	0.0302123	4.00454	5.30094	0.139468	0.632247	0.57254	0.0041589	0.00148798	-1.2964	0.852959	-1.51989	0.144191	0.0296005
chr1_116067600_116068200	0.796126	1.19094e-09	3.10833e-14	0.031799	4.19689	5.45065	0.122339	0.547691	0.495972	0.0041589	0.00148798	-1.25376	0.738887	-1.69682	0.10524	0.0233378
chr1_11607600_11608200	0.656224	0.108107	4.46342e-05	0.0503295	-2.95324	-7.43477	0.112303	1.80082	1.642	NA	NA	NA	NA	NA	NA	NA
chr1_11608200_11608800	0.302713	0.135925	0.000707315	0.131647	-2.73581	-5.93844	0.126247	1.80129	1.63087	NA	NA	NA	NA	NA	NA	NA
chr1_1161000_1161600	0.460342	0.128369	0.395523	0.0366577	0.557678	-0.280031	0.0492196	0.359894	0.326381	0.0911404	0.113765	0.837709	0.485848	1.72422	0.100092	0.0225153
chr1_11610000_11610600	0.0573925	0.0252863	0.0052611	-0.258257	-4.81188	-5.58729	0.132364	2.07819	1.90319	NA	NA	NA	NA	NA	NA	NA
chr1_116110800_116111400	0.143192	0.00795226	6.0717e-06	0.142504	-4.97324	-8.36195	0.0956096	1.78893	1.62821	NA	NA	NA	NA	NA	NA	NA
chr1_116123400_116124000	0.538538	0.00215279	0.00155775	-0.0708849	-5.697	-5.33671	0.114359	1.7481	1.5826	NA	NA	NA	NA	NA	NA	NA
chr1_116124000_116124600	0.181735	0.0245071	0.00605421	-0.175695	-3.91352	-4.38762	0.129495	1.68059	1.52173	NA	NA	NA	NA	NA	NA	NA
chr1_116129400_116130000	0.0233115	0.454569	0.00845043	-0.337374	-1.56076	-5.21877	0.14358	2.0687	1.89312	NA	NA	NA	NA	NA	NA	NA
chr1_11613600_11614200	0.176092	0.566044	0.019669	-0.225133	-1.34422	-5.14538	0.163748	2.32474	2.12575	NA	NA	NA	NA	NA	NA	NA
chr1_11614200_11614800	0.127616	0.0602621	0.00784446	0.193852	-3.05213	-3.99203	0.124848	1.5829	1.43329	NA	NA	NA	NA	NA	NA	NA
chr1_11614800_11615400	0.679934	0.0152609	0.958126	0.0562176	-3.3926	-0.0644899	0.135369	1.34409	1.2213	NA	NA	NA	NA	NA	NA	NA
chr1_116151600_116152200	0.539305	0.285975	0.00931208	0.096947	-2.41473	-5.50492	0.156702	2.23577	2.02443	NA	NA	NA	NA	NA	NA	NA
chr1_11615400_11616000	0.365751	0.0120657	0.471066	-0.150204	-4.09332	1.03182	0.164365	1.56358	1.41933	0.018333	0.138471	-5.12514	2.1117	-2.42702	0.0247947	0.00858513
chr1_1161600_1162200	0.557574	0.687191	0.443783	-0.0441049	-0.262844	-0.453626	0.0746367	0.648476	0.587035	NA	NA	NA	NA	NA	NA	NA
chr1_116167200_116167800	0.821809	0.0326151	0.319289	0.0271203	-2.88113	-1.19369	0.119704	1.306	1.1851	NA	NA	NA	NA	NA	NA	NA
chr1_116167800_116168400	0.955333	0.0580641	0.364261	0.0072446	-2.67936	-1.1456	0.128611	1.3771	1.24968	NA	NA	NA	NA	NA	NA	NA
chr1_11619600_11620200	0.587806	0.0467576	0.000320464	0.06975	-4.21938	-7.3304	0.127747	2.06256	1.87823	NA	NA	NA	NA	NA	NA	NA
chr1_11620200_11620800	0.734002	0.0203649	2.93095e-06	0.032515	-4.45411	-9.03833	0.0950853	1.85116	1.68824	NA	NA	NA	NA	NA	NA	NA
chr1_11620800_11621400	0.347843	0.0153353	4.41348e-06	0.0924712	-4.63393	-8.80225	0.0974547	1.83731	1.6826	NA	NA	NA	NA	NA	NA	NA
chr1_116242800_116243400	0.292062	0.324776	0.00613095	-0.164589	-2.1189	-5.54544	0.154352	2.12791	1.92645	NA	NA	NA	NA	NA	NA	NA
chr1_116243400_116244000	0.519452	0.282898	0.023853	-0.10249	-2.41177	-4.70112	0.157829	2.21863	2.00897	NA	NA	NA	NA	NA	NA	NA
chr1_116267400_116268000	0.438177	0.136582	0.00254509	0.104899	-2.89272	-5.52729	0.134082	1.90789	1.72746	NA	NA	NA	NA	NA	NA	NA
chr1_116277600_116278200	0.309868	0.183389	0.459639	-0.146549	-1.89207	-0.948483	0.142657	1.39993	1.2715	NA	NA	NA	NA	NA	NA	NA
chr1_116278200_116278800	0.324903	0.169301	0.324774	-0.129536	-1.81348	-1.17362	0.130121	1.29788	1.1786	NA	NA	NA	NA	NA	NA	NA
chr1_116286600_116287200	0.959631	0.153799	0.000170933	-0.00588554	-2.58918	-6.68391	0.11562	1.78426	1.62798	NA	NA	NA	NA	NA	NA	NA
chr1_116292600_116293200	0.552988	0.0384274	0.305115	0.0896262	-4.14662	-1.82542	0.149915	1.94319	1.75935	NA	NA	NA	NA	NA	NA	NA
chr1_116293200_116293800	0.37955	0.252563	0.63917	0.143362	-1.85159	-0.679864	0.161515	1.5972	1.44006	NA	NA	NA	NA	NA	NA	NA
chr1_116335800_116336400	0.671571	0.0589598	0.312047	0.0644728	-3.36895	-1.6085	0.15105	1.73794	1.57292	NA	NA	NA	NA	NA	NA	NA
chr1_116336400_116337000	0.65615	0.0360893	0.211762	0.0664091	-3.74538	-1.98686	0.148147	1.73261	1.56809	NA	NA	NA	NA	NA	NA	NA
chr1_1163400_1164000	0.949219	0.192129	0.00976988	0.00732522	-1.71233	-3.17228	0.114368	1.29279	1.17464	NA	NA	NA	NA	NA	NA	NA
chr1_116372400_116373000	0.228087	0.0230764	0.000727729	-0.146502	-4.12793	-5.76566	0.119864	1.7536	1.58759	NA	NA	NA	NA	NA	NA	NA
chr1_116374200_116374800	0.603834	0.0386449	0.075024	-0.0645305	-2.7828	-2.16282	0.123471	1.30561	1.18624	NA	NA	NA	NA	NA	NA	NA
chr1_116374800_116375400	0.712126	0.00403959	0.054693	-0.0478138	-4.26433	-2.51147	0.128746	1.40593	1.27255	NA	NA	NA	NA	NA	NA	NA
chr1_116375400_116376000	0.33364	0.000537965	0.00493373	0.112381	-6.74041	-4.83877	0.114969	1.80586	1.63496	NA	NA	NA	NA	NA	NA	NA
chr1_116376000_116376600	0.253261	0.000598388	0.00477501	0.134446	-6.91056	-5.02885	0.116148	1.86916	1.69227	NA	NA	NA	NA	NA	NA	NA
chr1_116387400_116388000	0.50577	0.038949	0.00177494	0.0817717	-3.62475	-5.13003	0.121883	1.70342	1.54208	NA	NA	NA	NA	NA	NA	NA
chr1_1164000_1164600	0.0662758	0.251105	0.0958478	0.246452	-1.74278	-2.31372	0.130879	1.49866	1.35974	NA	NA	NA	NA	NA	NA	NA
chr1_116404800_116405400	0.952689	0.174014	0.000297121	0.00737303	-2.66815	-6.92766	0.123569	1.93113	1.76392	NA	NA	NA	NA	NA	NA	NA
chr1_116405400_116406000	0.274181	0.312707	0.00312661	-0.153017	-2.13497	-5.94651	0.138199	2.09063	1.90226	NA	NA	NA	NA	NA	NA	NA
chr1_116406600_116407200	0.322972	0.0131798	0.000202709	0.114604	-4.67388	-6.65994	0.114658	1.80958	1.64402	NA	NA	NA	NA	NA	NA	NA
chr1_116407200_116407800	0.95864	0.00322447	3.76124e-05	-0.00559034	-5.57422	-7.44747	0.107188	1.78952	1.6258	NA	NA	NA	NA	NA	NA	NA
chr1_116418600_116419200	0.177503	0.437971	0.00313011	0.204956	-1.51294	-5.47024	0.149569	1.93297	1.75013	NA	NA	NA	NA	NA	NA	NA
chr1_116419800_116420400	0.0530918	0.207301	0.000504794	0.261862	-2.64013	-7.07445	0.131763	2.063	1.8847	NA	NA	NA	NA	NA	NA	NA
chr1_116420400_116421000	0.0986164	0.442229	6.07123e-05	0.206538	-1.42841	-7.39367	0.12242	1.84216	1.66814	NA	NA	NA	NA	NA	NA	NA
chr1_116444400_116445000	0.944947	0.200636	0.000173207	0.00834742	-2.42294	-6.9579	0.120199	1.86509	1.69646	NA	NA	NA	NA	NA	NA	NA
chr1_116451600_116452200	0.778512	0.0636245	0.000163561	-0.034705	-3.86117	-7.6508	0.122641	2.02952	1.85711	NA	NA	NA	NA	NA	NA	NA
chr1_116454600_116455200	0.395642	0.286477	0.0171371	-0.141533	-2.63015	-5.49016	0.165002	2.43781	2.2164	NA	NA	NA	NA	NA	NA	NA
chr1_11646000_11646600	0.841742	0.81497	0.000172065	0.0274312	-0.383803	-6.0348	0.136581	1.6303	1.47063	NA	NA	NA	NA	NA	NA	NA
chr1_11646600_11647200	0.455049	0.51569	0.00198056	0.11053	-1.19415	-5.42603	0.146659	1.82239	1.6501	NA	NA	NA	NA	NA	NA	NA
chr1_116466000_116466600	0.151462	0.0486975	4.52229e-05	0.161177	-3.76443	-7.6727	0.110425	1.85701	1.69607	NA	NA	NA	NA	NA	NA	NA
chr1_116474400_116475000	0.404405	0.143916	0.000189844	0.0999976	-2.7705	-6.94454	0.118785	1.86225	1.70542	NA	NA	NA	NA	NA	NA	NA
chr1_116475000_116475600	0.288742	0.311463	6.86869e-08	-0.0996444	-1.48841	-8.50559	0.0927979	1.45372	1.3161	NA	NA	NA	NA	NA	NA	NA
chr1_116475600_116476200	0.385239	0.256206	8.47952e-08	-0.0812333	-1.68441	-8.48522	0.0926295	1.46435	1.32567	NA	NA	NA	NA	NA	NA	NA
chr1_11647800_11648400	0.866791	0.0412851	0.000247163	-0.019287	-3.26954	-5.6126	0.114318	1.5555	1.40769	NA	NA	NA	NA	NA	NA	NA
chr1_11648400_11649000	0.732315	0.241568	0.00123359	-0.0355775	-1.46581	-3.87412	0.103358	1.23491	1.12208	NA	NA	NA	NA	NA	NA	NA
chr1_116487000_116487600	0.000603234	0.0422959	0.374809	0.527889	-3.62172	-1.40582	0.142887	1.732	1.56803	NA	NA	NA	NA	NA	NA	NA
chr1_11649000_11649600	0.699166	0.0274999	0.000710036	0.0454267	-3.41297	-4.91513	0.116788	1.49712	1.35032	NA	NA	NA	NA	NA	NA	NA
chr1_116493000_116493600	0.656619	0.0571933	0.621571	-0.0526641	-2.27723	-0.525957	0.117656	1.16617	1.05803	NA	NA	NA	NA	NA	NA	NA
chr1_116493600_116494200	0.651364	0.0605193	0.663326	-0.0536603	-2.07262	0.427354	0.117946	1.07602	0.975106	0.0505515	0.204199	-2.49997	1.45212	-1.7216	0.100574	0.0225921
chr1_116494200_116494800	0.512232	0.0836574	0.048839	0.0958202	-2.73033	-2.82041	0.145029	1.54277	1.39224	NA	NA	NA	NA	NA	NA	NA
chr1_116495400_116496000	0.804507	0.0212858	0.00436298	0.032713	-4.77644	-5.44289	0.131374	2.0004	1.81134	NA	NA	NA	NA	NA	NA	NA
chr1_11649600_11650200	0.401787	0.00998696	0.0254381	0.110052	-3.95236	-3.07318	0.129997	1.46814	1.32873	NA	NA	NA	NA	NA	NA	NA
chr1_116496000_116496600	0.275602	0.131692	0.000345994	0.136163	-2.49779	-5.71023	0.123347	1.62631	1.47254	NA	NA	NA	NA	NA	NA	NA
chr1_116499000_116499600	0.672713	2.55535e-05	3.56204e-05	-0.0418704	-7.8967	-7.01831	0.0984602	1.68024	1.52651	NA	NA	NA	NA	NA	NA	NA
chr1_116499600_116500200	0.0470216	0.00264275	0.00225555	0.257798	-6.2369	-5.76633	0.126178	1.95744	1.77836	NA	NA	NA	NA	NA	NA	NA
chr1_11650200_11650800	0.609292	0.184177	0.0013636	0.0686326	-2.05037	-4.68534	0.133333	1.51984	1.37072	NA	NA	NA	NA	NA	NA	NA
chr1_116503800_116504400	0.441609	0.156274	0.783992	-0.119971	1.78287	0.30907	0.154511	1.23618	1.12067	0.107937	0.244783	1.4738	1.66854	0.883286	0.387576	0.0674641
chr1_116504400_116505000	0.281013	0.52157	0.129238	-0.191575	-0.931164	2.02074	0.175535	1.44127	1.30712	0.343602	0.0390843	-2.9519	1.94572	-1.51713	0.144883	0.0297014
chr1_11650800_11651400	0.491774	0.0658786	0.000471295	0.0818586	-3.12452	-5.66407	0.118079	1.65676	1.49989	NA	NA	NA	NA	NA	NA	NA
chr1_11651400_11652000	0.106291	0.0652794	0.00252387	0.221816	-3.85772	-5.91874	0.13454	2.04081	1.84808	NA	NA	NA	NA	NA	NA	NA
chr1_116515200_116515800	0.793151	5.02761e-05	0.0238614	-0.0304399	-7.59618	-3.58305	0.115386	1.69144	1.53127	NA	NA	NA	NA	NA	NA	NA
chr1_116515800_116516400	0.516736	9.76899e-05	0.216639	-0.0891384	-7.13075	-1.88212	0.136376	1.66481	1.50161	NA	NA	NA	NA	NA	NA	NA
chr1_116516400_116517000	0.525524	0.00437774	0.0804733	-0.085413	-5.01304	-2.70353	0.133475	1.66898	1.51126	NA	NA	NA	NA	NA	NA	NA
chr1_116517000_116517600	0.421908	0.0132671	0.00516714	-0.102571	-4.55904	-4.70664	0.12653	1.76691	1.59957	NA	NA	NA	NA	NA	NA	NA
chr1_116517600_116518200	0.11895	0.0161765	0.0001563	-0.184092	-4.60172	-6.91218	0.11578	1.84031	1.67194	NA	NA	NA	NA	NA	NA	NA
chr1_116518200_116518800	0.497091	0.0276536	0.227808	-0.105478	-4.19398	-2.03925	0.154045	1.84164	1.66744	NA	NA	NA	NA	NA	NA	NA
chr1_1165200_1165800	0.133786	0.429526	0.37192	0.165319	0.721195	-0.738581	0.108238	0.90453	0.818792	0.283495	0.106149	1.45978	1.22008	1.19646	0.245509	0.0456848
chr1_11652600_11653200	0.602236	0.201044	0.0410263	-0.0733803	-1.87416	-2.75484	0.139785	1.44399	1.30888	NA	NA	NA	NA	NA	NA	NA
chr1_116531400_116532000	0.294249	0.000299799	0.010655	0.12394	-7.37622	-4.56967	0.116766	1.87952	1.71353	NA	NA	NA	NA	NA	NA	NA
chr1_11653200_11653800	0.525946	0.312102	0.0749118	-0.0818438	-1.32708	-2.15106	0.128028	1.29788	1.17932	NA	NA	NA	NA	NA	NA	NA
chr1_116532000_116532600	0.493227	0.000728972	0.00426126	0.0775716	-6.43193	-4.83379	0.112274	1.77132	1.60402	NA	NA	NA	NA	NA	NA	NA
chr1_116536800_116537400	0.0509199	0.696381	0.481637	-0.351227	-0.658065	-1.07244	0.175031	1.67548	1.51121	NA	NA	NA	NA	NA	NA	NA
chr1_116537400_116538000	0.0830451	0.636666	0.491478	-0.345744	-0.902482	-1.18669	0.194962	1.89738	1.7106	NA	NA	NA	NA	NA	NA	NA
chr1_11653800_11654400	0.768158	0.198326	0.0389962	0.0446288	-2.44547	-3.60713	0.150467	1.8726	1.69556	NA	NA	NA	NA	NA	NA	NA
chr1_116569800_116570400	0.982893	0.0841599	0.000104621	-0.00255627	-3.40027	-7.49877	0.118549	1.92455	1.75962	NA	NA	NA	NA	NA	NA	NA
chr1_116570400_116571000	0.54618	0.861284	0.559111	0.117332	-0.314777	-0.956738	0.192924	1.79095	1.6254	NA	NA	NA	NA	NA	NA	NA
chr1_116571000_116571600	0.36904	0.126779	0.720196	0.129667	-2.14681	-0.4515	0.142878	1.3795	1.25246	NA	NA	NA	NA	NA	NA	NA
chr1_116571600_116572200	0.133527	0.000554065	0.00862295	0.173194	-5.122	-3.40845	0.113316	1.37587	1.23992	NA	NA	NA	NA	NA	NA	NA
chr1_116572200_116572800	0.0377215	0.023494	6.28618e-05	0.235912	-4.21269	-7.27002	0.110128	1.79535	1.64427	NA	NA	NA	NA	NA	NA	NA
chr1_1165800_1166400	0.526947	0.963095	0.000141666	0.0724233	0.0561597	-4.55672	0.113567	1.20688	1.09391	0.562371	0.00601214	4.61288	1.62887	2.83196	0.0103015	0.00497423
chr1_116584200_116584800	0.975559	0.0386552	0.000175308	-0.00347933	-3.74426	-6.51795	0.112924	1.7568	1.59069	NA	NA	NA	NA	NA	NA	NA
chr1_116584800_116585400	0.602238	0.0281547	7.33542e-05	0.0563121	-3.77674	-6.58821	0.107271	1.66404	1.5065	NA	NA	NA	NA	NA	NA	NA
chr1_116585400_116586000	0.338181	0.602178	0.000631909	0.126222	-1.00836	-6.3984	0.130361	1.92055	1.73918	NA	NA	NA	NA	NA	NA	NA
chr1_116593200_116593800	0.904278	0.00535198	0.0430367	0.0155745	-5.62313	-3.63724	0.128768	1.91957	1.74594	NA	NA	NA	NA	NA	NA	NA
chr1_116599800_116600400	0.582098	0.0370145	0.0536817	0.0841913	-4.28311	-3.57422	0.151861	1.99166	1.80311	NA	NA	NA	NA	NA	NA	NA
chr1_11661000_11661600	0.426242	0.0136952	0.00038063	-0.0935642	-4.62785	-6.29894	0.116512	1.80243	1.63754	NA	NA	NA	NA	NA	NA	NA
chr1_116647200_116647800	0.528227	0.012905	0.0333242	0.0897743	-4.51506	-3.46259	0.141215	1.74243	1.57628	NA	NA	NA	NA	NA	NA	NA
chr1_116665200_116665800	0.472382	0.124198	0.00990742	0.1054	-3.42369	-5.3337	0.145416	2.18463	1.97897	NA	NA	NA	NA	NA	NA	NA
chr1_116665800_116666400	0.597471	0.0352316	0.00207116	0.0673774	-3.80559	-5.19018	0.126678	1.75188	1.58596	NA	NA	NA	NA	NA	NA	NA
chr1_116666400_116667000	0.580048	0.0283231	0.000877734	0.0664674	-3.77368	-5.37765	0.119241	1.66456	1.50695	NA	NA	NA	NA	NA	NA	NA
chr1_116667000_116667600	0.769432	0.00925692	0.0488025	0.0410576	-5.38819	-3.63211	0.139215	1.97983	1.79261	NA	NA	NA	NA	NA	NA	NA
chr1_116679600_116680200	0.460896	0.0116387	5.77597e-05	0.0760174	-4.61103	-7.05553	0.102194	1.75183	1.58629	NA	NA	NA	NA	NA	NA	NA
chr1_116687400_116688000	0.232027	0.152114	0.469531	0.19905	-2.12626	0.963502	0.164262	1.45912	1.32075	0.105347	0.137968	-3.08976	1.9681	-1.56993	0.132119	0.0276615
chr1_116688000_116688600	0.468023	0.908743	0.176201	0.143985	0.170813	1.84892	0.196699	1.4817	1.34514	0.543777	0.0502771	-1.67811	2.00121	-0.838547	0.411634	0.0708912
chr1_11670000_11670600	0.738889	0.0363978	0.00675283	-0.0466882	-4.2827	-5.10682	0.139191	1.98462	1.7968	NA	NA	NA	NA	NA	NA	NA
chr1_11670600_11671200	0.934511	0.0870412	0.00785262	0.0115112	-3.09198	-4.45528	0.139295	1.7668	1.59984	NA	NA	NA	NA	NA	NA	NA
chr1_11671200_11671800	0.00578289	0.0779104	0.0450233	0.405399	-3.31284	-3.42791	0.139769	1.83555	1.66172	NA	NA	NA	NA	NA	NA	NA
chr1_11671800_11672400	0.268569	0.0336742	0.0233903	0.152201	-4.06459	-3.94193	0.13584	1.85418	1.67863	NA	NA	NA	NA	NA	NA	NA
chr1_11673000_11673600	0.700002	0.162615	0.00227123	0.0530754	-2.66517	-5.50528	0.136852	1.87688	1.69914	NA	NA	NA	NA	NA	NA	NA
chr1_11673600_11674200	0.968024	0.110946	0.00185865	0.00540949	-3.06162	-5.64164	0.134185	1.88235	1.70413	NA	NA	NA	NA	NA	NA	NA
chr1_116737800_116738400	0.922524	0.105493	0.00148793	0.0128605	-3.15316	-5.85308	0.131484	1.90802	1.72758	NA	NA	NA	NA	NA	NA	NA
chr1_116738400_116739000	0.91391	0.16643	0.00142045	0.0149581	-3.01619	-6.65295	0.137575	2.1438	1.95441	NA	NA	NA	NA	NA	NA	NA
chr1_116740200_116740800	0.62324	0.271006	0.00663405	0.0726505	-2.32909	-5.39007	0.14685	2.08948	1.89199	NA	NA	NA	NA	NA	NA	NA
chr1_116740800_116741400	0.373801	0.330002	4.36291e-05	0.104339	-1.71117	-7.1342	0.116131	1.73731	1.57317	NA	NA	NA	NA	NA	NA	NA
chr1_116741400_116742000	0.436222	0.101299	0.00243421	0.110924	-3.59978	-6.26284	0.141176	2.15115	1.94771	NA	NA	NA	NA	NA	NA	NA
chr1_116745000_116745600	0.540218	0.211939	0.00866424	-0.0915847	-2.75132	-5.43365	0.14837	2.17228	1.97797	NA	NA	NA	NA	NA	NA	NA
chr1_11674800_11675400	0.572198	0.00649324	0.000837633	-0.065727	-4.46005	-5.05604	0.115503	1.56111	1.41058	NA	NA	NA	NA	NA	NA	NA
chr1_11675400_11676000	0.263318	0.197641	0.0573082	-0.160788	-1.86466	-2.51718	0.141915	1.42563	1.28968	NA	NA	NA	NA	NA	NA	NA
chr1_116755800_116756400	0.996618	0.0847848	0.00010005	0.000483964	-3.15747	-7.01253	0.113527	1.79085	1.64009	NA	NA	NA	NA	NA	NA	NA
chr1_116756400_116757000	0.0314843	0.0835211	9.67702e-05	-0.239108	-2.96054	-6.56364	0.107638	1.67209	1.53134	NA	NA	NA	NA	NA	NA	NA
chr1_116758200_116758800	0.204527	0.0554749	0.117274	-0.200926	2.24565	1.65244	0.156029	1.14168	1.0344	0.0476179	0.036473	0.593212	1.54059	0.385055	0.704261	0.116557
chr1_11676000_11676600	0.0898372	0.0699966	0.000761503	-0.208961	-3.26016	-5.74937	0.120492	1.75575	1.58977	NA	NA	NA	NA	NA	NA	NA
chr1_116763000_116763600	0.676901	0.435162	0.000418134	0.0528629	-1.11507	-4.86609	0.126023	1.41589	1.27526	NA	NA	NA	NA	NA	NA	NA
chr1_116763600_116764200	0.170349	0.887758	0.000503752	0.167659	0.186797	-4.48854	0.120292	1.31587	1.19557	0.535771	0.00873376	4.67534	1.77789	2.62971	0.0160591	0.0065297
chr1_116764200_116764800	0.138897	0.477957	0.00013356	0.190298	-1.17429	-6.21621	0.12627	1.64084	1.48561	NA	NA	NA	NA	NA	NA	NA
chr1_11676600_11677200	0.714241	0.408055	0.000168549	-0.0459468	-1.18934	-5.27735	0.124679	1.42391	1.28398	NA	NA	NA	NA	NA	NA	NA
chr1_11677200_11677800	0.985379	0.699425	1.98395e-07	0.00187667	0.464058	-6.63005	0.101828	1.19414	1.07796	0.449868	0.00181181	7.09411	1.60872	4.4098	0.000269975	0.000556936
chr1_116775000_116775600	0.205031	0.0121165	5.42293e-05	-0.133644	-4.19723	-6.48834	0.103899	1.60429	1.45236	NA	NA	NA	NA	NA	NA	NA
chr1_116775600_116776200	0.867389	0.00570414	0.000906484	-0.0191736	-5.46742	-6.06215	0.114164	1.88168	1.70397	NA	NA	NA	NA	NA	NA	NA
chr1_11679600_11680200	0.851866	0.00580682	0.000796756	-0.0249978	-6.106	-6.89129	0.133085	2.10628	1.91359	NA	NA	NA	NA	NA	NA	NA
chr1_11680800_11681400	0.849261	0.218835	0.031036	-0.0242463	-1.16586	1.88481	0.126826	0.93468	0.846103	0.146336	0.0194941	-3.05067	1.26076	-2.4197	0.0251809	0.00866535
chr1_11681400_11682000	0.933545	0.0388543	0.0801879	-0.00759581	-1.54422	1.17568	0.0905756	0.725321	0.656561	0.0370967	0.0288032	-2.7199	0.978347	-2.7801	0.011554	0.00533481
chr1_1168200_1168800	0.257549	0.148135	0.00384452	-0.162404	-3.02016	-5.6691	0.141591	2.05194	1.85801	NA	NA	NA	NA	NA	NA	NA
chr1_11682000_11682600	0.62569	0.0280512	2.03461e-05	0.0527727	-4.47047	-8.5956	0.107429	1.96833	1.80221	NA	NA	NA	NA	NA	NA	NA
chr1_116824800_116825400	0.870506	0.0183485	0.0580376	-0.02583	-5.62585	-4.04731	0.157534	2.29709	2.07995	NA	NA	NA	NA	NA	NA	NA
chr1_116854200_116854800	0.112266	0.0202368	1.18993e-06	0.138975	-3.32091	-7.01167	0.0857697	1.3787	1.24725	NA	NA	NA	NA	NA	NA	NA
chr1_116854800_116855400	0.0898736	0.00945579	1.26309e-08	0.0539052	-1.16479	-2.70704	0.0310866	0.429287	0.388846	NA	NA	NA	NA	NA	NA	NA
chr1_116855400_116856000	0.213318	0.00982581	2.18681e-08	0.0400467	-1.16967	-2.66969	0.0317157	0.433465	0.392614	NA	NA	NA	NA	NA	NA	NA
chr1_116856000_116856600	0.772783	0.145908	1.39574e-05	0.0324605	-2.74259	-8.19409	0.111736	1.85287	1.67765	NA	NA	NA	NA	NA	NA	NA
chr1_116878200_116878800	0.0658411	0.000779892	0.263662	0.25629	-5.48274	-1.55002	0.135876	1.51942	1.36907	NA	NA	NA	NA	NA	NA	NA
chr1_116878800_116879400	0.275976	0.00106167	0.40734	0.148157	-5.14839	-1.10753	0.134318	1.4693	1.32392	NA	NA	NA	NA	NA	NA	NA
chr1_1168800_1169400	0.799034	0.108064	0.000539259	0.0329671	-3.00968	-6.19916	0.12871	1.835	1.6612	NA	NA	NA	NA	NA	NA	NA
chr1_11688000_11688600	0.986132	0.0477278	0.0445717	0.0026313	-4.49488	-4.15678	0.150526	2.20734	2.01061	NA	NA	NA	NA	NA	NA	NA
chr1_116902200_116902800	0.0111106	0.00586123	0.00442473	0.320433	-5.50845	-5.21653	0.1209	1.90245	1.739	NA	NA	NA	NA	NA	NA	NA
chr1_116909400_116910000	0.41039	0.0196257	0.000230804	-0.0934064	-4.16054	-6.23703	0.112392	1.71822	1.55567	NA	NA	NA	NA	NA	NA	NA
chr1_116910600_116911200	0.678504	0.00796944	0.0208561	-0.0557484	-4.4946	-3.5003	0.133605	1.61724	1.46076	NA	NA	NA	NA	NA	NA	NA
chr1_116911200_116911800	0.654938	0.0469406	0.00179186	-0.0554861	-3.87113	-5.70091	0.123314	1.89397	1.7154	NA	NA	NA	NA	NA	NA	NA
chr1_11692800_11693400	0.803191	0.305371	5.14475e-05	0.0293952	-1.46862	-5.71969	0.117243	1.41623	1.27563	NA	NA	NA	NA	NA	NA	NA
chr1_11693400_11694000	0.616918	0.712561	0.00583999	0.054304	0.422514	-2.99364	0.107794	1.13949	1.03343	0.456614	0.014353	3.41616	1.53831	2.22072	0.0380836	0.0114051
chr1_1169400_1170000	0.986702	0.0274639	0.00567677	0.00216038	-3.2988	-3.80524	0.128884	1.44668	1.30881	NA	NA	NA	NA	NA	NA	NA
chr1_11694000_11694600	0.932975	0.951904	0.0895335	0.0110659	-0.0790988	-2.05498	0.130831	1.30401	1.18379	NA	NA	NA	NA	NA	NA	NA
chr1_116944800_116945400	0.0309969	0.0357211	0.00218823	0.293595	-4.50162	-6.12198	0.131765	2.0781	1.88183	NA	NA	NA	NA	NA	NA	NA
chr1_116960400_116961000	0.748073	0.0420264	0.000165453	0.0392231	-4.11867	-7.37514	0.121362	1.96695	1.7918	NA	NA	NA	NA	NA	NA	NA
chr1_116961000_116961600	0.421449	0.0131383	1.64253e-05	0.086313	-4.87962	-8.33097	0.106368	1.88831	1.72314	NA	NA	NA	NA	NA	NA	NA
chr1_116962200_116962800	0.801918	0.00133234	0.0122532	0.0311451	-5.52454	-3.81084	0.123407	1.61246	1.45908	NA	NA	NA	NA	NA	NA	NA
chr1_116962800_116963400	0.836134	0.00109211	0.0109277	0.0250071	-5.43563	-3.73966	0.12019	1.55556	1.40752	NA	NA	NA	NA	NA	NA	NA
chr1_11697000_11697600	0.570261	0.483786	0.000243961	0.0720356	-0.99177	-5.065	0.125951	1.40444	1.269	NA	NA	NA	NA	NA	NA	NA
chr1_11697600_11698200	0.713622	0.0880563	3.15497e-05	0.0352391	-2.26811	-5.47424	0.0954064	1.30033	1.18107	NA	NA	NA	NA	NA	NA	NA
chr1_11698200_11698800	0.257599	0.0156429	1.78051e-05	0.115429	-3.68862	-6.36151	0.100648	1.46717	1.32251	NA	NA	NA	NA	NA	NA	NA
chr1_116986200_116986800	0.980149	1.4303e-05	0.092326	-0.00284573	-6.70331	-2.13241	0.113725	1.37452	1.23941	NA	NA	NA	NA	NA	NA	NA
chr1_116986800_116987400	0.713028	2.52454e-05	0.855646	-0.0349508	-5.01529	-0.176961	0.0944203	1.0663	0.967083	NA	NA	NA	NA	NA	NA	NA
chr1_116987400_116988000	0.741421	4.40979e-05	0.0716403	-0.0386252	-6.32895	-2.33469	0.116324	1.39662	1.26497	NA	NA	NA	NA	NA	NA	NA
chr1_116988000_116988600	0.0796624	0.14273	2.46832e-05	0.08235	-0.786358	-2.24734	0.0459055	0.526963	0.477105	NA	NA	NA	NA	NA	NA	NA
chr1_116988600_116989200	0.0364201	0.170277	4.65764e-06	0.0903005	-0.672894	-2.27941	0.0418507	0.482707	0.437068	NA	NA	NA	NA	NA	NA	NA
chr1_116989200_116989800	0.292043	0.406343	2.96672e-05	0.0974316	-1.06092	-5.35101	0.0913683	1.26549	1.14979	NA	NA	NA	NA	NA	NA	NA
chr1_1170000_1170600	0.648274	0.583546	0.898877	0.0599746	-0.621228	0.130307	0.130581	1.12488	1.01953	0.382628	0.282061	-0.751535	1.51815	-0.495033	0.625971	0.103707
chr1_117003000_117003600	0.0192242	0.122434	0.000254941	0.29796	-3.02257	-6.99085	0.12262	1.91939	1.75778	NA	NA	NA	NA	NA	NA	NA
chr1_117003600_117004200	0.00629535	0.0740257	0.00121048	0.381222	-3.74802	-6.44405	0.132893	2.04836	1.86292	NA	NA	NA	NA	NA	NA	NA
chr1_11700600_11701200	0.890809	0.0230696	0.000468678	0.0162048	-3.86226	-5.61184	0.117364	1.64065	1.48534	NA	NA	NA	NA	NA	NA	NA
chr1_11701200_11701800	0.65393	0.00198521	0.0104503	0.055678	-5.21394	-3.83425	0.123355	1.586	1.43369	NA	NA	NA	NA	NA	NA	NA
chr1_11701800_11702400	0.59318	0.00159076	0.0090643	-0.0646222	-6.33367	-4.69522	0.120086	1.88231	1.72006	NA	NA	NA	NA	NA	NA	NA
chr1_117035400_117036000	0.639454	0.0135621	4.81579e-05	0.0488206	-4.31129	-6.83737	0.103498	1.6766	1.51796	NA	NA	NA	NA	NA	NA	NA
chr1_11703600_11704200	0.602453	0.153423	0.00184207	-0.0699057	-2.97308	-6.17204	0.133246	2.04691	1.86258	NA	NA	NA	NA	NA	NA	NA
chr1_117036000_117036600	0.9332	0.0256473	0.000157504	0.00933938	-4.04975	-6.5608	0.11079	1.75359	1.58789	NA	NA	NA	NA	NA	NA	NA
chr1_117059400_117060000	0.126646	0.013944	0.00033074	0.180012	-4.81826	-6.63259	0.115631	1.88187	1.70393	NA	NA	NA	NA	NA	NA	NA
chr1_1170600_1171200	0.731262	0.0106313	0.24149	-0.0492248	-3.90072	-1.57051	0.142423	1.46221	1.32289	NA	NA	NA	NA	NA	NA	NA
chr1_117060000_117060600	0.243738	0.647137	5.91364e-08	0.113127	-0.602691	-7.67255	0.0957537	1.30768	1.17916	NA	NA	NA	NA	NA	NA	NA
chr1_117060600_117061200	0.982195	0.105041	6.32453e-06	-0.00234411	-2.59018	-7.25986	0.104445	1.56525	1.417	NA	NA	NA	NA	NA	NA	NA
chr1_11707200_11707800	0.520507	0.156474	0.026041	0.0931861	-2.59724	-3.75697	0.143866	1.80172	1.63138	NA	NA	NA	NA	NA	NA	NA
chr1_11707800_11708400	0.678722	0.119822	0.0291886	-0.0605437	-2.85036	-3.66793	0.145202	1.79701	1.6272	NA	NA	NA	NA	NA	NA	NA
chr1_117084000_117084600	0.716239	0.0397067	0.000154072	0.0440879	-4.11541	-7.35271	0.120517	1.94183	1.77653	NA	NA	NA	NA	NA	NA	NA
chr1_117118200_117118800	0.687693	0.0464836	0.00131152	-0.0527033	-4.30175	-6.5996	0.130248	2.10008	1.9232	NA	NA	NA	NA	NA	NA	NA
chr1_1171200_1171800	0.468641	0.274995	0.0011106	-0.0946538	-1.81466	-5.18616	0.129488	1.64175	1.4866	NA	NA	NA	NA	NA	NA	NA
chr1_117121800_117122400	0.0703007	0.0177096	0.508339	-0.2056	-2.91788	-0.716395	0.11085	1.18438	1.07432	NA	NA	NA	NA	NA	NA	NA
chr1_117122400_117123000	0.243924	0.00145349	0.435406	-0.125726	-4.11483	-0.865918	0.10646	1.21163	1.10011	NA	NA	NA	NA	NA	NA	NA
chr1_117123000_117123600	0.727403	0.00631816	0.0286322	0.045915	-5.55701	-3.97057	0.130887	1.93808	1.75502	NA	NA	NA	NA	NA	NA	NA
chr1_11713800_11714400	0.126237	0.14852	0.000466517	-0.206116	-3.12038	-7.31646	0.132253	2.12209	1.93574	NA	NA	NA	NA	NA	NA	NA
chr1_11714400_11715000	0.618038	0.0798345	5.7561e-05	-0.0579782	-3.43808	-7.7823	0.115455	1.91767	1.74927	NA	NA	NA	NA	NA	NA	NA
chr1_117171600_117172200	0.979989	0.000254417	0.165102	0.00328991	-7.01482	-2.25339	0.130421	1.76352	1.5965	NA	NA	NA	NA	NA	NA	NA
chr1_117172200_117172800	0.588683	0.000170473	0.114532	0.0701057	-7.27741	-2.58279	0.128701	1.77216	1.60433	NA	NA	NA	NA	NA	NA	NA
chr1_1171800_1172400	0.795858	0.230447	0.00119911	-0.0347564	-2.50995	-6.54505	0.133537	2.06417	1.89035	NA	NA	NA	NA	NA	NA	NA
chr1_11719200_11719800	0.985901	0.0737682	0.000135058	-0.00203377	-2.85998	-5.88156	0.114441	1.56159	1.40683	NA	NA	NA	NA	NA	NA	NA
chr1_11719800_11720400	0.52227	0.00296627	0.000679462	-0.0703414	-5.35892	-5.63772	0.10906	1.70398	1.54259	NA	NA	NA	NA	NA	NA	NA
chr1_117210600_117211200	0.770411	0.0975996	0.000274742	0.034995	-2.73697	-5.78792	0.119179	1.61721	1.46424	NA	NA	NA	NA	NA	NA	NA
chr1_11724600_11725200	0.123479	0.375169	0.0127723	-0.221341	-1.83561	-4.82988	0.140958	2.04897	1.86097	NA	NA	NA	NA	NA	NA	NA
chr1_11725200_11725800	0.930734	0.211175	0.0132571	-0.0126863	-2.47662	-4.56043	0.145124	1.95207	1.76725	NA	NA	NA	NA	NA	NA	NA
chr1_11725800_11726400	0.0975016	0.125695	0.000891935	0.21019	-2.69696	-5.57396	0.124159	1.72794	1.56434	NA	NA	NA	NA	NA	NA	NA
chr1_11726400_11727000	0.424826	0.013949	0.0111255	0.0985027	-4.76925	-4.4912	0.122284	1.86283	1.69487	NA	NA	NA	NA	NA	NA	NA
chr1_1173000_1173600	0.749986	0.052129	0.000168795	-0.0360073	-3.09953	-5.77918	0.112295	1.553	1.40624	NA	NA	NA	NA	NA	NA	NA
chr1_11731200_11731800	0.767128	0.00454854	0.0511507	0.0415874	-4.92751	-2.9813	0.139574	1.64823	1.48725	NA	NA	NA	NA	NA	NA	NA
chr1_11731800_11732400	0.555585	0.00680253	0.0469641	-0.0840084	-4.62607	-3.00001	0.141446	1.62924	1.46794	NA	NA	NA	NA	NA	NA	NA
chr1_11735400_11736000	0.55555	0.0400434	0.00233595	0.079679	-3.89192	-5.37794	0.134144	1.83965	1.66494	NA	NA	NA	NA	NA	NA	NA
chr1_1173600_1174200	0.319076	0.0777689	0.0206287	0.138342	-2.82171	-3.40154	0.137285	1.56266	1.41685	NA	NA	NA	NA	NA	NA	NA
chr1_11736000_11736600	0.191697	0.0172561	0.0527749	0.196823	-4.30463	-3.13717	0.148452	1.73978	1.57636	NA	NA	NA	NA	NA	NA	NA
chr1_11736600_11737200	0.0900022	0.0225401	0.0027318	0.22147	-4.236	-5.15082	0.127772	1.792	1.6226	NA	NA	NA	NA	NA	NA	NA
chr1_11737200_11737800	0.845583	0.109239	0.000192612	0.0238118	-3.18101	-7.2337	0.121549	1.94611	1.77846	NA	NA	NA	NA	NA	NA	NA
chr1_1174200_1174800	0.664074	0.0186028	0.00148828	0.0532153	-4.00925	-5.02329	0.121711	1.6408	1.4827	NA	NA	NA	NA	NA	NA	NA
chr1_11745600_11746200	0.47881	0.148252	0.000373157	0.0874596	-2.29382	-5.4215	0.122446	1.55891	1.40705	NA	NA	NA	NA	NA	NA	NA
chr1_11746200_11746800	0.882238	0.231579	0.000532656	-0.0194244	-2.24927	-6.27143	0.130373	1.85436	1.67873	NA	NA	NA	NA	NA	NA	NA
chr1_11746800_11747400	0.00220189	0.0493588	5.99702e-05	-0.354329	-3.65384	-7.32418	0.108991	1.80797	1.65104	NA	NA	NA	NA	NA	NA	NA
chr1_11747400_11748000	0.115059	0.887107	1.19162e-05	-0.155275	0.160062	-5.02286	0.0965947	1.12099	1.01838	0.535589	0.0029752	5.18293	1.5145	3.42221	0.00269946	0.00216133
chr1_1174800_1175400	0.529218	0.00538329	0.000414645	-0.0687572	-4.57497	-5.40275	0.108417	1.56292	1.41489	NA	NA	NA	NA	NA	NA	NA
chr1_11748000_11748600	0.928115	0.579907	4.6502e-05	-0.00903299	-0.680957	-5.00991	0.0995562	1.22116	1.10957	NA	NA	NA	NA	NA	NA	NA
chr1_11748600_11749200	0.40322	0.125762	7.01047e-05	0.0953235	-2.14824	-5.45552	0.112945	1.37662	1.24346	NA	NA	NA	NA	NA	NA	NA
chr1_11751600_11752200	0.370435	0.00802838	0.00177237	0.11063	-5.65676	-6.14053	0.12226	2.03748	1.84556	NA	NA	NA	NA	NA	NA	NA
chr1_11752200_11752800	0.542715	0.00430354	0.00863867	0.0784054	-5.60659	-4.63426	0.127809	1.8627	1.68627	NA	NA	NA	NA	NA	NA	NA
chr1_1175400_1176000	0.490066	0.0611257	0.00075596	-0.0831188	-2.85063	-4.84289	0.119423	1.48356	1.33821	NA	NA	NA	NA	NA	NA	NA
chr1_11754000_11754600	0.47736	0.126925	0.000269688	0.088193	-3.02262	-7.03722	0.123064	1.94305	1.77758	NA	NA	NA	NA	NA	NA	NA
chr1_117541200_117541800	0.386812	0.187146	0.000388276	0.109748	-2.61004	-6.82998	0.125563	1.94807	1.77861	NA	NA	NA	NA	NA	NA	NA
chr1_11754600_11755200	0.25345	0.160616	1.46427e-05	0.128519	-2.59961	-8.03396	0.111072	1.82181	1.64979	NA	NA	NA	NA	NA	NA	NA
chr1_117564600_117565200	0.84743	0.00839183	0.000502783	-0.0221647	-5.29654	-6.5268	0.114529	1.91947	1.73819	NA	NA	NA	NA	NA	NA	NA
chr1_117565200_117565800	0.874206	0.0594189	0.000622851	-0.0199202	-3.74144	-6.45006	0.125097	1.93373	1.75093	NA	NA	NA	NA	NA	NA	NA
chr1_117565800_117566400	0.49886	0.416925	0.0038662	0.100459	-1.83814	-6.25628	0.147323	2.24316	2.05183	NA	NA	NA	NA	NA	NA	NA
chr1_117573000_117573600	0.343102	0.169669	0.00424885	-0.136008	-2.83316	-5.5395	0.141922	2.02944	1.83754	NA	NA	NA	NA	NA	NA	NA
chr1_117576000_117576600	0.683922	0.267139	0.000160719	-0.0492575	-1.83589	-6.10129	0.120196	1.63358	1.47898	NA	NA	NA	NA	NA	NA	NA
chr1_117587400_117588000	0.400798	0.00386593	4.13604e-05	0.0876192	-5.41184	-7.38693	0.10328	1.77487	1.62298	NA	NA	NA	NA	NA	NA	NA
chr1_117599400_117600000	0.7567	0.00241646	0.187934	0.0433508	-4.78813	-1.79381	0.13906	1.48788	1.34129	NA	NA	NA	NA	NA	NA	NA
chr1_117600000_117600600	0.985852	0.00034363	0.0575459	0.00220376	-6.80992	-3.09841	0.123575	1.75511	1.58904	NA	NA	NA	NA	NA	NA	NA
chr1_117605400_117606000	0.170948	0.00186421	0.00155861	-0.155545	-6.11661	-5.64341	0.111761	1.84818	1.67364	NA	NA	NA	NA	NA	NA	NA
chr1_117606600_117607200	0.229874	0.0809633	0.000936411	0.176054	-4.31405	-7.81872	0.144606	2.41558	2.20453	NA	NA	NA	NA	NA	NA	NA
chr1_11761200_11761800	0.803696	0.40547	7.35211e-05	-0.0311372	-1.54306	-7.27304	0.124518	1.83716	1.66336	NA	NA	NA	NA	NA	NA	NA
chr1_117612000_117612600	0.0426818	0.926121	0.0566203	0.331904	0.154259	-2.91643	0.159036	1.65415	1.48992	0.55001	0.024184	3.07069	2.22623	1.37933	0.183024	0.0358043
chr1_117612600_117613200	0.327946	0.826893	0.662374	0.150991	-0.299942	0.544323	0.15264	1.36346	1.23825	0.5124	0.203885	-0.844265	1.84182	-0.458388	0.651616	0.108032
chr1_11761800_11762400	0.685068	0.0801239	9.04857e-05	-0.0474131	-3.61413	-7.89851	0.116141	2.01787	1.83373	NA	NA	NA	NA	NA	NA	NA
chr1_117622200_117622800	0.414817	0.00090307	0.00769001	0.0956627	-6.4248	-4.56543	0.11621	1.80525	1.63471	NA	NA	NA	NA	NA	NA	NA
chr1_117622800_117623400	0.990706	0.255035	0.00164885	-0.00138055	-1.57731	-4.16477	0.117845	1.36782	1.24234	NA	NA	NA	NA	NA	NA	NA
chr1_117623400_117624000	0.480617	0.0128068	0.000281217	-0.0794927	-4.12526	-5.67526	0.111753	1.59014	1.43849	NA	NA	NA	NA	NA	NA	NA
chr1_117625800_117626400	0.0421241	0.0443485	0.00027545	0.267208	-4.27613	-7.41813	0.127674	2.06606	1.87705	NA	NA	NA	NA	NA	NA	NA
chr1_117627600_117628200	0.75003	0.892561	0.0513986	0.0547548	0.274478	-3.66265	0.170794	2.02054	1.82918	0.537909	0.0232404	3.93713	2.72552	1.44454	0.164072	0.032804
chr1_117629400_117630000	0.499101	0.115699	0.00365708	-0.0922621	-3.20997	-5.56013	0.135379	2.00051	1.8115	NA	NA	NA	NA	NA	NA	NA
chr1_117630000_117630600	0.930209	0.113798	0.00345442	0.0118023	-2.611	-4.51229	0.133991	1.61847	1.46028	NA	NA	NA	NA	NA	NA	NA
chr1_117630600_117631200	0.496682	0.0328828	3.93923e-05	-0.0750522	-4.05581	-7.6653	0.109505	1.84145	1.67858	NA	NA	NA	NA	NA	NA	NA
chr1_11763600_11764200	0.0548384	0.0313044	0.000115226	0.240651	-4.57427	-7.92144	0.122013	2.05687	1.8722	NA	NA	NA	NA	NA	NA	NA
chr1_11764200_11764800	0.153032	0.0891118	0.00105645	0.186791	-3.3048	-6.03467	0.128476	1.90117	1.72141	NA	NA	NA	NA	NA	NA	NA
chr1_117646200_117646800	0.451501	0.0367894	0.00251278	0.0939098	-4.12523	-5.56848	0.123625	1.91584	1.73786	NA	NA	NA	NA	NA	NA	NA
chr1_11764800_11765400	0.0805534	0.287635	0.00022594	0.222283	-2.06637	-7.00835	0.124289	1.91992	1.74507	NA	NA	NA	NA	NA	NA	NA
chr1_11765400_11766000	0.0524051	0.328252	7.25852e-05	0.237415	-1.51131	-6.05525	0.119101	1.5288	1.38359	NA	NA	NA	NA	NA	NA	NA
chr1_117654600_117655200	0.779581	0.00271063	0.0134702	0.0373762	-6.59998	-4.84208	0.132739	2.07729	1.88102	NA	NA	NA	NA	NA	NA	NA
chr1_117658800_117659400	0.0189771	0.126967	0.000128244	0.289631	-2.93589	-7.25523	0.118931	1.88751	1.7286	NA	NA	NA	NA	NA	NA	NA
chr1_11766000_11766600	0.447644	0.256254	0.000128931	0.0932514	-1.83428	-6.05751	0.121712	1.5948	1.44382	NA	NA	NA	NA	NA	NA	NA
chr1_11766600_11767200	0.292557	0.259464	1.15176e-05	-0.133954	1.70296	-6.66357	0.125753	1.49079	1.34821	0.172114	0.00295582	8.36654	2.01001	4.16244	0.000481178	0.000797357
chr1_11767200_11767800	0.0287579	0.394045	0.00885167	-0.328119	-1.86639	-5.40801	0.145152	2.16847	1.97456	NA	NA	NA	NA	NA	NA	NA
chr1_117672000_117672600	0.785213	0.180603	0.00426002	0.0384046	-2.7365	-5.48925	0.140065	2.01159	1.82146	NA	NA	NA	NA	NA	NA	NA
chr1_117673800_117674400	0.184936	0.133429	0.00183804	0.185219	-3.17929	-6.24155	0.137536	2.07959	1.88312	NA	NA	NA	NA	NA	NA	NA
chr1_117674400_117675000	0.0433319	0.231578	0.000991932	0.280025	-2.5339	-6.74495	0.134616	2.08901	1.91232	NA	NA	NA	NA	NA	NA	NA
chr1_117698400_117699000	0.588154	0.323348	0.821912	0.0815428	-1.3891	0.28616	0.149485	1.39084	1.26381	0.213054	0.257297	-1.67526	1.87927	-0.89144	0.383293	0.0668607
chr1_117699000_117699600	0.489543	0.707952	0.420509	0.113962	-0.555081	1.08776	0.163539	1.47224	1.33778	0.454153	0.121872	-1.64284	1.98926	-0.825856	0.418629	0.0718664
chr1_117708000_117708600	0.406502	0.0116846	0.237396	-0.12691	-5.04701	-2.08055	0.151433	1.91859	1.73707	NA	NA	NA	NA	NA	NA	NA
chr1_117708600_117709200	0.682465	0.0306607	0.1132	-0.0634256	-4.07331	-2.66625	0.154016	1.82422	1.6499	NA	NA	NA	NA	NA	NA	NA
chr1_11776800_11777400	0.117051	0.0144313	0.0824709	0.229733	-4.55323	-2.87673	0.143719	1.78798	1.61903	NA	NA	NA	NA	NA	NA	NA
chr1_11777400_11778000	0.790978	6.36522e-05	0.279682	-0.0330661	-6.34204	-1.41745	0.124007	1.43565	1.29514	NA	NA	NA	NA	NA	NA	NA
chr1_1177800_1178400	0.0529798	0.00593099	0.00168751	-0.222749	-5.08674	-5.33253	0.112027	1.7595	1.59451	NA	NA	NA	NA	NA	NA	NA
chr1_11778600_11779200	0.833567	0.0180185	7.40537e-05	0.0244014	-4.68014	-7.56421	0.115443	1.90516	1.73085	NA	NA	NA	NA	NA	NA	NA
chr1_117803400_117804000	0.206384	0.239737	0.000819814	0.17209	-2.50207	-6.90616	0.134196	2.09961	1.92285	NA	NA	NA	NA	NA	NA	NA
chr1_117810000_117810600	0.0323443	0.205388	0.000854138	0.287776	-2.57963	-6.57497	0.130233	2.00709	1.83772	NA	NA	NA	NA	NA	NA	NA
chr1_117810600_117811200	0.115798	0.498285	0.000893734	0.209755	-1.31507	-6.21332	0.130759	1.92597	1.74411	NA	NA	NA	NA	NA	NA	NA
chr1_117811200_117811800	0.000941261	0.336732	0.00229814	0.479323	-1.97013	-5.98626	0.135214	2.02858	1.84996	NA	NA	NA	NA	NA	NA	NA
chr1_117825000_117825600	0.836471	0.108715	0.000160399	0.0251411	-3.2051	-7.38992	0.121086	1.95786	1.79107	NA	NA	NA	NA	NA	NA	NA
chr1_117825600_117826200	0.262981	0.0576387	0.00343817	0.142948	-3.29912	-4.73773	0.126078	1.69264	1.53239	NA	NA	NA	NA	NA	NA	NA
chr1_1178400_1179000	0.242562	0.591523	0.000103205	-0.153042	-0.919781	-6.57267	0.129211	1.70154	1.54075	NA	NA	NA	NA	NA	NA	NA
chr1_11784000_11784600	0.349156	0.125817	0.000309633	-0.114642	-2.95034	-6.70628	0.121153	1.8909	1.7134	NA	NA	NA	NA	NA	NA	NA
chr1_11784600_11785200	0.846143	0.63472	0.0172012	0.0281615	0.703118	-3.30587	0.144283	1.46973	1.33541	0.413436	0.0170791	4.00899	1.98581	2.01882	0.0571146	0.0151067
chr1_11785200_11785800	0.369313	0.354803	0.00493604	0.141313	-1.66118	-4.73507	0.1558	1.77644	1.60001	NA	NA	NA	NA	NA	NA	NA
chr1_11787000_11787600	0.601051	0.426505	0.0262256	0.0632594	-1.05697	-2.75076	0.120111	1.31696	1.19602	NA	NA	NA	NA	NA	NA	NA
chr1_11787600_11788200	0.825422	0.902571	0.00497264	0.0277769	0.161605	-3.52635	0.125184	1.31259	1.19268	0.541846	0.0140354	3.68795	1.77352	2.07945	0.0506534	0.0138897
chr1_1179000_1179600	0.341713	0.347357	0.0317174	0.144856	-1.55013	-3.28787	0.150716	1.63201	1.48222	NA	NA	NA	NA	NA	NA	NA
chr1_11790000_11790600	0.0549079	0.063458	0.243875	0.309915	-3.16117	-1.76655	0.157177	1.6605	1.49569	NA	NA	NA	NA	NA	NA	NA
chr1_11790600_11791200	0.781741	0.159195	0.0168873	0.0331989	-1.87096	-2.94783	0.119103	1.30662	1.18719	NA	NA	NA	NA	NA	NA	NA
chr1_11791200_11791800	0.32729	0.487568	0.00242024	-0.120466	-0.922665	-3.85032	0.121615	1.31802	1.19667	NA	NA	NA	NA	NA	NA	NA
chr1_117928800_117929400	0.814838	0.00197928	0.195683	0.0272858	-4.2071	-1.52722	0.11582	1.27932	1.16244	NA	NA	NA	NA	NA	NA	NA
chr1_117929400_117930000	0.258005	4.81454e-05	0.0388061	-0.116438	-5.74657	-2.46616	0.101615	1.27577	1.15806	NA	NA	NA	NA	NA	NA	NA
chr1_117930000_117930600	0.121998	1.09984e-05	0.0193337	-0.164702	-6.40029	-2.83156	0.104463	1.29129	1.1664	NA	NA	NA	NA	NA	NA	NA
chr1_1179600_1180200	0.128689	0.05267	0.243006	0.231255	-3.21696	-1.73711	0.149367	1.6157	1.46802	NA	NA	NA	NA	NA	NA	NA
chr1_11797800_11798400	0.0301195	1.48536e-05	4.79723e-10	0.310528	3.44159	5.08222	0.138591	0.707367	0.640437	0.0041589	0.00155047	-1.64063	0.954216	-1.71935	0.10099	0.0226591
chr1_11800200_11800800	0.899381	0.00615884	0.00455235	-0.0149834	-4.74765	-4.46592	0.117821	1.65028	1.49398	NA	NA	NA	NA	NA	NA	NA
chr1_11800800_11801400	0.616124	0.19566	6.90379e-05	0.0557556	-1.75737	-5.29123	0.110426	1.33755	1.2047	NA	NA	NA	NA	NA	NA	NA
chr1_11801400_11802000	0.984201	0.430595	3.34769e-05	0.00229094	-1.36258	-7.16087	0.115039	1.71296	1.55107	NA	NA	NA	NA	NA	NA	NA
chr1_11802600_11803200	0.574073	0.166629	1.37075e-05	-0.0558941	-1.77415	-5.59367	0.0987063	1.26161	1.14396	NA	NA	NA	NA	NA	NA	NA
chr1_11803200_11803800	0.848129	0.371456	2.69489e-05	-0.0186231	-1.13666	-5.35702	0.0966773	1.25887	1.14382	NA	NA	NA	NA	NA	NA	NA
chr1_11803800_11804400	0.572603	0.183424	0.000105189	-0.0694937	-2.05534	-5.83591	0.122251	1.52086	1.36997	NA	NA	NA	NA	NA	NA	NA
chr1_11806800_11807400	0.220999	0.000387933	0.0412636	0.151408	-6.11413	-3.03038	0.121966	1.59207	1.44156	NA	NA	NA	NA	NA	NA	NA
chr1_118184400_118185000	0.265692	0.845086	0.000265234	0.147618	-0.163646	2.98799	0.130949	0.83263	0.75373	0.519949	0.00726871	-3.15164	1.12311	-2.80616	0.0109073	0.00514948
chr1_118185000_118185600	0.571804	0.260382	3.63588e-06	0.0519499	0.609422	2.55988	0.0911983	0.534538	0.48397	0.172674	0.00236668	-1.95046	0.721081	-2.70491	0.0136307	0.0058889
chr1_118185600_118186200	0.452362	0.118179	0.608019	0.0968869	-1.99894	-0.588399	0.127789	1.25448	1.13902	NA	NA	NA	NA	NA	NA	NA
chr1_118186200_118186800	0.0603143	0.0932007	0.00261338	0.245533	-3.04778	-5.1306	0.127365	1.77635	1.60822	NA	NA	NA	NA	NA	NA	NA
chr1_118186800_118187400	0.182983	0.142755	0.000651072	0.157642	-2.65745	-5.94396	0.116528	1.78096	1.62005	NA	NA	NA	NA	NA	NA	NA
chr1_118187400_118188000	0.0831778	0.11697	0.000981479	0.222092	-2.91771	-5.83406	0.125291	1.82488	1.65238	NA	NA	NA	NA	NA	NA	NA
chr1_1182000_1182600	0.229072	0.347325	0.00404368	0.190506	-1.91439	-5.53448	0.156202	2.01538	1.82491	NA	NA	NA	NA	NA	NA	NA
chr1_11823000_11823600	0.144502	0.00328163	7.77638e-05	-0.16364	-5.66871	-7.21491	0.110158	1.82357	1.65673	NA	NA	NA	NA	NA	NA	NA
chr1_11823600_11824200	0.802214	0.0229461	1.6922e-05	0.0258328	-4.25114	-7.97269	0.102515	1.80412	1.65214	NA	NA	NA	NA	NA	NA	NA
chr1_11828400_11829000	0.358385	0.00898717	3.78807e-05	-0.100089	-5.15554	-7.86677	0.107842	1.88642	1.71815	NA	NA	NA	NA	NA	NA	NA
chr1_11829000_11829600	0.840411	0.000853148	0.049357	-0.0261919	-6.27148	-3.2069	0.129307	1.7527	1.58681	NA	NA	NA	NA	NA	NA	NA
chr1_11829600_11830200	0.685124	0.00019424	0.0847353	0.0504029	-5.77175	-2.25537	0.123488	1.41997	1.27898	NA	NA	NA	NA	NA	NA	NA
chr1_1183200_1183800	0.392387	0.905709	5.02538e-06	0.10525	-0.196435	-7.74964	0.121853	1.64887	1.49248	NA	NA	NA	NA	NA	NA	NA
chr1_11832600_11833200	0.986698	0.174575	0.000946131	0.0021753	-2.50883	-5.83236	0.129735	1.81823	1.64609	NA	NA	NA	NA	NA	NA	NA
chr1_11833200_11833800	0.508441	0.0559597	1.11448e-05	0.0698136	-3.57179	-8.22815	0.104719	1.81963	1.66142	NA	NA	NA	NA	NA	NA	NA
chr1_11835000_11835600	0.998668	0.0134035	0.0865125	0.000242517	-5.41746	-3.36312	0.144432	2.10293	1.91841	NA	NA	NA	NA	NA	NA	NA
chr1_11835600_11836200	0.449275	0.000441725	0.00394673	0.0904476	-7.29163	-5.3275	0.11848	1.92002	1.75154	NA	NA	NA	NA	NA	NA	NA
chr1_1183800_1184400	0.819959	0.613044	1.25944e-07	0.0243519	0.698246	-7.77969	0.106362	1.37088	1.23796	0.400655	0.00178106	8.47793	1.84712	4.58981	0.000177501	0.000409692
chr1_11838000_11838600	0.391134	0.0607456	0.00011306	-0.0833984	-2.48411	-4.96801	0.0962975	1.29083	1.17251	NA	NA	NA	NA	NA	NA	NA
chr1_11838600_11839200	0.221228	0.0799441	1.6663e-07	-0.109771	-2.47749	-7.72494	0.08847	1.3824	1.24557	NA	NA	NA	NA	NA	NA	NA
chr1_11839200_11839800	0.330624	0.000115804	0.0240995	-0.115029	-6.86127	-3.43101	0.116939	1.62224	1.46892	NA	NA	NA	NA	NA	NA	NA
chr1_11839800_11840400	0.392584	0.0505598	1.92039e-05	0.0907405	-3.71454	-8.06531	0.105099	1.84811	1.6848	NA	NA	NA	NA	NA	NA	NA
chr1_11840400_11841000	0.709144	0.241334	1.98707e-06	0.0386406	-2.03041	-8.46737	0.102927	1.7097	1.54811	NA	NA	NA	NA	NA	NA	NA
chr1_11841000_11841600	0.575609	0.0571811	0.000294438	-0.0674273	-3.59326	-6.54809	0.119554	1.84002	1.66602	NA	NA	NA	NA	NA	NA	NA
chr1_11841600_11842200	0.164538	2.30924e-05	9.5076e-07	0.1696	2.98858	3.25348	0.119996	0.631733	0.571973	0.00422077	0.00199329	-0.264896	0.852197	-0.310839	0.75914	0.124909
chr1_11842200_11842800	0.649429	2.71551e-06	5.78096e-07	0.0496696	3.04785	2.99505	0.108527	0.566886	0.513269	0.0041589	0.00192224	0.0527943	0.764725	0.069037	0.945646	0.151831
chr1_11842800_11843400	0.647273	0.252143	0.984628	-0.0529603	1.08388	-0.0164022	0.114957	0.934131	0.846521	0.167499	0.306747	1.10029	1.26063	0.872803	0.393129	0.068235
chr1_1184400_1185000	0.223533	0.100677	7.46525e-05	-0.135198	-2.87416	-6.78237	0.109517	1.71431	1.55285	NA	NA	NA	NA	NA	NA	NA
chr1_11845800_11846400	0.528891	0.0112664	0.000466688	0.0714044	-4.60311	-5.95641	0.112501	1.74036	1.57595	NA	NA	NA	NA	NA	NA	NA
chr1_11846400_11847000	0.336739	0.0669818	0.0277196	-0.148641	-3.68232	-4.04118	0.153053	1.96078	1.77534	NA	NA	NA	NA	NA	NA	NA
chr1_11847000_11847600	0.421839	0.0375637	0.000984257	-0.100223	-4.09732	-6.10839	0.123615	1.91105	1.73055	NA	NA	NA	NA	NA	NA	NA
chr1_11847600_11848200	0.539928	0.000131093	0.33175	-0.0727551	-5.51333	-1.17244	0.117781	1.31577	1.19471	NA	NA	NA	NA	NA	NA	NA
chr1_11848200_11848800	0.705245	0.00493072	0.0772691	-0.0482183	-4.1609	-2.30803	0.126656	1.4058	1.27596	NA	NA	NA	NA	NA	NA	NA
chr1_11848800_11849400	0.234775	0.0688872	2.56021e-05	0.131246	-3.324	-7.65791	0.108958	1.78275	1.62964	NA	NA	NA	NA	NA	NA	NA
chr1_11849400_11850000	0.388263	0.0952507	2.7352e-05	0.0944789	-3.01667	-7.58158	0.108428	1.76956	1.62039	NA	NA	NA	NA	NA	NA	NA
chr1_1185000_1185600	0.162877	0.276039	6.04444e-05	-0.163536	-1.5266	-5.54168	0.11524	1.38419	1.24991	NA	NA	NA	NA	NA	NA	NA
chr1_11850000_11850600	0.16763	0.0230132	0.000199239	0.164323	-4.79046	-7.54632	0.117133	2.03405	1.86028	NA	NA	NA	NA	NA	NA	NA
chr1_1185600_1186200	0.150382	0.490179	0.00167891	-0.176708	-0.903925	-3.94862	0.120739	1.29908	1.18007	NA	NA	NA	NA	NA	NA	NA
chr1_118561800_118562400	0.949911	0.332144	0.0200892	0.0106765	-2.40284	-5.37015	0.168997	2.4505	2.22665	NA	NA	NA	NA	NA	NA	NA
chr1_11858400_11859000	0.2605	0.516996	4.61772e-05	-0.13235	-0.880017	-5.49916	0.116117	1.34721	1.21734	NA	NA	NA	NA	NA	NA	NA
chr1_11859000_11859600	0.337641	0.523535	0.0033067	-0.142823	-1.029	-4.49524	0.14734	1.60028	1.44735	NA	NA	NA	NA	NA	NA	NA
chr1_11865600_11866200	0.380531	0.0327936	0.000496987	0.113208	-4.44336	-6.88555	0.127808	2.01633	1.83186	NA	NA	NA	NA	NA	NA	NA
chr1_11868600_11869200	0.133871	0.123821	0.000617541	0.195573	-3.13601	-6.70657	0.128075	1.99901	1.81915	NA	NA	NA	NA	NA	NA	NA
chr1_11874600_11875200	0.151715	0.188239	0.00808777	-0.201255	-2.62244	-4.92808	0.137971	1.96227	1.77682	NA	NA	NA	NA	NA	NA	NA
chr1_11877600_11878200	0.765796	0.406402	0.0012398	-0.0399388	-1.24436	-4.6182	0.133255	1.4845	1.33826	NA	NA	NA	NA	NA	NA	NA
chr1_11878200_11878800	0.513609	0.230309	0.00561639	-0.0861117	-1.75997	-3.81944	0.130764	1.44696	1.31189	NA	NA	NA	NA	NA	NA	NA
chr1_11878800_11879400	0.200448	0.187365	2.1438e-05	-0.144085	-2.07546	-6.67067	0.110864	1.54985	1.40332	NA	NA	NA	NA	NA	NA	NA
chr1_11879400_11880000	0.301481	0.772854	3.71688e-06	-0.114245	-0.429424	-7.07205	0.109276	1.47865	1.33871	NA	NA	NA	NA	NA	NA	NA
chr1_11880600_11881200	0.760477	0.00191951	0.112175	-0.0412925	-5.67676	-2.52497	0.134616	1.7206	1.5579	NA	NA	NA	NA	NA	NA	NA
chr1_11881200_11881800	0.188718	0.0317922	0.253533	0.205789	-4.15045	-1.96094	0.154154	1.87194	1.69504	NA	NA	NA	NA	NA	NA	NA
chr1_11885400_11886000	0.608906	0.0179285	0.000538966	0.0614459	-4.8887	-6.72211	0.119242	1.9884	1.80125	NA	NA	NA	NA	NA	NA	NA
chr1_11886000_11886600	0.412065	0.0300246	0.00132385	0.102911	-4.41109	-6.11706	0.124276	1.96751	1.78425	NA	NA	NA	NA	NA	NA	NA
chr1_118876800_118877400	0.148408	0.324728	0.0187073	-0.202971	-1.86883	-4.14812	0.137996	1.87658	1.69924	NA	NA	NA	NA	NA	NA	NA
chr1_11889000_11889600	0.137182	0.00168297	0.00766746	0.18697	-6.61493	-5.05585	0.123509	1.97741	1.80958	NA	NA	NA	NA	NA	NA	NA
chr1_118899000_118899600	0.539816	0.00991407	0.00204171	0.0763672	-5.3445	-5.95269	0.123594	1.98317	1.81617	NA	NA	NA	NA	NA	NA	NA
chr1_118899600_118900200	0.0569966	0.0649115	0.0173547	0.280711	-4.14827	-4.9608	0.143634	2.1914	2.00687	NA	NA	NA	NA	NA	NA	NA
chr1_11891400_11892000	0.750535	0.415996	2.85542e-05	-0.0272857	-0.948593	-4.89604	0.0852891	1.15528	1.04938	NA	NA	NA	NA	NA	NA	NA
chr1_11892000_11892600	0.991922	0.925671	0.0186502	0.000622559	0.0535931	-1.263	0.061141	0.571196	0.517108	0.549845	0.017404	1.31659	0.770496	1.70875	0.10297	0.0229851
chr1_11892600_11893200	0.757732	0.56267	9.64411e-06	0.0311376	0.730723	-5.68684	0.100322	1.2528	1.13823	0.370345	0.00285831	6.41757	1.69265	3.79144	0.00114518	0.00129226
chr1_118947000_118947600	0.962355	0.618224	0.0135768	0.0075342	-1.14653	-5.3776	0.158727	2.28436	2.09162	NA	NA	NA	NA	NA	NA	NA
chr1_118983000_118983600	0.121146	0.015237	1.30237e-05	-0.162027	-4.88808	-8.68803	0.102525	1.93609	1.77116	NA	NA	NA	NA	NA	NA	NA
chr1_118983600_118984200	0.0813359	0.0290248	1.5624e-06	-0.160224	-4.26322	-9.47929	0.0898284	1.88926	1.71078	NA	NA	NA	NA	NA	NA	NA
chr1_118984200_118984800	0.197798	0.0249397	2.16074e-05	-0.132857	-3.44839	-6.35775	0.101612	1.48557	1.33816	NA	NA	NA	NA	NA	NA	NA
chr1_118984800_118985400	0.734013	0.00556746	0.000131069	-0.0357344	-4.59504	-5.9787	0.104504	1.57652	1.42681	NA	NA	NA	NA	NA	NA	NA
chr1_11898600_11899200	0.57024	0.0207259	0.000174621	-0.0646443	-4.66899	-7.2275	0.113022	1.94636	1.76331	NA	NA	NA	NA	NA	NA	NA
chr1_118986600_118987200	0.557447	0.0135256	0.00522049	-0.0753992	-4.55661	-4.7121	0.127553	1.77126	1.60351	NA	NA	NA	NA	NA	NA	NA
chr1_118989000_118989600	0.617557	0.000618916	0.00680935	-0.0536886	-5.2288	-3.63928	0.106767	1.41859	1.28188	NA	NA	NA	NA	NA	NA	NA
chr1_118989600_118990200	0.447	0.0262857	0.000414036	-0.0816075	-3.46094	-5.1974	0.106362	1.50544	1.36094	NA	NA	NA	NA	NA	NA	NA
chr1_118990200_118990800	0.191062	0.051225	0.00335439	-0.163774	-3.0277	-4.22994	0.123345	1.5109	1.36421	NA	NA	NA	NA	NA	NA	NA
chr1_118992600_118993200	0.0463555	0.0932278	0.00066589	0.278074	-3.78672	-7.31644	0.135671	2.20722	1.99822	NA	NA	NA	NA	NA	NA	NA
chr1_118993200_118993800	0.253911	0.141066	0.000130438	0.114643	-2.01045	-5.10879	0.0991783	1.34151	1.21876	NA	NA	NA	NA	NA	NA	NA
chr1_118993800_118994400	0.473035	0.13306	0.000109259	0.0717691	-1.99862	-5.03967	0.0991644	1.30603	1.18639	NA	NA	NA	NA	NA	NA	NA
chr1_118994400_118995000	0.415004	0.152804	7.16966e-05	0.0981268	-2.46896	-6.73099	0.119252	1.69721	1.53663	NA	NA	NA	NA	NA	NA	NA
chr1_118996800_118997400	0.742865	0.527683	0.000720074	0.0474294	-1.36727	-7.07061	0.143672	2.14787	1.94501	NA	NA	NA	NA	NA	NA	NA
chr1_118997400_118998000	0.94809	0.262707	0.00188552	0.00958734	-2.61506	-6.97811	0.146425	2.30511	2.11103	NA	NA	NA	NA	NA	NA	NA
chr1_118999200_118999800	0.762978	0.000212694	0.000425996	-0.0303752	-6.40348	-5.47325	0.100103	1.58677	1.43669	NA	NA	NA	NA	NA	NA	NA
chr1_118999800_119000400	0.182143	3.81932e-05	0.00207138	-0.136442	-7.42417	-4.80677	0.10066	1.62239	1.46882	NA	NA	NA	NA	NA	NA	NA
chr1_119000400_119001000	0.0249121	0.00292248	0.00106983	-0.261661	-5.68002	-5.716	0.112701	1.80302	1.63251	NA	NA	NA	NA	NA	NA	NA
chr1_119001000_119001600	0.0530255	0.0268886	0.0158439	-0.280628	-3.78048	-3.73402	0.141165	1.65137	1.48828	NA	NA	NA	NA	NA	NA	NA
chr1_119001600_119002200	0.914106	0.000291815	0.146161	-0.0142299	-5.90648	-2.00228	0.131176	1.50166	1.3536	NA	NA	NA	NA	NA	NA	NA
chr1_119002200_119002800	0.152249	6.2591e-05	0.65591	0.18309	-5.88568	-0.540973	0.125685	1.33077	1.20592	NA	NA	NA	NA	NA	NA	NA
chr1_119006400_119007000	0.569236	0.277757	0.390146	0.0843065	-1.60822	-1.15209	0.147014	1.46349	1.32749	NA	NA	NA	NA	NA	NA	NA
chr1_119061600_119062200	0.963633	0.000932516	0.0557991	-0.00610618	-7.23229	-3.6258	0.133166	2.03837	1.84588	NA	NA	NA	NA	NA	NA	NA
chr1_119139600_119140200	0.497687	6.90519e-05	0.000536371	0.0642662	-6.26883	-4.79996	0.0939884	1.4273	1.28564	NA	NA	NA	NA	NA	NA	NA
chr1_119140200_119140800	0.767169	1.49017e-06	0.00125573	-0.0262654	-7.92476	-4.44093	0.0881669	1.42661	1.28852	NA	NA	NA	NA	NA	NA	NA
chr1_11919000_11919600	0.61945	0.553011	0.00127308	0.0588372	-0.768862	-4.01994	0.11764	1.28612	1.16797	NA	NA	NA	NA	NA	NA	NA
chr1_11919600_11920200	0.22894	0.149392	0.00176823	0.149584	-1.98101	-4.07056	0.122613	1.3502	1.22312	NA	NA	NA	NA	NA	NA	NA
chr1_11922600_11923200	0.553753	0.106536	0.00403649	-0.0667949	-2.26885	-3.79533	0.111942	1.37714	1.25118	NA	NA	NA	NA	NA	NA	NA
chr1_11923200_11923800	0.385482	0.143985	0.00481387	-0.0993783	-2.03847	-3.69648	0.113379	1.37044	1.24516	NA	NA	NA	NA	NA	NA	NA
chr1_11929800_11930400	0.588564	0.00250805	0.00088169	0.0608398	-5.42812	-5.47051	0.111655	1.69371	1.53362	NA	NA	NA	NA	NA	NA	NA
chr1_119328000_119328600	0.0316513	0.319162	2.65034e-05	0.255891	-1.74963	-7.37255	0.115312	1.73657	1.57246	NA	NA	NA	NA	NA	NA	NA
chr1_119334000_119334600	0.571605	0.0531531	0.129797	0.079634	-3.52678	-2.48063	0.139725	1.77508	1.607	NA	NA	NA	NA	NA	NA	NA
chr1_11934000_11934600	0.631676	0.0990889	0.165696	0.0631047	-2.21536	-1.68336	0.130728	1.31499	1.19436	NA	NA	NA	NA	NA	NA	NA
chr1_11934600_11935200	0.832623	0.287295	0.565859	0.0355457	-1.72677	-0.842665	0.167203	1.60325	1.45664	NA	NA	NA	NA	NA	NA	NA
chr1_11936400_11937000	0.486577	0.00998169	2.4295e-05	-0.0683227	-4.34267	-6.88727	0.0973756	1.613	1.46065	NA	NA	NA	NA	NA	NA	NA
chr1_119368200_119368800	0.381278	0.00823077	0.000428056	-0.100581	-4.46017	-5.55482	0.113733	1.61202	1.45871	NA	NA	NA	NA	NA	NA	NA
chr1_119368800_119369400	0.780845	0.0232976	0.00144326	-0.0351126	-3.91808	-5.12708	0.125439	1.66729	1.5086	NA	NA	NA	NA	NA	NA	NA
chr1_11937000_11937600	0.371372	0.494159	7.30986e-05	-0.0967789	-0.851606	-4.90253	0.107165	1.23525	1.12076	NA	NA	NA	NA	NA	NA	NA
chr1_11937600_11938200	0.273481	0.621474	0.00488179	-0.155677	-0.721257	-3.88493	0.140394	1.45049	1.31093	NA	NA	NA	NA	NA	NA	NA
chr1_11938800_11939400	0.77318	0.125406	0.0687094	-0.0440463	-2.4605	-2.65039	0.151891	1.5752	1.42053	NA	NA	NA	NA	NA	NA	NA
chr1_11939400_11940000	0.979787	0.00688487	0.299779	0.00360021	-4.00956	-1.3422	0.141298	1.41438	1.27926	NA	NA	NA	NA	NA	NA	NA
chr1_11949600_11950200	0.713636	0.0615737	9.84257e-06	0.0375696	-3.27242	-7.71775	0.101721	1.70614	1.54662	NA	NA	NA	NA	NA	NA	NA
chr1_11950200_11950800	0.680589	0.0240994	1.69425e-05	0.0427123	-4.07084	-7.66088	0.103072	1.74285	1.58764	NA	NA	NA	NA	NA	NA	NA
chr1_11957400_11958000	0.440435	0.0295743	4.43345e-05	-0.0826225	-3.88181	-7.08192	0.106135	1.72642	1.56335	NA	NA	NA	NA	NA	NA	NA
chr1_11958000_11958600	0.65544	0.0358038	2.45383e-05	-0.046436	-3.67721	-7.24674	0.103362	1.69832	1.53788	NA	NA	NA	NA	NA	NA	NA
chr1_119611200_119611800	0.382901	0.158132	3.62957e-05	-0.0985634	-2.61795	-7.62015	0.111835	1.82353	1.65951	NA	NA	NA	NA	NA	NA	NA
chr1_119611800_119612400	0.83541	0.0552379	0.000403673	0.0251412	-3.81231	-6.7104	0.120295	1.9362	1.75329	NA	NA	NA	NA	NA	NA	NA
chr1_119612400_119613000	0.192647	0.0125516	0.00354135	0.161118	-4.56906	-4.89763	0.121787	1.7558	1.58961	NA	NA	NA	NA	NA	NA	NA
chr1_119622000_119622600	0.608644	0.0622345	8.3893e-06	0.0525723	-3.03473	-7.23675	0.101947	1.58639	1.43634	NA	NA	NA	NA	NA	NA	NA
chr1_119622600_119623200	0.549086	0.035532	2.97267e-06	0.0574477	-3.41052	-7.61741	0.0951501	1.57271	1.42395	NA	NA	NA	NA	NA	NA	NA
chr1_119623800_119624400	0.689533	0.0150891	0.00190745	0.0467712	-4.5631	-5.43023	0.116312	1.80456	1.64478	NA	NA	NA	NA	NA	NA	NA
chr1_119627400_119628000	0.0301857	0.398234	0.00168596	0.292302	-1.67242	-6.00448	0.130512	1.96056	1.79526	NA	NA	NA	NA	NA	NA	NA
chr1_119631600_119632200	0.219147	0.00502547	0.960899	-0.185844	-4.34415	-0.0658862	0.149096	1.47122	1.33633	NA	NA	NA	NA	NA	NA	NA
chr1_119632200_119632800	0.141655	0.0123388	0.000165261	-0.170874	-5.11039	-7.37936	0.114192	1.95872	1.79266	NA	NA	NA	NA	NA	NA	NA
chr1_119632800_119633400	0.0744987	0.00913284	0.000325953	-0.220701	-5.33263	-6.92446	0.120822	1.95566	1.77674	NA	NA	NA	NA	NA	NA	NA
chr1_11963400_11964000	0.212685	0.0101686	0.00136046	-0.150622	-5.18369	-6.01325	0.11912	1.93057	1.7588	NA	NA	NA	NA	NA	NA	NA
chr1_1196400_1197000	0.00828133	0.130949	0.00355762	-0.376966	-2.99617	-5.4285	0.136361	1.94696	1.76287	NA	NA	NA	NA	NA	NA	NA
chr1_11964000_11964600	0.174655	0.0583431	0.000271404	-0.161922	-3.38941	-6.2475	0.117373	1.74406	1.57892	NA	NA	NA	NA	NA	NA	NA
chr1_119646600_119647200	0.0937017	0.0743358	0.000438939	-0.204558	-3.21653	-6.05444	0.119412	1.75984	1.59337	NA	NA	NA	NA	NA	NA	NA
chr1_119647200_119647800	0.696063	0.0446554	3.24399e-05	-0.0420205	-3.74153	-7.60004	0.106869	1.81049	1.64275	NA	NA	NA	NA	NA	NA	NA
chr1_119648400_119649000	0.955369	0.120278	0.0385153	0.00863552	-3.14308	-3.83121	0.153427	1.98407	1.79624	NA	NA	NA	NA	NA	NA	NA
chr1_119649000_119649600	0.266691	0.062694	0.00282346	-0.136638	-3.49145	-5.23899	0.121465	1.82847	1.65653	NA	NA	NA	NA	NA	NA	NA
chr1_119711400_119712000	0.613646	0.00010217	2.17608e-05	-0.0487513	-7.56832	-7.64874	0.0958775	1.77283	1.61062	NA	NA	NA	NA	NA	NA	NA
chr1_119712000_119712600	0.507686	0.0576538	1.36019e-09	-0.0769606	-1.2357	4.37622	0.115233	0.634023	0.574068	0.0488012	0.00155047	-5.61192	0.855301	-6.56134	2.15501e-06	0
chr1_119712600_119713200	0.459902	0.00664897	3.52769e-15	-0.100787	1.56837	5.85271	0.135191	0.550685	0.498758	0.0134263	0.00148798	-4.28434	0.742976	-5.76646	1.21332e-05	1.8154e-05
chr1_119713200_119713800	0.473326	4.26863e-07	0.00347526	-0.0894776	-6.85378	3.24529	0.123715	1.1568	1.05099	0.0041589	0.0132674	-10.0991	1.56294	-6.46161	2.66514e-06	0
chr1_119724600_119725200	0.442153	1.80148e-05	0.606528	0.0944967	-6.12886	-0.59692	0.121848	1.27509	1.15072	NA	NA	NA	NA	NA	NA	NA
chr1_119725200_119725800	0.0888535	0.00026682	0.460232	-0.243168	-5.78935	0.9806	0.139771	1.46109	1.31631	0.00486685	0.134962	-6.76995	1.96658	-3.44249	0.00257594	0.00209901
chr1_119734800_119735400	0.181632	0.0143944	0.00015683	-0.156571	-4.65905	-6.86769	0.115372	1.82879	1.66161	NA	NA	NA	NA	NA	NA	NA
chr1_119735400_119736000	0.404401	0.01521	0.000212994	-0.102994	-5.00807	-7.27028	0.122343	1.98305	1.80177	NA	NA	NA	NA	NA	NA	NA
chr1_119736000_119736600	0.721105	0.248395	2.97164e-05	0.0425133	-2.20388	-7.93967	0.118334	1.88419	1.70621	NA	NA	NA	NA	NA	NA	NA
chr1_119736600_119737200	0.880364	0.843478	0.00127209	0.0146809	-0.220762	-3.4716	0.0969799	1.11154	1.00858	NA	NA	NA	NA	NA	NA	NA
chr1_119737200_119737800	0.962152	0.440597	0.00436917	0.00490755	-0.917067	-3.21536	0.102835	1.17846	1.07023	NA	NA	NA	NA	NA	NA	NA
chr1_119737800_119738400	0.630801	0.16826	0.000150243	-0.0576014	-2.23252	-5.98448	0.119021	1.5938	1.44315	NA	NA	NA	NA	NA	NA	NA
chr1_119738400_119739000	0.540097	0.597695	2.98536e-07	0.0632999	0.639256	-6.56386	0.102517	1.20262	1.0885	0.391511	0.00185949	7.20311	1.62208	4.44067	0.000251215	0.00052847
chr1_119739000_119739600	0.390703	0.997172	0.0247775	0.0800038	-0.0032983	-1.94817	0.0922931	0.925386	0.838277	NA	NA	NA	NA	NA	NA	NA
chr1_119739600_119740200	0.484983	0.234229	0.189866	0.078151	-1.35106	-1.35273	0.110975	1.12029	1.016	NA	NA	NA	NA	NA	NA	NA
chr1_119768400_119769000	0.494832	0.0101395	1.44161e-05	0.0725421	-5.04545	-8.33897	0.105387	1.8783	1.71076	NA	NA	NA	NA	NA	NA	NA
chr1_119769000_119769600	0.453425	0.0553976	1.80844e-05	0.0816944	-3.75221	-8.36576	0.108006	1.90697	1.74089	NA	NA	NA	NA	NA	NA	NA
chr1_11979600_11980200	0.695635	0.0955506	0.124123	0.0559257	-2.55527	-2.13686	0.142023	1.50031	1.36324	NA	NA	NA	NA	NA	NA	NA
chr1_119802600_119803200	0.477104	0.373909	0.00939687	0.106153	-1.79632	-4.93497	0.148039	1.99978	1.81718	NA	NA	NA	NA	NA	NA	NA
chr1_11980800_11981400	0.158372	0.0102602	0.0412543	-0.205817	-5.52522	-3.92196	0.143446	2.06045	1.8656	NA	NA	NA	NA	NA	NA	NA
chr1_119811000_119811600	0.260614	0.133728	0.000163699	0.142372	-3.13316	-7.71638	0.12494	2.05103	1.87315	NA	NA	NA	NA	NA	NA	NA
chr1_119811600_119812200	0.200754	0.167734	1.07074e-05	0.142955	-2.66549	-8.54413	0.110071	1.90049	1.72101	NA	NA	NA	NA	NA	NA	NA
chr1_119812200_119812800	0.254403	0.101849	0.000138546	0.141124	-3.35571	-7.67555	0.122215	2.00862	1.8395	NA	NA	NA	NA	NA	NA	NA
chr1_1198200_1198800	0.796898	0.0143437	0.0013982	0.0319772	-4.90245	-5.9363	0.123503	1.92326	1.7411	NA	NA	NA	NA	NA	NA	NA
chr1_119822400_119823000	0.870439	0.75806	0.00169644	-0.0220659	-0.598599	-5.84571	0.134508	1.93133	1.74892	NA	NA	NA	NA	NA	NA	NA
chr1_119823000_119823600	0.366619	0.469461	0.00630385	0.131883	-1.57808	-5.66958	0.144581	2.16285	1.97675	NA	NA	NA	NA	NA	NA	NA
chr1_11983200_11983800	0.859061	0.194698	0.0358612	-0.0257791	-1.97652	-2.93173	0.144333	1.50105	1.35446	NA	NA	NA	NA	NA	NA	NA
chr1_11983800_11984400	0.148457	0.00260628	0.0898073	0.193467	-4.60574	-2.25571	0.131551	1.44326	1.30057	NA	NA	NA	NA	NA	NA	NA
chr1_11984400_11985000	0.00766846	0.0156272	0.0112481	0.352499	-4.42896	-4.21884	0.126168	1.76136	1.59468	NA	NA	NA	NA	NA	NA	NA
chr1_119859000_119859600	0.199266	0.134824	0.95195	0.234962	-2.6956	0.0965976	0.180305	1.7697	1.59401	0.0951483	0.297389	-2.7922	2.38174	-1.17233	0.254839	0.0470896
chr1_119873400_119874000	0.743875	0.162605	0.0199961	0.0459154	-2.42813	-3.7372	0.139655	1.70991	1.54834	NA	NA	NA	NA	NA	NA	NA
chr1_119874000_119874600	0.628629	0.136123	0.722315	-0.0692785	-2.07386	-0.443281	0.142242	1.36617	1.23947	NA	NA	NA	NA	NA	NA	NA
chr1_119874600_119875200	0.231173	0.255085	0.00654151	-0.17222	-1.79212	-3.99584	0.141858	1.55426	1.39999	NA	NA	NA	NA	NA	NA	NA
chr1_119884800_119885400	0.0999412	0.192676	0.00140479	-0.221532	-2.68862	-6.33739	0.131839	2.03243	1.85962	NA	NA	NA	NA	NA	NA	NA
chr1_119893200_119893800	0.00701089	0.000341949	3.83775e-05	0.320476	2.58153	2.75422	0.113323	0.66506	0.602069	0.00505501	0.00399664	-0.172689	0.897101	-0.192496	0.849295	0.13766
chr1_119893800_119894400	0.42212	0.143551	0.0179765	0.0823985	1.00683	1.50413	0.101693	0.676127	0.61205	0.100419	0.0172597	-0.497298	0.912005	-0.54528	0.591591	0.0979054
chr1_119896200_119896800	0.453572	0.00983615	0.000308602	-0.0820904	-4.10572	-5.39417	0.108565	1.52176	1.37778	NA	NA	NA	NA	NA	NA	NA
chr1_119896800_119897400	0.898817	0.0156836	0.000807962	-0.0149892	-3.98168	-5.15179	0.117205	1.5844	1.43243	NA	NA	NA	NA	NA	NA	NA
chr1_119910000_119910600	0.338607	0.0649965	0.000314935	-0.119597	-3.71515	-6.99861	0.123628	1.96324	1.79062	NA	NA	NA	NA	NA	NA	NA
chr1_119910600_119911200	0.91351	0.0297087	7.52386e-05	-0.0127207	-4.39018	-7.78052	0.116453	1.95421	1.78237	NA	NA	NA	NA	NA	NA	NA
chr1_119919600_119920200	0.546654	0.728779	0.00749961	0.0881775	-0.644156	-4.68337	0.145159	1.84596	1.67122	NA	NA	NA	NA	NA	NA	NA
chr1_119920200_119920800	0.967385	0.676354	0.00981729	-0.00627509	-0.819403	-4.76416	0.152603	1.94991	1.76532	NA	NA	NA	NA	NA	NA	NA
chr1_1199400_1200000	0.0359594	0.0740462	0.0765309	0.309889	-3.24954	-2.91636	0.143249	1.77606	1.60809	NA	NA	NA	NA	NA	NA	NA
chr1_11997000_11997600	0.447675	0.103233	0.00039339	0.0961523	-3.33746	-7.04696	0.125506	2.00601	1.83716	NA	NA	NA	NA	NA	NA	NA
chr1_119981400_119982000	0.313782	0.114463	0.000511228	-0.123439	-2.77196	-5.84384	0.121148	1.72149	1.5586	NA	NA	NA	NA	NA	NA	NA
chr1_119982000_119982600	0.565294	0.334471	0.00421361	0.0791144	-1.81921	-5.09364	0.136558	1.86434	1.68793	NA	NA	NA	NA	NA	NA	NA
chr1_1200000_1200600	0.277467	0.00144147	0.239794	0.15539	-4.49267	1.43046	0.14132	1.32176	1.20052	0.00725792	0.0669489	-5.92312	1.78558	-3.3172	0.00343792	0.00251553
chr1_12001200_12001800	0.146246	0.0504798	4.07068e-07	-0.17232	2.61274	-6.95153	0.116518	1.29945	1.17053	0.0444033	0.00188305	9.56426	1.74892	5.46867	2.36343e-05	6.02743e-05
[truncated: 248,570+ more rows]
