# Supplementary material for: DNA methylation-environment interactions in the human genome
Source: bioRxiv. 2023 Dec 15:2023.05.19.541437. Originally published 2023 May 19. Preprint. [Version 2] doi: 10.1101/2023.05.19.541437 (PMC10245841; doi:10.1101/2023.05.19.541437)
Supplement: Supplement 16 — Supplementary File 16. Table of results from the model testing for the K562 endogenous gene expression response to IFNA. [file media-16.xlsx]

## Sheet: sheet1
Gene_ID	IFNA_beta	methylation_beta	percent_reads_mapping_to_unannotated_feature_beta	IFNA_se	methylation_se	percent_reads_mapping_to_unannotated_feature_se	IFNA_p	methylation_p	percent_reads_mapping_to_unannotated_feature_p	IFNA_FDR	ISRE_target_gene
ENSG00000002549	2.07793	-0.0179223	1.5424	0.0466944	0.0464023	2.5341	3.95282e-20	0.703769	0.550222	<0.0000136811499294687	1
ENSG00000014138	0.177812	-0.233785	-0.870826	0.137482	0.136781	7.56749	0.211959	0.104297	0.909638	0.295683	1
ENSG00000014216	0.0937954	0.0568393	-14.0022	0.0459956	0.0461634	2.58969	0.0561168	0.233795	3.65292e-05	0.135554	1
ENSG00000065989	-0.012953	0.116414	-10.5154	0.0714379	0.0700825	3.87341	0.858108	0.113708	0.0140455	0.570604	1
ENSG00000067066	2.66258	5.80646e-05	4.27304	0.0487596	0.0460363	2.48132	9.54968e-22	0.999007	0.101892	<0.0000136811499294687	1
ENSG00000068831	-0.033695	0.100309	-26.7299	0.133272	0.126791	7.20482	0.803215	0.438985	0.00156265	0.554182	1
ENSG00000068971	0.52119	-0.112652	-10.6637	0.13141	0.129993	7.30682	0.00087899	0.397364	0.161382	0.00418299	1
ENSG00000075142	0.709175	-0.00563537	-0.521735	0.0546812	0.0549761	3.00573	1.12715e-10	0.919469	0.864099	<0.0000136811499294687	1
ENSG00000078808	0.00819063	-0.0158001	-16.9029	0.0518312	0.0519062	2.93294	0.876165	0.764255	1.71423e-05	0.576394	1
ENSG00000090339	-0.0447709	-0.20182	-8.92227	0.065823	0.0651	3.67594	0.5049	0.00608107	0.0257302	0.456518	1
ENSG00000092010	0.7545	-0.115931	0.583579	0.0645253	0.0651468	3.58461	6.18958e-10	0.0917425	0.872457	<0.0000136811499294687	1
ENSG00000092295	0.776881	-0.394033	19.8801	0.38677	0.399641	21.6533	0.0595443	0.33699	0.370489	0.140663	1
ENSG00000092330	0.374261	0.0270566	-8.74789	0.0876342	0.0865283	4.7731	0.000443869	0.758046	0.083141	0.00196778	1
ENSG00000100441	-0.0293075	-0.09159	-3.4222	0.0584072	0.0578594	3.21166	0.621799	0.130534	0.300465	0.495931	1
ENSG00000100445	-0.0213897	-0.302795	-3.08103	0.228819	0.228078	12.8076	0.926538	0.200615	0.812565	0.591621	1
ENSG00000100889	0.10669	-0.0854626	-10.9745	0.0505393	0.0506336	2.84796	0.04876	0.108385	0.00113227	0.12371	1
ENSG00000100897	0.180738	0.0239834	1.26242	0.0696926	0.0695932	3.79257	0.0181793	0.734302	0.743013	0.0640896	1
ENSG00000100908	0.301356	-0.414286	-4.94456	0.184398	0.184961	10.4839	0.119264	0.0377221	0.642755	0.211835	1
ENSG00000100911	0.941179	-0.0735464	-4.17688	0.0552194	0.0553186	3.05133	1.09002e-12	0.199997	0.187587	<0.0000136811499294687	1
ENSG00000100918	2.43074	-0.206901	-0.459424	0.185022	0.163819	8.63693	9.09607e-11	0.222428	0.958154	<0.0000136811499294687	1
ENSG00000100938	0.0716831	-0.102318	-1.88933	0.058149	0.0578255	3.20079	0.233252	0.0934635	0.562219	0.311425	1
ENSG00000100949	0.00123493	-0.0375828	-9.75312	0.0981162	0.0958226	5.33986	0.990094	0.699426	0.084117	0.606519	1
ENSG00000105364	-0.151655	0.173578	-18.5156	0.0654644	0.0635843	3.5596	0.0322914	0.0135983	5.68645e-05	0.0956157	1
ENSG00000105397	0.0358155	-0.0300031	-6.09323	0.0447094	0.0447614	2.49459	0.433355	0.511033	0.0249241	0.424688	1
ENSG00000105401	0.0669189	-0.0363264	-11.9023	0.0425183	0.0426945	2.3998	0.132621	0.405837	9.63259e-05	0.225393	1
ENSG00000106366	0.846738	-0.134225	5.34221	0.160084	0.160524	8.68624	4.70384e-05	0.413832	0.546104	0.000127366	1
ENSG00000106367	-0.120904	-0.112905	-5.15352	0.069375	0.0685363	3.81957	0.0981325	0.116524	0.193697	0.189318	1
ENSG00000106397	0.129357	-0.058889	-10.6005	0.0639424	0.0639645	3.58384	0.0579103	0.369195	0.0083063	0.138289	1
ENSG00000106400	0.044504	0.0561771	-11.6552	0.0940277	0.0928727	5.16824	0.641584	0.552675	0.0365758	0.500185	1
ENSG00000106404	0.0648722	-0.197849	-8.33784	0.104986	0.103262	5.80453	0.544238	0.0711014	0.167733	0.472051	1
ENSG00000106526	-0.0515764	0.153734	9.47426	0.164659	0.160654	8.44415	0.757642	0.35106	0.276354	0.540284	1
ENSG00000107404	-0.13635	-0.0781285	-26.6082	0.0742482	0.07355	4.23002	0.0825765	0.301922	5.75953e-06	0.171184	1
ENSG00000110046	0.27942	0.0167898	-8.94166	0.0669422	0.0669545	3.72386	0.000551207	0.804787	0.0271513	0.00261047	1
ENSG00000110047	0.166218	-0.0404994	-17.5273	0.0680874	0.0676867	3.83059	0.0249934	0.55694	0.000224842	0.0798412	1
ENSG00000116668	0.713249	0.0630512	6.35042	0.137202	0.13704	7.20728	5.72443e-05	0.650862	0.389669	0.000161852	1
ENSG00000116679	0.117966	0.210935	-0.122764	0.0656035	0.0655297	3.56028	0.0886478	0.00467826	0.972866	0.179124	1
ENSG00000117614	-0.0131366	0.0624024	4.04155	0.0559578	0.0558902	3.0462	0.817	0.278628	0.200889	0.559131	1
ENSG00000117616	0.366311	-0.0708874	3.61547	0.0659484	0.0665919	3.65111	2.665e-05	0.300927	0.334954	<0.0000136811499294687	1
ENSG00000118579	0.108909	0.0656076	5.39428	0.0530438	0.053283	2.90234	0.0546109	0.233779	0.0792236	0.13367	1
ENSG00000121486	0.162421	0.0991531	2.21822	0.0715223	0.0712167	3.85368	0.0354304	0.180507	0.57188	0.100504	1
ENSG00000126391	0.0432027	-0.132636	-13.1104	0.066102	0.0655238	3.70566	0.521503	0.0577726	0.00229823	0.463105	1
ENSG00000126890	0.117919	-0.0779018	-31.3931	0.170029	0.164028	9.55994	0.49668	0.640449	0.00405113	0.453128	1
ENSG00000127054	0.00235486	-0.0677831	-10.0235	0.0508992	0.0511567	2.87219	0.963599	0.201454	0.00255945	0.601085	1
ENSG00000127399	0.102516	0.101427	-16.9264	0.0982861	0.0951641	5.31069	0.310497	0.300352	0.00501809	0.359977	1
ENSG00000128581	-0.0810021	-0.169926	-10.8124	0.164653	0.159229	8.96614	0.628592	0.299751	0.243191	0.495931	1
ENSG00000129353	-0.121468	-0.0468733	1.29205	0.0695964	0.0688633	3.78358	0.0976755	0.50459	0.736621	0.18877	1
ENSG00000129559	-0.0172265	-0.157787	-5.70458	0.105029	0.102793	5.7364	0.871514	0.14187	0.332954	0.575161	1
ENSG00000130810	0.169924	0.0398994	-22.3561	0.1835	0.176755	9.98906	0.366472	0.823908	0.0378596	0.390748	1
ENSG00000130811	0.066619	0.00693563	-12.7532	0.0504593	0.0506439	2.84326	0.203006	0.892565	0.000274814	0.288483	1
ENSG00000130813	3.42565	0.120285	-7.53164	0.134803	0.102479	5.42467	9.64855e-16	0.255523	0.181663	<0.0000136811499294687	1
ENSG00000130816	-0.026903	0.0483483	-0.300521	0.0329584	0.0332778	1.84628	0.42483	0.163171	0.872481	0.419653	1
ENSG00000130826	-0.0371977	0.0213688	3.08276	0.038689	0.0390873	2.16154	0.34884	0.591185	0.17063	0.381294	1
ENSG00000130830	0.18162	-0.0402034	0.165391	0.0345428	0.0350116	1.94718	5.03506e-05	0.26562	0.933231	0.000150015	1
ENSG00000131584	0.140616	-0.00459608	-18.0438	0.0846047	0.0837022	4.72712	0.113517	0.956805	0.00122868	0.206334	1
ENSG00000131591	0.022798	0.109225	-12.3661	0.0809319	0.0789787	4.3782	0.781335	0.183296	0.011096	0.547744	1
ENSG00000133884	-0.028704	0.104864	-5.21047	0.0491078	0.0488401	2.69365	0.566005	0.0454051	0.0686635	0.480213	1
ENSG00000133895	0.0273536	0.0675815	-16.7735	0.0626772	0.0617058	3.46478	0.66763	0.287607	0.000124974	0.508789	1
ENSG00000135899	3.93223	-0.0242945	4.20753	0.0824463	0.0631874	3.34928	1.1215e-20	0.705046	0.224806	<0.0000136811499294687	1
ENSG00000139908	0.214545	0.217312	39.0352	0.343051	0.360823	17.2289	0.539418	0.554376	0.0358073	0.470314	1
ENSG00000146670	0.0783929	-0.0521963	-8.55824	0.041807	0.0418679	2.34408	0.0768057	0.228213	0.00178385	0.164167	1
ENSG00000149792	-0.0779992	0.00488185	-4.46124	0.0559499	0.0554197	3.06719	0.179967	0.930762	0.162724	0.269945	1
ENSG00000149806	0.0710927	-0.0316315	-7.98732	0.0485243	0.0488991	2.73691	0.159844	0.525736	0.00905281	0.252376	1
ENSG00000149809	0.103702	0.0122258	-20.5025	0.120711	0.116682	6.62388	0.401388	0.917689	0.0061473	0.407746	1
ENSG00000149823	-0.0512731	-0.0494904	-21.2263	0.0665438	0.0658283	3.75171	0.450815	0.461713	2.14077e-05	0.431404	1
ENSG00000152778	9.89307	-0.081648	-2.10133	0.535777	0.115649	6.66044	2.71486e-13	0.489068	0.755952	<0.0000136811499294687	1
ENSG00000157326	-0.0801164	0.075272	-8.40509	0.185044	0.178523	9.82219	0.670098	0.678195	0.403202	0.509529	1
ENSG00000157379	0.297701	-0.0579327	-8.09358	0.089557	0.0885794	4.91935	0.00370376	0.521223	0.116962	0.0174574	1
ENSG00000157978	-0.0964432	-0.00681371	-8.15901	0.0656346	0.0643508	3.57965	0.158686	0.916825	0.0348354	0.251588	1
ENSG00000160072	-0.0405416	0.109394	-24.8301	0.0894962	0.0872768	4.95971	0.655868	0.225813	8.69757e-05	0.505517	1
ENSG00000160075	-0.116296	0.0902049	-3.94634	0.0443236	0.0443789	2.45865	0.0170456	0.0568431	0.125571	0.0609202	1
ENSG00000160087	-0.196378	0.0217761	-14.5457	0.0561507	0.0551495	3.10077	0.00251686	0.697507	0.000174087	0.0122161	1
ENSG00000160219	0.202571	0.0113903	0.402977	0.0591264	0.0590898	3.23265	0.00295131	0.849265	0.902152	0.0141843	1
ENSG00000160963	0.58107	-0.741251	21.3505	0.704915	0.743007	41.3918	0.420364	0.331449	0.612152	0.417382	1
ENSG00000161847	-0.133302	0.0938665	-23.771	0.0714948	0.0695943	3.95675	0.0783522	0.193846	1.02895e-05	0.165886	1
ENSG00000162298	-0.089046	-0.0143697	-8.27388	0.061985	0.0615573	3.43271	0.167694	0.818011	0.0266449	0.25972	1
ENSG00000162300	0.0836154	-0.327184	-33.155	0.178754	0.174057	10.3283	0.645467	0.0761396	0.00477049	0.501654	1
ENSG00000162571	-0.990404	-1.65433	-32.0498	0.965828	0.975222	57.4041	0.318501	0.10674	0.583384	0.364095	1
ENSG00000162576	-0.0708438	-0.0740042	-26.2417	0.121636	0.116842	6.76043	0.567378	0.534317	0.00106271	0.480835	1
ENSG00000168061	-0.0166118	0.0609843	-36.2616	0.0916652	0.087198	5.09361	0.858182	0.4931	1.11706e-06	0.570604	1
ENSG00000168062	3.30198	0.00676547	-0.599565	0.124141	0.0995936	5.24715	4.27082e-16	0.946576	0.910271	<0.0000136811499294687	1
ENSG00000168066	-0.0449263	0.0269762	-7.29911	0.0441106	0.0444194	2.48071	0.321704	0.5511	0.0085923	0.366104	1
ENSG00000168067	0.0685801	0.0765762	-6.7156	0.105213	0.10263	5.61405	0.52261	0.465051	0.246864	0.463105	1
ENSG00000168394	4.85325	-0.23232	-0.908091	0.116909	0.0775698	4.22652	1.39559e-19	0.00765969	0.832253	<0.0000136811499294687	1
ENSG00000169871	1.39242	-0.0361379	4.00481	0.06199	0.0629394	3.45581	8.65862e-15	0.572834	0.261393	<0.0000136811499294687	1
ENSG00000169972	-0.0674308	-0.0315737	-15.5852	0.112296	0.108623	6.12113	0.555546	0.774567	0.0200802	0.475809	1
ENSG00000171219	-0.0926046	-0.0466165	-16.8977	0.0834738	0.0808891	4.58317	0.281612	0.571423	0.00164578	0.343162	1
ENSG00000174276	-0.188311	0.432274	-19.3403	0.234544	0.220581	11.871	0.432334	0.0654198	0.120342	0.424122	1
ENSG00000175756	-0.00204522	-0.0440297	-28.8756	0.0734532	0.0726257	4.18676	0.978088	0.551782	1.71825e-06	0.604091	1
ENSG00000176022	-0.0796121	0.039144	-15.5505	0.0879059	0.0843768	4.73507	0.376875	0.64817	0.00404842	0.395639	1
ENSG00000179403	0.0882192	-0.0719193	-29.5049	0.182811	0.174866	10.1596	0.635115	0.685635	0.00933701	0.497455	1
ENSG00000181026	0.190924	-0.056251	-6.71289	0.0696355	0.0692059	3.84364	0.013257	0.426764	0.097467	0.0503177	1
ENSG00000181991	-0.20844	-0.00739872	-1.31755	0.116699	0.112447	6.1539	0.0906376	0.948252	0.832833	0.181582	1
ENSG00000183726	0.82864	-0.0217844	3.37777	0.0372395	0.0377829	2.07388	1.02284e-14	0.571247	0.120444	<0.0000136811499294687	1
ENSG00000185404	1.48126	-0.0945726	7.16571	0.0722528	0.0716859	3.85497	4.34428e-14	0.203329	0.0791897	<0.0000136811499294687	1
ENSG00000187010	-0.0767055	-0.0364678	-1.7162	0.103485	0.100967	5.53048	0.467952	0.722091	0.759822	0.43975	1
ENSG00000187608	6.27501	-0.153119	-6.72404	0.0859545	0.0529162	2.90792	4.78065e-24	0.00955303	0.0325744	<0.0000136811499294687	1
ENSG00000187630	0.230455	-0.339204	-11.4432	0.146952	0.145571	8.31925	0.133935	0.0314112	0.185556	0.227048	1
ENSG00000187961	0.0861447	0.14111	-21.02	0.080479	0.0783635	4.39803	0.298337	0.0882318	0.000143182	0.35286	1
ENSG00000188157	1.61278	-0.107411	-17.5707	0.0667725	0.0673196	3.79237	2.38591e-15	0.127694	0.000197876	<0.0000136811499294687	1
ENSG00000188290	3.0782	-0.506207	-30.14	0.11919	0.0985884	5.80875	7.23229e-16	6.57712e-05	5.84722e-05	<0.0000136811499294687	1
ENSG00000188672	0.156796	-0.184249	-5.02512	0.108666	0.107506	5.99539	0.16592	0.103422	0.412739	0.258531	1
ENSG00000188707	-0.0562956	0.0127243	-4.96501	0.0569756	0.0566499	3.14231	0.335989	0.824766	0.131203	0.375248	1
ENSG00000188976	-0.0635533	0.00971506	-13.6317	0.0490595	0.0492351	2.76849	0.211254	0.84575	0.000104195	0.295367	1
ENSG00000196456	0.314915	-0.142214	-31.5064	0.119869	0.116713	6.85692	0.0169252	0.238494	0.000215446	0.0605403	1
ENSG00000196943	0.194446	0.0731606	0.517899	0.0825593	0.0817216	4.41887	0.0298412	0.382268	0.907975	0.0908868	1
ENSG00000197785	-0.145887	-0.0399974	-18.0297	0.0724192	0.0713127	4.0442	0.0588765	0.581678	0.000292004	0.139666	1
ENSG00000204178	0.0443303	0.00968025	6.18242	0.0540519	0.0540989	2.94219	0.422676	0.859951	0.0497023	0.418137	1
ENSG00000204256	0.0701255	-0.0355188	1.60476	0.0362853	0.0367312	2.03907	0.0688914	0.346138	0.441339	0.154295	1
ENSG00000204264	3.46707	0.0220999	-1.45217	0.205915	0.15041	7.5319	1.34624e-12	0.884791	0.849234	<0.0000136811499294687	1
ENSG00000204267	1.90724	0.0202988	6.45659	0.0714402	0.0692552	3.68976	3.99769e-16	0.772739	0.0968688	<0.0000136811499294687	1
ENSG00000204710	0.129577	-0.110013	-16.7625	0.0958588	0.0934465	5.328	0.192906	0.254148	0.00549523	0.281382	1
ENSG00000213465	0.0226695	-0.125656	-19.111	0.100664	0.0984086	5.61172	0.824317	0.217588	0.0030895	0.560899	1
ENSG00000213903	0.354972	-0.142065	-0.717194	0.101291	0.100874	5.53956	0.002477	0.175773	0.898398	0.0120292	1
ENSG00000214022	0.0792089	-0.0149479	-18.9545	0.0478003	0.047919	2.71261	0.114526	0.758607	1.44014e-06	0.207339	1
ENSG00000214253	0.0418499	-0.0122317	-15.713	0.0760635	0.0748721	4.21616	0.588829	0.872018	0.00150465	0.488354	1
ENSG00000221978	0.0560276	-0.112234	2.29681	0.056819	0.0574981	3.19064	0.33694	0.0663973	0.480694	0.375555	1
ENSG00000224051	0.00405944	-0.089719	-12.7432	0.102107	0.0996787	5.60373	0.968717	0.379754	0.0352052	0.601799	1
ENSG00000242485	0.0124892	0.0364108	-9.43574	0.0646419	0.063948	3.55831	0.848923	0.576012	0.0160645	0.567638	1
ENSG00000244165	-0.345709	-0.0908274	5.4988	0.195847	0.188177	10.2802	0.0941903	0.635047	0.599156	0.185492	1
ENSG00000000419	-0.062913	0.0895903	1.50591	0.0661386	0.065348	3.55183	0.353867	0.186943	0.676514	0.383886	0
ENSG00000000457	0.124897	-0.0104807	-1.25692	0.111311	0.108737	5.92234	0.276327	0.924261	0.834267	0.339604	0
ENSG00000000460	-0.165839	0.0846201	9.36438	0.0811719	0.0798531	4.27185	0.0556995	0.303052	0.0415134	0.134917	0
ENSG00000000971	0.544266	-0.0361743	8.47769	0.04351	0.0441963	2.40962	2.05005e-10	0.423594	0.00240167	<0.0000136811499294687	0
ENSG00000001036	-0.0546657	0.0915601	-5.93245	0.0527692	0.0521212	2.87579	0.313709	0.0956711	0.0535875	0.362109	0
ENSG00000001084	-0.178484	-0.101539	8.4002	0.107131	0.104471	5.65164	0.11271	0.343737	0.154196	0.205236	0
ENSG00000001167	-0.128291	0.0478674	1.74529	0.0688457	0.0674581	3.66726	0.0785046	0.486892	0.639762	0.165955	0
ENSG00000001460	0.0577115	-0.0887397	3.81882	0.116897	0.115294	6.25828	0.627386	0.451299	0.549221	0.495931	0
ENSG00000001461	-0.15934	0.0901927	2.6723	0.071049	0.0700889	3.80971	0.0375085	0.214172	0.491839	0.104117	0
ENSG00000001497	-0.0845409	0.136928	-2.36199	0.0589938	0.0586632	3.21652	0.168686	0.0311565	0.472041	0.260822	0
ENSG00000001617	0.188187	-0.0613699	-29.26	0.18208	0.175236	10.2013	0.314801	0.730172	0.0100932	0.362284	0
ENSG00000001629	0.760425	0.0541936	7.51335	0.0605443	0.0610656	3.27631	1.91739e-10	0.386329	0.0338632	<0.0000136811499294687	0
ENSG00000001630	-0.0415845	-0.0875139	-11.4689	0.156363	0.15034	8.47871	0.793249	0.567588	0.192619	0.550641	0
ENSG00000001631	-0.0773376	-0.150041	12.2273	0.129997	0.127822	6.87204	0.559175	0.255494	0.0917876	0.477481	0
ENSG00000002016	0.0665367	0.0314522	4.2558	0.136022	0.133701	7.16436	0.630532	0.81663	0.559759	0.496098	0
ENSG00000002330	0.210031	-0.158917	-46.3581	0.270035	0.257978	15.501	0.446617	0.545465	0.00773249	0.429728	0
ENSG00000002586	0.0166626	-0.157922	-9.95005	0.0728003	0.0717593	4.04053	0.821497	0.0408056	0.0239111	0.560018	0
ENSG00000002834	-0.0399883	-0.0820261	-6.61994	0.0473397	0.0476573	2.66994	0.409167	0.102061	0.0230863	0.411198	0
ENSG00000002919	0.0394277	-0.0537651	0.435099	0.087231	0.0858593	4.69339	0.65658	0.538907	0.927144	0.505781	0
ENSG00000003056	-0.184668	-0.0503443	1.94847	0.0561255	0.0555545	3.05709	0.00399355	0.376585	0.531773	0.018703	0
ENSG00000003096	-0.20526	-0.00795263	3.6991	0.173214	0.166075	8.97306	0.251157	0.962325	0.684943	0.323344	0
ENSG00000003147	0.13183	-0.0376568	5.25622	0.0776974	0.0774081	4.20179	0.106674	0.632401	0.226691	0.199137	0
ENSG00000003249	-0.164429	-0.0899284	-7.54042	0.0992513	0.0956179	5.34454	0.114605	0.359196	0.175037	0.20747	0
ENSG00000003393	-0.147983	0.0952402	4.26259	0.0734407	0.0718942	3.87567	0.0588161	0.201546	0.285645	0.139649	0
ENSG00000003400	0.39874	0.0350032	6.17781	0.0707816	0.0709718	3.81445	2.25414e-05	0.627731	0.122404	<0.0000136811499294687	0
ENSG00000003402	0.365107	0.0253122	0.38033	0.0414282	0.041745	2.29353	5.2014e-08	0.551719	0.870109	<0.0000136811499294687	0
ENSG00000003436	-0.143359	0.0453437	4.858	0.0681002	0.0676661	3.68924	0.0493308	0.511146	0.204137	0.125027	0
ENSG00000003509	-0.0997248	0.193924	3.16285	0.119703	0.116178	6.15521	0.415516	0.112073	0.613498	0.414875	0
ENSG00000003756	0.00650335	-0.00404708	3.56668	0.0716215	0.0710617	3.87224	0.928635	0.9552	0.368973	0.591912	0
ENSG00000004059	-0.0357496	-0.0880474	-11.7121	0.0621528	0.0617934	3.47665	0.572159	0.171006	0.00335344	0.482415	0
ENSG00000004142	-0.102747	0.062423	-4.3348	0.0498655	0.0497246	2.75322	0.0538407	0.225116	0.132491	0.132411	0
ENSG00000004399	-0.0780167	0.0968411	-10.0638	0.0693964	0.0677703	3.74986	0.275433	0.169842	0.0150063	0.339285	0
ENSG00000004455	-0.102212	0.0335461	0.811846	0.0355521	0.0358767	1.99031	0.00994708	0.361928	0.688074	0.0404586	0
ENSG00000004478	-0.20124	0.119392	-4.4916	0.0464832	0.0460801	2.54354	0.000389344	0.0182718	0.0940714	0.00163911	0
ENSG00000004487	-0.07171	0.055966	1.19151	0.0392114	0.0395404	2.18714	0.0837532	0.173719	0.592475	0.172941	0
ENSG00000004534	0.0568872	-0.00420966	0.855111	0.054862	0.0548573	3.01382	0.313267	0.939663	0.779799	0.361745	0
ENSG00000004660	-0.361297	-0.182191	-4.31049	0.167096	0.158812	8.86913	0.0440623	0.266052	0.632721	0.115766	0
ENSG00000004700	0.0235885	-0.0947263	14.8943	0.0636695	0.0638156	3.427	0.71527	0.154709	0.000374943	0.526479	0
ENSG00000004766	-0.0185655	0.06994	4.15934	0.0772334	0.075837	4.07438	0.812703	0.368387	0.320614	0.558241	0
ENSG00000004777	0.0118129	-0.19126	-9.61617	0.0965668	0.0950523	5.35563	0.903971	0.0591415	0.0890803	0.584098	0
ENSG00000004779	-0.0198265	0.0258238	-8.38704	0.0545188	0.0540622	3.00656	0.720271	0.638535	0.0119627	0.527975	0
ENSG00000004864	-0.080333	-0.0162967	0.384073	0.0474992	0.047384	2.61324	0.107727	0.734815	0.884759	0.199919	0
ENSG00000004866	0.0388126	0.0877194	-0.314421	0.0670245	0.0663194	3.60913	0.569585	0.202213	0.931522	0.481478	0
ENSG00000004897	-0.0475687	0.184388	7.47927	0.0520458	0.0520975	2.81572	0.372599	0.00229133	0.0159113	0.393598	0
ENSG00000004939	-0.0997072	-0.33669	3.56855	0.103095	0.102202	5.67269	0.346069	0.00395731	0.537065	0.380184	0
ENSG00000004961	-0.045121	0.112089	-3.25464	0.0637697	0.0626018	3.42008	0.48812	0.0899097	0.35367	0.448233	0
ENSG00000004975	-0.167205	-0.0828243	-12.9326	0.0637281	0.0625512	3.53054	0.0170487	0.201749	0.00173621	0.0609202	0
ENSG00000005007	0.00476724	0.0280887	-11.4052	0.0485264	0.048608	2.72368	0.922808	0.570392	0.000534933	0.590482	0
ENSG00000005020	-0.0543163	-0.0714831	9.01394	0.0858948	0.0849643	4.59717	0.534964	0.411008	0.0652887	0.468345	0
ENSG00000005022	-0.0148872	-0.00401618	-0.357466	0.0333964	0.0337536	1.87726	0.660985	0.906582	0.851074	0.507264	0
ENSG00000005059	0.415264	-0.315535	10.2503	0.159848	0.16274	8.84023	0.0180068	0.0680734	0.261136	0.0635456	0
ENSG00000005075	-0.0849642	-0.0731243	-13.5805	0.0817272	0.0800962	4.51064	0.312046	0.373122	0.00739949	0.361047	0
ENSG00000005100	-0.186119	0.206897	4.9885	0.0811043	0.079228	4.22125	0.0337552	0.017499	0.252412	0.0976087	0
ENSG00000005156	-0.0620473	-0.0529727	3.99261	0.0486919	0.0487303	2.6773	0.218487	0.291104	0.152902	0.30041	0
ENSG00000005175	-0.00113878	0.207656	2.70332	0.0699601	0.069572	3.7578	0.987189	0.00783259	0.480977	0.605866	0
ENSG00000005187	-0.0426918	0.055284	4.5652	0.0420309	0.0424881	2.34479	0.322986	0.209326	0.067034	0.366921	0
ENSG00000005189	-0.0555126	-0.0934205	3.40924	0.0524738	0.0523219	2.87757	0.303843	0.0907428	0.25125	0.355739	0
ENSG00000005194	-0.110216	-0.00277249	-3.43827	0.0613613	0.0607519	3.35813	0.0889724	0.964094	0.319227	0.179526	0
ENSG00000005206	0.0614052	-0.0849398	-13.1987	0.0770923	0.0764863	4.30861	0.435932	0.281134	0.0065938	0.425761	0
ENSG00000005238	0.403347	-0.201715	-6.83881	0.129216	0.128417	7.19211	0.00580189	0.133342	0.354041	0.0259526	0
ENSG00000005249	-0.301359	0.0942496	0.291668	0.0479299	0.0479041	2.64569	5.79276e-06	0.0644552	0.913415	<0.0000136811499294687	0
ENSG00000005302	0.00144314	-0.0430972	1.01506	0.0667993	0.0662736	3.63549	0.982997	0.523573	0.783212	0.605086	0
ENSG00000005339	-0.0311395	0.0611629	-1.09271	0.0563115	0.0562201	3.09286	0.586956	0.290734	0.727896	0.487806	0
ENSG00000005379	0.283122	-0.00139939	6.3036	0.186961	0.186219	9.95078	0.147	0.994085	0.534249	0.241719	0
ENSG00000005436	-0.0406635	-0.00361753	11.1334	0.0956992	0.0945682	5.03632	0.67585	0.9699	0.0400033	0.511937	0
ENSG00000005448	-0.0764381	0.265818	-22.6114	0.207846	0.196327	10.8814	0.717264	0.192215	0.0520294	0.526863	0
ENSG00000005469	0.286227	-0.0110913	-0.00727042	0.166009	0.164141	8.90409	0.101508	0.946858	0.999357	0.193147	0
ENSG00000005483	-0.0622146	0.0909886	12.7313	0.0617154	0.0620513	3.35468	0.326539	0.159506	0.00129086	0.368711	0
ENSG00000005486	0.0422743	-0.142102	-9.11673	0.0646422	0.064429	3.62142	0.521253	0.0404122	0.0213248	0.463105	0
ENSG00000005700	0.116771	0.136749	8.35672	0.0750303	0.0751187	4.02539	0.136735	0.0850665	0.0522318	0.23049	0
ENSG00000005801	-0.152125	0.0348117	12.5274	0.0583977	0.0580634	3.12093	0.0177387	0.55615	0.000789393	0.0627206	0
ENSG00000005810	0.267449	0.188871	10.8547	0.07895	0.0793738	4.2125	0.00321594	0.02839	0.0188258	0.0154622	0
ENSG00000005812	-0.116599	0.263081	27.9802	0.141847	0.141471	7.07278	0.42164	0.0790735	0.000899171	0.417638	0
ENSG00000005889	0.0107328	0.0746106	9.60146	0.08421	0.0835334	4.4571	0.89997	0.38334	0.0447697	0.583263	0
ENSG00000005893	0.405458	-0.0271505	9.47831	0.0397805	0.0404753	2.21646	5.57035e-09	0.51072	0.000438333	<0.0000136811499294687	0
ENSG00000005961	-0.126998	-0.0234743	-9.63156	0.0920276	0.0892061	4.9657	0.184192	0.795373	0.067979	0.273509	0
ENSG00000006007	0.0603963	-0.0286519	-1.04959	0.064359	0.0638829	3.50903	0.36023	0.659046	0.76822	0.387385	0
ENSG00000006015	-0.0416185	-0.0914912	-30.2676	0.103178	0.0995807	5.80399	0.691348	0.370155	5.52419e-05	0.516673	0
ENSG00000006025	0.0480554	-0.126486	-3.90239	0.0858745	0.0847187	4.69679	0.582529	0.152452	0.416746	0.486745	0
ENSG00000006042	0.424268	0.0472031	-1.89526	0.0524081	0.0526257	2.88378	1.82147e-07	0.381375	0.519214	<0.0000136811499294687	0
ENSG00000006062	-0.286076	-0.266739	-13.1523	0.207672	0.198482	11.2708	0.184941	0.195388	0.258201	0.274167	0
ENSG00000006125	0.106556	0.0686334	3.07275	0.0351481	0.035593	1.9675	0.00706912	0.0694617	0.135451	0.0308936	0
ENSG00000006194	0.0767796	0.00662724	-4.20251	0.061054	0.0601987	3.31234	0.22434	0.913535	0.220414	0.304696	0
ENSG00000006282	0.0609076	-0.045965	-19.7558	0.194243	0.188136	10.6812	0.757394	0.809699	0.0805683	0.540284	0
ENSG00000006327	-0.131498	0.0189059	-34.5916	0.124254	0.116866	6.8086	0.303673	0.873255	7.39688e-05	0.355739	0
ENSG00000006451	0.0690645	-0.246956	8.4028	0.0566492	0.0572986	3.16144	0.238245	0.00040654	0.0158558	0.314529	0
ENSG00000006453	-0.0433322	0.0138366	3.19494	0.0790598	0.0780576	4.24421	0.590243	0.861247	0.461147	0.488944	0
ENSG00000006459	0.0214212	-0.181563	17.77	0.0654351	0.0659916	3.5546	0.747102	0.0129884	8.83539e-05	0.536951	0
ENSG00000006468	0.172193	0.0207743	7.36526	0.0705225	0.0704741	3.79196	0.0249708	0.771476	0.0676273	0.0798412	0
ENSG00000006530	-0.121663	0.0259877	2.35268	0.0613696	0.0607875	3.32336	0.0626258	0.673984	0.487901	0.145162	0
ENSG00000006576	-0.105937	0.0802865	12.2121	0.071732	0.0712806	3.80742	0.156699	0.274555	0.00479851	0.250471	0
ENSG00000006607	-0.071554	0.0547518	-0.571691	0.075025	0.0736486	4.01672	0.352631	0.466653	0.888375	0.383459	0
ENSG00000006625	0.162564	-0.123099	-4.27154	0.0698767	0.0692054	3.84369	0.0316502	0.091876	0.280804	0.094616	0
ENSG00000006634	0.015493	0.122268	4.91599	0.0579128	0.0577873	3.12797	0.792054	0.0482999	0.133145	0.550641	0
ENSG00000006638	-0.100213	0.0830269	-19.6881	0.0854498	0.0821545	4.64844	0.255909	0.325358	0.00048039	0.326716	0
ENSG00000006652	0.0658745	-0.177629	15.1919	0.169334	0.169458	9.0813	0.701744	0.308167	0.111338	0.520478	0
ENSG00000006695	0.101517	0.185726	-9.47669	0.0840347	0.0820723	4.48053	0.242392	0.0360048	0.0483718	0.317579	0
ENSG00000006704	-0.0561547	0.00976196	0.32362	0.0952212	0.0942397	5.15741	0.562574	0.918623	0.950646	0.479158	0
ENSG00000006712	0.00280908	-0.0266945	-9.51867	0.0652947	0.064393	3.59485	0.96615	0.683279	0.0161979	0.601348	0
ENSG00000006715	0.231404	0.0416181	3.2452	0.056083	0.0561826	3.05536	0.000613784	0.468223	0.301973	0.00288059	0
ENSG00000006744	-0.0492237	0.17017	-8.09737	0.0511938	0.0506303	2.78915	0.348811	0.00341177	0.0093568	0.381294	0
ENSG00000006747	0.0586873	-0.223904	6.70609	0.0658532	0.0659666	3.62416	0.384383	0.00316874	0.0804502	0.399269	0
ENSG00000006757	-0.0416391	0.0541624	-8.67621	0.108859	0.105665	5.82271	0.706488	0.614365	0.15322	0.522268	0
ENSG00000006831	-0.00258696	-0.0044565	4.41796	0.0484494	0.0486661	2.67352	0.957995	0.928031	0.115466	0.600115	0
ENSG00000007038	0.0527145	-0.0400025	-14.056	0.0732889	0.0728113	4.09679	0.481048	0.589365	0.00291904	0.445204	0
ENSG00000007047	-0.0783724	-0.280529	-15.3897	0.0680063	0.0672439	3.85789	0.263959	0.000553981	0.000834694	0.332507	0
ENSG00000007080	-0.101029	0.0377661	-23.5138	0.100517	0.0974302	5.55111	0.327938	0.702761	0.000479887	0.36967	0
ENSG00000007168	0.0415256	-0.0340407	3.67049	0.0551769	0.055291	3.03183	0.461255	0.545688	0.241413	0.436118	0
ENSG00000007202	-0.0666376	0.0797618	1.71457	0.0507938	0.0511573	2.82151	0.205745	0.136065	0.550858	0.290234	0
ENSG00000007255	-0.00544823	-0.224896	-13.6099	0.0862482	0.084545	4.81356	0.950316	0.0157829	0.0110259	0.598079	0
ENSG00000007264	-0.148892	0.140402	-21.0623	0.0930819	0.0894337	5.03289	0.126792	0.133545	0.000537911	0.219452	0
ENSG00000007314	0.0347036	-0.0735885	1.82636	0.161444	0.158203	8.60931	0.832175	0.647303	0.834342	0.56347	0
ENSG00000007341	-0.0388011	-0.147493	13.8851	0.0800713	0.0796887	4.27952	0.633715	0.0803785	0.00442011	0.497034	0
ENSG00000007350	0.0261457	-0.140046	5.64833	0.146193	0.14445	7.8634	0.860023	0.344913	0.481627	0.571293	0
ENSG00000007372	0.240529	-0.551362	7.19991	0.126707	0.130099	7.25404	0.0735213	0.000477598	0.333862	0.159829	0
ENSG00000007376	-0.372346	0.0388613	-23.8362	0.131343	0.123723	7.11304	0.0108484	0.756994	0.00348847	0.0435738	0
ENSG00000007384	0.00697441	-0.202525	-1.66744	0.127656	0.125478	6.97021	0.957021	0.123611	0.813587	0.599697	0
ENSG00000007392	-0.0135478	0.0657216	1.9855	0.0699874	0.069221	3.75505	0.848638	0.354749	0.603323	0.567638	0
ENSG00000007516	0.163216	-0.218967	-17.2048	0.186478	0.182577	10.4138	0.392763	0.245685	0.115543	0.403787	0
ENSG00000007520	-0.0441939	-0.0332959	-25.2349	0.104592	0.100529	5.76388	0.677549	0.744247	0.000349114	0.512599	0
ENSG00000007541	0.054869	-0.0450765	-22.4574	0.0913701	0.0888009	5.07527	0.55552	0.61778	0.000314511	0.475809	0
ENSG00000007545	0.0700888	0.0552127	2.60953	0.086384	0.084981	4.57679	0.427571	0.523944	0.57549	0.421353	0
ENSG00000007866	-0.0337565	-0.0536186	-17.215	0.0939265	0.0907617	5.15004	0.723409	0.561897	0.00355403	0.529148	0
ENSG00000007923	-0.0854136	0.179165	-2.48458	0.055307	0.0548479	2.99867	0.139597	0.00420924	0.418016	0.233877	0
ENSG00000007944	0.0134426	0.0801371	1.39868	0.0615713	0.0609599	3.31035	0.829589	0.204866	0.677563	0.56266	0
ENSG00000007968	-0.0533702	-0.0967157	-6.49738	0.0597513	0.0591451	3.30359	0.383328	0.119063	0.0645422	0.398846	0
ENSG00000008018	-0.00561509	0.0426784	-1.50283	0.0393817	0.0396948	2.20037	0.888177	0.296255	0.50316	0.580097	0
ENSG00000008083	-0.0139134	0.0763894	-2.4612	0.0579066	0.0575908	3.1665	0.812786	0.200997	0.446924	0.558241	0
ENSG00000008130	0.541335	-0.0401036	-7.54597	0.048224	0.0486062	2.70756	1.19845e-09	0.419942	0.0120293	<0.0000136811499294687	0
ENSG00000008256	-0.0578468	0.0185091	7.00609	0.080821	0.0801066	4.32389	0.483174	0.819832	0.122245	0.446387	0
ENSG00000008282	0.0596087	0.046248	1.93403	0.0613416	0.0614234	3.3657	0.343829	0.461052	0.57253	0.379486	0
ENSG00000008283	-0.177195	-0.121829	-11.9137	0.0853697	0.0833469	4.69811	0.0522715	0.160759	0.0205177	0.129921	0
ENSG00000008294	-0.0765411	0.0117149	9.7794	0.0448912	0.0453623	2.48738	0.105083	0.79909	0.000949913	0.197478	0
ENSG00000008324	0.270487	0.184405	-0.701944	0.105405	0.10395	5.55678	0.0192512	0.0926851	0.900853	0.066456	0
ENSG00000008382	-0.0508712	-0.249163	-20.7144	0.222307	0.217028	12.4434	0.821533	0.265707	0.112981	0.560018	0
ENSG00000008394	-0.122198	-0.0424524	10.7257	0.0988603	0.0968884	5.19271	0.232044	0.666394	0.0533121	0.310645	0
ENSG00000008405	-0.206673	-0.0298613	3.17336	0.0837022	0.0818678	4.47575	0.023586	0.719474	0.48724	0.0766215	0
ENSG00000008441	0.415618	0.0723843	-11.705	0.0753224	0.0744274	4.1217	2.88137e-05	0.343442	0.0107335	4.09514e-05	0
ENSG00000008513	0.0120224	0.0291575	0.926473	0.0956228	0.0936355	5.07557	0.901317	0.759016	0.857167	0.583421	0
ENSG00000008710	-0.0628879	0.0136582	-9.69343	0.05625	0.056124	3.1382	0.278008	0.810432	0.00623428	0.340701	0
ENSG00000008838	-0.00389835	0.122291	-9.3936	0.0487951	0.0486653	2.70275	0.937189	0.0215285	0.00264229	0.594494	0
ENSG00000008869	-0.113693	-0.0481236	5.90016	0.0664591	0.065649	3.57698	0.10401	0.472805	0.116086	0.195914	0
ENSG00000008952	-0.196097	0.0713343	13.7897	0.0718904	0.0717491	3.86138	0.0136619	0.333065	0.00213331	0.0512378	0
ENSG00000008988	0.0618306	-0.0123897	-3.53474	0.0413584	0.0418173	2.33222	0.151939	0.770348	0.146679	0.245935	0
ENSG00000009307	-0.0683055	0.0182401	5.64998	0.0365896	0.0370274	2.04832	0.0780145	0.628139	0.0127935	0.165437	0
ENSG00000009335	-0.0803427	0.111633	0.345073	0.0460564	0.0461502	2.53883	0.0978325	0.0261761	0.893368	0.188974	0
ENSG00000009413	-0.21625	0.102914	15.241	0.0923392	0.0914012	4.85523	0.0306659	0.274712	0.00558107	0.0925146	0
ENSG00000009694	-0.012686	-0.143149	21.9314	0.0675294	0.068292	3.65963	0.853052	0.0502099	1.06126e-05	0.56873	0
ENSG00000009724	0.194446	-0.18926	6.19127	0.246479	0.246819	13.4879	0.440262	0.45297	0.651616	0.427828	0
ENSG00000009780	0.527493	0.0647694	7.39346	0.0897262	0.0896145	4.74703	1.34501e-05	0.478954	0.136457	<0.0000136811499294687	0
ENSG00000009830	-0.0810701	0.0125808	-8.75731	0.0954371	0.0919892	5.10081	0.406587	0.892709	0.102863	0.410355	0
ENSG00000009844	0.0033512	0.152507	1.6064	0.0579323	0.0574939	3.11454	0.954497	0.0160362	0.612178	0.598853	0
ENSG00000009950	-0.0140156	-0.259579	-1.94984	0.0925837	0.0922214	5.15071	0.881328	0.0113314	0.709367	0.577971	0
ENSG00000009954	-0.0606991	0.0180114	6.09735	0.044424	0.0449503	2.48409	0.188361	0.693278	0.024312	0.277104	0
ENSG00000010017	0.0214258	0.0154324	1.28963	0.0432839	0.0433937	2.3894	0.626479	0.726173	0.595883	0.495931	0
ENSG00000010030	3.45905	-0.295717	-2.73843	0.522709	0.443837	27.3941	2.98083e-06	0.513538	0.921458	<0.0000136811499294687	0
ENSG00000010072	-0.0726357	-0.0130657	4.63001	0.0897059	0.0881915	4.77954	0.428497	0.883842	0.3453	0.421749	0
ENSG00000010165	-0.00346713	0.143909	-9.87868	0.063536	0.0626422	3.46117	0.957072	0.0335836	0.0104064	0.599697	0
ENSG00000010219	0.178644	-0.191399	-5.99974	0.173002	0.17071	9.52759	0.315221	0.276684	0.53665	0.362361	0
ENSG00000010244	0.0617885	0.0884455	3.17091	0.0345727	0.0349259	1.92209	0.0904581	0.0206682	0.116036	0.181547	0
ENSG00000010256	-0.00877339	-0.000417874	-13.1504	0.0438122	0.0438684	2.46643	0.843491	0.992503	4.29276e-05	0.566007	0
ENSG00000010270	0.165552	-0.0342235	3.83579	0.0731624	0.0728771	3.96108	0.0360163	0.644177	0.345469	0.101566	0
ENSG00000010292	-0.0409791	-0.00473606	-0.414789	0.0405789	0.0409539	2.27449	0.325712	0.909193	0.857298	0.36828	0
ENSG00000010310	0.0159942	0.032354	-5.91734	0.085005	0.0833141	4.58584	0.852822	0.702241	0.212975	0.568696	0
ENSG00000010318	-0.0677211	0.0942656	5.13658	0.100241	0.0981932	5.25714	0.507741	0.349552	0.34126	0.45767	0
ENSG00000010322	0.10243	0.0757756	-5.09519	0.0591343	0.0591102	3.26347	0.100044	0.215847	0.135563	0.191236	0
ENSG00000010327	-0.226496	0.49586	-21.4114	0.215123	0.202767	10.842	0.306087	0.0247749	0.0635466	0.356758	0
ENSG00000010361	-0.0263122	0.216381	-14.3144	0.212506	0.203992	11.1652	0.902807	0.302595	0.215809	0.583752	0
ENSG00000010404	0.652177	0.258365	-11.2663	0.21425	0.209646	11.3199	0.00687991	0.233384	0.33257	0.0302395	0
ENSG00000010539	0.223044	0.0297052	5.71548	0.100163	0.0992079	5.29324	0.0387255	0.767987	0.294252	0.106226	0
ENSG00000010626	0.190341	-0.134408	-8.75732	0.215487	0.211855	11.8323	0.388513	0.533641	0.468606	0.401501	0
ENSG00000010671	0.071218	0.0376503	6.74772	0.046505	0.0467335	2.54691	0.142752	0.430783	0.0161457	0.236823	0
ENSG00000010704	0.608417	-0.130645	29.6626	0.280854	0.289423	14.9213	0.043705	0.656999	0.0619701	0.115373	0
ENSG00000010803	-0.0485263	-0.0729906	4.7122	0.0673516	0.0672605	3.68803	0.480313	0.291908	0.217306	0.44488	0
ENSG00000010810	-0.0168525	-0.247609	-1.76057	0.0867448	0.0859641	4.78833	0.848097	0.0098316	0.717325	0.567543	0
ENSG00000011007	0.0140924	0.0392454	0.859658	0.0526407	0.0525153	2.8786	0.791913	0.464357	0.768577	0.550641	0
ENSG00000011009	-0.113196	0.0867442	-13.9258	0.0610619	0.0599926	3.3554	0.0799384	0.165089	0.000581408	0.167515	0
ENSG00000011021	0.032738	0.0439578	4.91597	0.0690454	0.0687094	3.72264	0.640992	0.530245	0.202905	0.49988	0
ENSG00000011028	-0.175571	-0.445839	-18.1932	0.108203	0.10676	6.23049	0.121753	0.000548688	0.00902019	0.213784	0
ENSG00000011105	0.867044	-0.162997	6.37994	0.180736	0.181499	9.83308	0.000137645	0.380804	0.524501	0.000515752	0
ENSG00000011114	-0.0711643	-0.096278	10.3471	0.080179	0.0793714	4.28443	0.386276	0.240534	0.026385	0.400099	0
ENSG00000011132	0.140164	0.0212763	-26.3887	0.115861	0.110913	6.35802	0.241747	0.849987	0.000581151	0.317264	0
ENSG00000011143	-0.163036	0.0738948	-12.0746	0.0815633	0.0789328	4.3806	0.0606759	0.361359	0.0128475	0.142473	0
ENSG00000011198	-0.199898	-0.0255427	11.6228	0.0632978	0.0627806	3.38928	0.00535235	0.688826	0.0029301	0.0239888	0
ENSG00000011243	0.186411	-0.0758654	-9.43586	0.0589883	0.0587566	3.28749	0.00532779	0.212693	0.0100501	0.0238341	0
ENSG00000011258	-0.297094	0.0971828	16.2267	0.0761858	0.0751923	3.99739	0.00102074	0.212261	0.000713016	0.00504535	0
ENSG00000011260	-0.0757443	0.119838	-1.31696	0.0500687	0.0497062	2.72053	0.147385	0.0266111	0.634063	0.242148	0
ENSG00000011275	-0.0824679	0.0275539	0.351624	0.051162	0.0509146	2.79895	0.124075	0.594903	0.901395	0.216073	0
ENSG00000011295	-0.00471924	0.0363573	-1.57965	0.0596617	0.0589777	3.23365	0.937811	0.545175	0.630987	0.594494	0
ENSG00000011304	-0.00171142	0.0329504	-9.88391	0.0428572	0.0431465	2.41528	0.968578	0.454776	0.00066224	0.601763	0
ENSG00000011332	-0.774426	-0.0593206	-9.70815	0.259074	0.230913	13.0104	0.00775686	0.800121	0.465023	0.0333041	0
ENSG00000011376	0.04146	0.114426	-2.53668	0.0489563	0.0486794	2.66682	0.407989	0.0301244	0.353881	0.411184	0
ENSG00000011405	0.114476	-0.0250478	13.689	0.0731991	0.0735149	3.93765	0.134947	0.737191	0.00263723	0.228176	0
ENSG00000011422	0.167642	-0.171954	-10.4709	0.131378	0.128971	7.26449	0.217883	0.198781	0.166348	0.299836	0
ENSG00000011426	0.395063	-0.00245601	7.49936	0.0633915	0.0641142	3.48898	6.48533e-06	0.969857	0.0451938	<0.0000136811499294687	0
ENSG00000011451	-0.0760904	0.126079	-14.4788	0.0760971	0.0748194	4.17283	0.330376	0.108922	0.00267681	0.371784	0
ENSG00000011454	0.00326813	-0.0668083	9.02016	0.077796	0.0772809	4.17604	0.966946	0.398497	0.0442585	0.601639	0
ENSG00000011478	-0.29752	0.109245	-7.50584	0.0940758	0.0904959	4.97275	0.00529937	0.242716	0.148249	0.023804	0
ENSG00000011485	-0.20787	0.0510339	-5.65129	0.0452434	0.0447658	2.48169	0.000215613	0.268961	0.0349825	0.000901166	0
ENSG00000011523	-0.00408143	-0.141476	1.64681	0.0701568	0.0693234	3.81606	0.954238	0.0559446	0.671105	0.598812	0
ENSG00000011566	0.0160069	-0.0308923	11.9869	0.0960658	0.0952476	5.08601	0.869491	0.749356	0.0297429	0.574448	0
ENSG00000011638	0.10105	-0.235129	-4.74027	0.116019	0.114809	6.42863	0.395035	0.0551669	0.470236	0.404937	0
ENSG00000011677	0.163366	0.379664	2.89563	0.152727	0.149573	7.7457	0.298663	0.0204122	0.712816	0.352878	0
ENSG00000012048	0.0169078	0.00895445	10.7243	0.0436881	0.0442721	2.42665	0.703206	0.841943	0.000318376	0.52103	0
ENSG00000012061	-0.0344105	-0.0246346	-6.43003	0.0484501	0.0480303	2.67143	0.486506	0.614151	0.0268297	0.447911	0
ENSG00000012124	-0.260151	-0.0249747	7.55263	0.206832	0.200365	10.7819	0.224262	0.902161	0.492418	0.304696	0
ENSG00000012174	-0.0408517	0.0824043	6.87846	0.0657314	0.0650343	3.4922	0.541929	0.220991	0.0641838	0.471207	0
ENSG00000012211	0.0932806	0.0956112	-17.478	0.0801724	0.0782502	4.38105	0.259554	0.237245	0.000834158	0.329109	0
ENSG00000012232	0.0932794	-0.0224234	-3.95149	0.0736304	0.0731299	4.03757	0.221072	0.762586	0.340484	0.302397	0
ENSG00000012660	-0.0958608	0.0120085	4.61183	0.0384039	0.0388072	2.14674	0.0222969	0.760478	0.0452969	0.0736587	0
ENSG00000012779	0.0193096	-0.350779	-1.48874	0.181952	0.181682	10.197	0.916636	0.069139	0.885517	0.587964	0
ENSG00000012822	0.283685	-0.109941	-3.99421	0.0647167	0.0644963	3.57439	0.000344948	0.105164	0.278239	0.00139239	0
ENSG00000012963	-0.145967	0.0978282	0.251451	0.0679407	0.0669278	3.65162	0.0452834	0.160762	0.945847	0.117931	0
ENSG00000012983	-0.173726	0.204083	16.9393	0.0704489	0.0696176	3.62985	0.0237418	0.00879802	0.000183717	0.077051	0
ENSG00000013275	-0.0314806	0.000908045	-7.64888	0.0551321	0.054941	3.06001	0.574935	0.986992	0.0221341	0.483369	0
ENSG00000013288	-0.012996	-0.0456329	-3.87101	0.0580605	0.0575683	3.18721	0.825362	0.438111	0.23996	0.561285	0
ENSG00000013306	-0.0350682	-0.0871363	-9.9095	0.0478689	0.0481215	2.70455	0.473078	0.0866066	0.00173258	0.442271	0
ENSG00000013364	1.94282	-0.14056	-15.2473	0.358614	0.336985	18.1072	3.57018e-05	0.681445	0.410612	5.18137e-05	0
ENSG00000013374	1.37424	-0.0178266	2.59938	0.0381398	0.0385684	2.11623	1.81415e-18	0.649373	0.234876	<0.0000136811499294687	0
ENSG00000013375	0.0178021	-0.0959496	10.0933	0.0540874	0.0543638	2.96212	0.745786	0.0942324	0.00307635	0.536715	0
ENSG00000013392	0.273435	0.0360119	-4.74725	0.153217	0.150173	8.1852	0.0908894	0.813145	0.568992	0.181714	0
ENSG00000013441	0.0797307	0.0110002	6.96051	0.0910254	0.0900718	4.83841	0.392413	0.904128	0.167128	0.403543	0
ENSG00000013503	0.00376711	-0.0769167	4.65329	0.0728288	0.0722173	3.94389	0.959307	0.300676	0.253142	0.600416	0
ENSG00000013523	-0.0995395	-0.118469	-0.529226	0.102377	0.0996968	5.48752	0.343572	0.249892	0.924217	0.379455	0
ENSG00000013561	0.102722	-0.00437058	3.69168	0.0640839	0.0642223	3.51177	0.126048	0.94648	0.30682	0.218421	0
ENSG00000013563	0.175197	-0.286045	0.0746549	0.173474	0.173171	9.6455	0.325677	0.115608	0.993908	0.36828	0
ENSG00000013573	0.131852	-0.00399692	-2.23968	0.066134	0.0661415	3.64574	0.0612853	0.952468	0.546552	0.143275	0
ENSG00000013583	0.0360661	-0.0699773	-6.33459	0.128128	0.12441	6.89858	0.781492	0.58061	0.37042	0.547744	0
ENSG00000013810	-0.0779595	0.0830549	-8.7634	0.0440045	0.0439331	2.44661	0.0930865	0.0746151	0.00208301	0.184658	0
ENSG00000014123	-0.0536654	-0.0452846	10.8874	0.0583482	0.0582509	3.15006	0.369656	0.44684	0.00275885	0.392509	0
ENSG00000014164	0.223554	0.121659	-16.5826	0.0837853	0.08258	4.60502	0.0155132	0.157661	0.00199555	0.0567594	0
ENSG00000014641	0.00467076	0.117349	1.97048	0.0394656	0.0396448	2.17281	0.907078	0.00826763	0.376241	0.584763	0
ENSG00000014824	-0.0833442	-0.0378218	8.18788	0.0605793	0.0606952	3.31579	0.185473	0.540869	0.0235756	0.274538	0
ENSG00000014919	-0.0519428	-0.0225907	3.49789	0.0735476	0.0724174	3.93809	0.488918	0.758599	0.385933	0.448491	0
ENSG00000015133	0.103118	0.00587308	-8.34638	0.0731262	0.0720701	3.99819	0.17525	0.935935	0.051064	0.26619	0
ENSG00000015153	0.127717	0.0817262	-4.12541	0.123416	0.120528	6.54911	0.314202	0.506202	0.536524	0.362183	0
ENSG00000015171	-0.249619	-0.0689084	16.365	0.104635	0.102571	5.47262	0.0280359	0.510086	0.00773791	0.0869169	0
ENSG00000015285	-0.0631924	0.0676034	-8.00604	0.104375	0.100982	5.56253	0.552316	0.51155	0.166936	0.474875	0
ENSG00000015475	-0.0276914	-0.04616	-5.99259	0.061527	0.060748	3.37355	0.65794	0.457004	0.092283	0.506309	0
ENSG00000015532	-0.11137	0.0291082	-5.26802	0.116313	0.11282	6.20195	0.350777	0.799278	0.406613	0.382616	0
ENSG00000015676	0.074727	-0.0212495	-5.90722	0.053496	0.0532167	2.95447	0.179141	0.694287	0.0606144	0.269619	0
ENSG00000016864	-0.163932	0.0158646	3.7024	0.0890606	0.0873064	4.73771	0.0819206	0.857804	0.444504	0.170413	0
ENSG00000017260	0.0256446	0.122626	5.95378	0.070735	0.0704578	3.79701	0.721093	0.0985517	0.133984	0.528223	0
ENSG00000017427	-0.0350344	-0.0670727	1.82977	0.192324	0.187627	10.2091	0.857455	0.724817	0.859725	0.570541	0
ENSG00000017483	0.436201	0.0596547	-11.4941	0.058022	0.0581068	3.23371	5.24422e-07	0.317953	0.00221472	<0.0000136811499294687	0
ENSG00000017797	-0.15479	0.125633	3.41992	0.0495383	0.0495407	2.7113	0.00576156	0.0205133	0.223003	0.0258447	0
ENSG00000018189	0.0310761	-0.223077	7.27642	0.0580398	0.058321	3.21073	0.598794	0.00120701	0.035764	0.491759	0
ENSG00000018280	-0.345616	-0.0606582	-10.7288	0.232588	0.222044	12.4225	0.154294	0.787769	0.398941	0.248008	0
ENSG00000018510	-0.106358	0.0133319	10.4032	0.0459291	0.0462819	2.52874	0.0323502	0.776534	0.000630678	0.0956157	0
ENSG00000018610	-0.125762	-0.0566238	1.46922	0.0673308	0.066039	3.61813	0.0778642	0.402283	0.689393	0.165318	0
ENSG00000018699	0.00437146	0.0929077	-3.35645	0.0556169	0.055032	3.01739	0.938203	0.10831	0.280362	0.594526	0
ENSG00000019144	0.0688578	0.0267111	-11.746	0.0808072	0.0791213	4.40772	0.405145	0.739503	0.0156228	0.409953	0
ENSG00000020129	-0.163739	0.00795796	-12.0057	0.0968454	0.0945934	5.28541	0.107828	0.933867	0.0353891	0.199999	0
ENSG00000020256	-0.122368	0.168092	-10.8446	0.0927347	0.0890633	4.87835	0.203236	0.0750605	0.0390219	0.288514	0
ENSG00000020426	-0.140716	-0.0011025	14.7876	0.114704	0.112346	5.93669	0.235437	0.992276	0.0225417	0.313182	0
ENSG00000020577	-0.112482	-0.0748643	6.45688	0.105497	0.102924	5.57942	0.300176	0.476189	0.262027	0.353955	0
ENSG00000020922	-0.0976901	-0.0735603	11.4633	0.0603906	0.0605868	3.29991	0.122826	0.240115	0.00265262	0.21473	0
ENSG00000021355	0.25482	0.0385183	-1.70049	0.0449128	0.045168	2.49019	2.0701e-05	0.404792	0.50323	<0.0000136811499294687	0
ENSG00000021574	-0.0781514	0.0788803	9.42885	0.071494	0.0708262	3.79486	0.288505	0.279798	0.0228372	0.346979	0
ENSG00000021762	-0.0208341	-0.133668	-11.7671	0.0919654	0.0895744	5.0599	0.823288	0.15265	0.0317063	0.560481	0
ENSG00000021776	-0.145264	0.156571	6.98434	0.0628808	0.0627257	3.40047	0.0327186	0.0222964	0.0545325	0.0961928	0
ENSG00000021826	0.113517	0.172936	2.11851	0.0902606	0.0889083	4.7333	0.22431	0.0672719	0.659705	0.304696	0
ENSG00000022277	-0.0141448	-0.0398905	-0.515208	0.060851	0.0604612	3.32934	0.818765	0.51761	0.878712	0.559165	0
ENSG00000022556	0.0325715	0.0581009	-4.50205	0.0688574	0.0680496	3.74351	0.641779	0.404238	0.24443	0.500246	0
ENSG00000022567	-0.00236863	-0.0701846	-7.80571	0.0636674	0.0627433	3.50071	0.970725	0.277761	0.0384972	0.602209	0
ENSG00000022840	0.00507354	-0.00557216	1.43675	0.0391194	0.0394481	2.18122	0.898222	0.889212	0.518287	0.582987	0
ENSG00000022976	0.0897793	-0.154103	9.95625	0.137291	0.136708	7.38026	0.521278	0.274187	0.193761	0.463105	0
ENSG00000023041	0.0177403	0.0863461	3.79378	0.0802278	0.0787879	4.22384	0.827441	0.287304	0.380739	0.562008	0
ENSG00000023191	0.0512412	-0.00746921	-11.3378	0.0621979	0.062329	3.49587	0.420624	0.905918	0.00443332	0.417444	0
ENSG00000023228	-0.115509	0.0608779	6.23372	0.0545329	0.0546357	2.98812	0.0480793	0.279573	0.0512019	0.122541	0
ENSG00000023287	-0.0882105	0.0573679	12.9849	0.0634462	0.0637567	3.45242	0.18109	0.379904	0.0013933	0.270694	0
ENSG00000023318	0.151163	0.0328738	3.96611	0.0556239	0.0558143	3.04125	0.0139613	0.563063	0.208342	0.0521791	0
ENSG00000023330	-0.17609	0.0895246	-0.148545	0.0705851	0.0688251	3.73634	0.0223619	0.209463	0.968717	0.0738255	0
ENSG00000023516	-0.0895644	0.192371	5.78946	0.0660712	0.065795	3.55095	0.191709	0.00894668	0.120086	0.280561	0
ENSG00000023572	-0.208249	-0.0776754	1.59462	0.0795542	0.0775214	4.25949	0.0172674	0.329399	0.712427	0.0614958	0
ENSG00000023608	-0.19263	-0.0606848	3.155	0.157752	0.152661	8.32505	0.237531	0.695582	0.70906	0.314184	0
ENSG00000023697	0.0266042	-0.0870746	9.20346	0.127348	0.126165	6.79469	0.836823	0.49874	0.192042	0.5643	0
ENSG00000023734	-0.148597	0.0652779	0.343683	0.0439033	0.0437268	2.40437	0.00323702	0.152493	0.887897	0.0155557	0
ENSG00000023892	0.105516	-0.0517688	-16.5063	0.0615477	0.0607572	3.43855	0.103325	0.405179	0.00013672	0.195156	0
ENSG00000023902	0.258445	0.0372621	3.9598	0.126488	0.12519	6.69111	0.0556817	0.769322	0.561216	0.134917	0
ENSG00000023909	0.234259	-0.113261	10.7418	0.0565377	0.0572426	3.12032	0.000590402	0.0630902	0.0028447	0.00271965	0
ENSG00000024048	0.237931	0.0627919	10.3445	0.0487852	0.0493434	2.67443	0.000115462	0.219089	0.001096	0.000421047	0
ENSG00000024422	-0.0578777	0.0567407	-12.3608	0.0617935	0.0610541	3.41182	0.36113	0.364789	0.00189977	0.387866	0
ENSG00000024526	-0.0977749	-0.00553102	10.7518	0.0732745	0.0725927	3.90304	0.198431	0.940092	0.0128933	0.285463	0
ENSG00000024862	0.170241	0.0715125	1.65171	0.103846	0.102407	5.51597	0.118194	0.493747	0.767973	0.210779	0
ENSG00000025156	-0.120703	0.109003	10.1905	0.0806914	0.0792959	4.2079	0.151716	0.185824	0.0260215	0.245878	0
ENSG00000025293	-0.0663585	0.104575	1.45483	0.0600649	0.0595619	3.24367	0.283551	0.0958365	0.659041	0.344415	0
ENSG00000025434	0.102463	0.142513	-3.22589	0.178966	0.174061	9.37883	0.573922	0.42345	0.734796	0.48321	0
ENSG00000025770	0.17573	-0.107456	-11.77	0.0548817	0.0548413	3.08705	0.00485712	0.0654578	0.00124084	0.0220439	0
ENSG00000025772	-0.0652546	0.0254732	-1.08106	0.0593913	0.0590069	3.24566	0.286116	0.670998	0.742856	0.346019	0
ENSG00000025796	-0.105915	0.0233353	11.8225	0.049594	0.0499919	2.72517	0.0464459	0.646159	0.00038161	0.119779	0
ENSG00000025800	-0.136232	0.0178733	8.82413	0.0516397	0.0518761	2.83637	0.0165361	0.734365	0.0059367	0.0596256	0
ENSG00000026025	0.039201	-0.0201876	3.956	0.0360197	0.0364501	2.01507	0.290561	0.586383	0.0649831	0.348112	0
ENSG00000026297	0.0606756	-0.0818201	-29.9587	0.0982321	0.0950413	5.54402	0.54439	0.400424	3.67729e-05	0.472051	0
ENSG00000026508	-0.0715216	0.290688	-14.9257	0.162885	0.153468	8.37681	0.665729	0.0741038	0.0913648	0.508087	0
ENSG00000026559	0.0547136	-0.674804	-8.79605	0.196425	0.200999	11.716	0.783711	0.00344068	0.462323	0.548345	0
ENSG00000026652	0.192843	0.0576835	9.23969	0.0803762	0.080238	4.27636	0.0272596	0.481268	0.0442001	0.0851938	0
ENSG00000026950	1.80932	0.0560125	5.73604	0.0994263	0.0942661	4.91324	3.50011e-13	0.559646	0.257991	<0.0000136811499294687	0
ENSG00000027001	-0.198709	0.178949	1.27928	0.122057	0.116964	6.25582	0.120595	0.143111	0.840221	0.212688	0
ENSG00000027075	0.141852	0.358433	-15.8972	0.239371	0.230121	12.4409	0.560691	0.136435	0.217267	0.478253	0
ENSG00000027697	0.0323603	0.172618	-2.90862	0.0799517	0.0781499	4.21972	0.690349	0.0401499	0.499276	0.516252	0
ENSG00000027847	0.0175806	-0.0908505	-11.1744	0.0947865	0.0923337	5.17502	0.854893	0.337961	0.0443183	0.569674	0
ENSG00000027869	-0.151454	-0.144909	-12.022	0.0884538	0.0858466	4.85188	0.103725	0.108357	0.0231652	0.19571	0
ENSG00000028116	0.0948891	0.108815	3.08707	0.0770523	0.076346	4.11166	0.233712	0.170886	0.462302	0.311797	0
ENSG00000028137	0.238303	-0.0082067	-11.3862	0.0503904	0.0503282	2.8144	0.000159998	0.872253	0.000735171	0.000591291	0
ENSG00000028203	0.016781	0.0484635	7.85418	0.0905586	0.0898593	4.82243	0.855025	0.596155	0.120453	0.569713	0
ENSG00000028310	-0.103608	0.0295039	-5.08244	0.0687212	0.0679137	3.75841	0.148689	0.669048	0.192739	0.243039	0
ENSG00000028528	0.0169437	0.0297153	-0.259882	0.0551197	0.055125	3.03518	0.762006	0.596339	0.932695	0.541138	0
ENSG00000028839	0.0011235	-0.0975135	9.28211	0.0766043	0.0767628	4.18121	0.988457	0.219864	0.039262	0.606095	0
ENSG00000029363	-0.0648987	0.12659	10.407	0.0493025	0.0496776	2.69872	0.20429	0.0199922	0.00112508	0.289632	0
ENSG00000029364	-0.0564862	0.034108	1.22379	0.0509112	0.0506185	2.77264	0.281562	0.508834	0.664102	0.343162	0
ENSG00000029534	-0.107901	0.080503	-2.26968	0.0418238	0.0420896	2.33406	0.0187031	0.0715525	0.343507	0.0653884	0
ENSG00000029639	-0.32649	0.0776224	-1.58906	0.125032	0.118755	6.46438	0.0175046	0.521466	0.808555	0.0620053	0
ENSG00000029725	0.0398549	0.122599	5.51305	0.0718966	0.071495	3.84684	0.586051	0.103246	0.168661	0.487692	0
ENSG00000029993	-0.166567	-0.129527	-1.39335	0.0660947	0.0655038	3.63841	0.0212052	0.0632387	0.706159	0.0710558	0
ENSG00000030066	0.104926	0.0915283	3.31249	0.0494959	0.0499498	2.74132	0.0479152	0.0831937	0.242274	0.122278	0
ENSG00000030110	0.849931	0.0532448	-7.43578	0.12202	0.120656	6.55114	1.50318e-06	0.664162	0.270989	<0.0000136811499294687	0
ENSG00000030582	0.243072	-0.0656516	-13.8819	0.0644211	0.064519	3.63243	0.00135602	0.322137	0.0012161	0.00666218	0
ENSG00000031003	-0.0772498	0.0370356	12.8877	0.0803192	0.0794772	4.22762	0.348679	0.646714	0.0068129	0.381294	0
ENSG00000031691	-0.123425	0.0342563	12.3582	0.105541	0.104012	5.51142	0.257211	0.745626	0.0375377	0.327537	0
ENSG00000031698	0.018205	-0.112666	0.285793	0.0355643	0.0360081	2.00904	0.614841	0.00570773	0.888432	0.495931	0
ENSG00000031823	-0.0580795	0.0599542	-14.4423	0.0653075	0.0642682	3.60001	0.385356	0.363015	0.000793417	0.400014	0
ENSG00000032219	-0.0563356	0.137189	27.6601	0.112862	0.11372	5.81439	0.62361	0.243015	0.000150388	0.495931	0
ENSG00000032389	-0.173341	0.128302	-5.0687	0.070811	0.0687476	3.75986	0.0246483	0.0780917	0.194053	0.0791248	0
ENSG00000032444	-0.0688191	-0.00756557	-12.782	0.0925284	0.0905963	5.07184	0.466451	0.934353	0.0212021	0.439009	0
ENSG00000032742	0.018818	-0.109166	1.24063	0.102315	0.100223	5.50336	0.856094	0.290171	0.82414	0.570023	0
ENSG00000033011	-0.0719463	-0.115862	-20.1074	0.154119	0.146505	8.46315	0.646128	0.439153	0.0286032	0.502012	0
ENSG00000033030	0.0196136	-0.0328943	2.92623	0.0567738	0.0567379	3.11289	0.733676	0.569138	0.359427	0.532435	0
ENSG00000033050	-0.0192178	0.0567217	-7.58916	0.0757356	0.0741607	4.09327	0.802515	0.454101	0.0798991	0.553891	0
ENSG00000033100	-0.017595	-0.109604	-11.2884	0.0564033	0.0558267	3.14542	0.758601	0.0649727	0.00205064	0.540342	0
ENSG00000033170	0.0785717	0.221815	-0.45958	0.104465	0.102051	5.42695	0.461524	0.0430789	0.93343	0.436118	0
ENSG00000033178	0.213803	0.151067	11.2372	0.047741	0.0483112	2.60735	0.000279129	0.00573255	0.00040669	0.00112149	0
ENSG00000033327	-0.0261385	-0.23037	3.30429	0.0362466	0.0367504	2.05163	0.479931	6.02142e-06	0.124365	0.44488	0
ENSG00000033627	0.0406214	0.110912	-0.881851	0.0451186	0.0453327	2.49431	0.379628	0.0247157	0.727715	0.396786	0
ENSG00000033800	0.0653167	0.175517	7.23112	0.07894	0.0783952	4.16698	0.418644	0.0377973	0.099468	0.416407	0
ENSG00000033867	-0.283719	0.0645052	7.71096	0.126975	0.12126	6.46951	0.0381358	0.601147	0.248512	0.10528	0
ENSG00000034053	-0.116964	0.0704439	-6.23401	0.0575357	0.0567256	3.13384	0.0568113	0.229958	0.0618133	0.136574	0
ENSG00000034152	-0.147591	-0.0899191	2.17482	0.154987	0.149925	8.1743	0.35335	0.556011	0.793167	0.38383	0
ENSG00000034510	0.244251	-0.175692	-4.51536	0.0446789	0.0452942	2.53866	3.21306e-05	0.00106933	0.0918953	5.18137e-05	0
ENSG00000034533	0.304493	0.0998373	4.78618	0.165733	0.164211	8.70416	0.0824457	0.550662	0.589046	0.17103	0
ENSG00000034677	0.274021	-0.00999897	15.5148	0.0806209	0.0811953	4.28081	0.00313582	0.903331	0.00189406	0.0150271	0
ENSG00000034693	0.165235	0.261842	-4.0618	0.108657	0.105579	5.61896	0.145402	0.0230556	0.478883	0.239569	0
ENSG00000034713	0.025313	-0.113075	0.817713	0.0549865	0.0550355	3.04403	0.650682	0.0544636	0.791216	0.503288	0
ENSG00000035115	0.115501	-0.163816	-4.11513	0.197368	0.19408	10.747	0.565545	0.409518	0.706192	0.480194	0
ENSG00000035141	-0.0516777	0.120182	3.99317	0.0602916	0.0599485	3.25076	0.402445	0.0599925	0.234849	0.408461	0
ENSG00000035403	0.0261193	0.0880839	0.81831	0.0333684	0.0337185	1.8666	0.443769	0.0174649	0.666225	0.428446	0
ENSG00000035499	-0.183753	-0.0542074	0.763862	0.068998	0.0676235	3.71888	0.0156795	0.433054	0.839523	0.057076	0
ENSG00000035664	-0.00456171	-0.0110249	-3.76471	0.129406	0.125664	6.87878	0.972261	0.93104	0.590782	0.60257	0
ENSG00000035681	-0.0919691	0.0971344	-0.797939	0.063914	0.0632125	3.45644	0.167028	0.141471	0.819985	0.259344	0
ENSG00000035687	0.109896	0.114003	3.99472	0.0557369	0.0557504	3.02173	0.0639351	0.0555026	0.202436	0.147165	0
ENSG00000035720	1.49389	0.228151	0.278886	0.257464	0.25049	13.3822	1.57888e-05	0.374218	0.983598	<0.0000136811499294687	0
ENSG00000035928	-0.102868	-0.0053534	9.65941	0.0564925	0.0568979	3.11482	0.0849912	0.926061	0.00606835	0.174673	0
ENSG00000036054	-0.115268	0.0567404	7.2243	0.0621598	0.0613782	3.30521	0.0798498	0.367273	0.0420461	0.167425	0
ENSG00000036257	-0.179108	0.0792141	5.14531	0.0801312	0.0788316	4.26314	0.038079	0.328054	0.24281	0.105221	0
ENSG00000036549	-0.124867	-0.0293891	10.0511	0.062044	0.0618039	3.35221	0.0590962	0.640034	0.00760325	0.14018	0
ENSG00000036672	-0.0857169	0.331759	-6.00132	0.151498	0.145282	7.68321	0.578396	0.0345352	0.444722	0.484815	0
ENSG00000037241	-0.0463998	-0.189963	-9.60965	0.147432	0.143809	8.11735	0.75653	0.20278	0.251607	0.540271	0
ENSG00000037474	-0.0804288	0.149311	-0.635578	0.0482978	0.0483622	2.65833	0.112864	0.00625502	0.81369	0.205397	0
ENSG00000037637	-0.162826	-0.144212	2.77495	0.0544867	0.0541426	2.9912	0.00777125	0.0156664	0.365619	0.0333041	0
ENSG00000037749	0.00488492	0.228627	10.2918	0.110426	0.108697	5.67957	0.965194	0.0495035	0.0863966	0.601275	0
ENSG00000037757	-0.00361565	-0.057345	-19.0672	0.106732	0.103276	5.87589	0.973342	0.585431	0.00441561	0.602887	0
ENSG00000037897	-0.107841	-0.0583194	-12.3264	0.131204	0.125139	7.03991	0.421681	0.646682	0.0966802	0.417638	0
ENSG00000038002	0.117723	-0.214494	-9.92562	0.0958289	0.0945904	5.34596	0.234816	0.0356682	0.0795118	0.312778	0
ENSG00000038210	0.847302	-0.0851856	14.6648	0.0735147	0.0746502	3.96678	7.82335e-10	0.268511	0.0016093	<0.0000136811499294687	0
ENSG00000038219	-0.147313	0.219301	23.218	0.0854674	0.0860539	4.54205	0.101609	0.0199839	6.91096e-05	0.193261	0
ENSG00000038274	0.263302	0.153812	1.74841	0.0565319	0.0564119	3.04424	0.00018745	0.0136947	0.572725	0.000728858	0
ENSG00000038358	-0.0158926	0.0844817	-12.2527	0.0432446	0.0431062	2.40959	0.717452	0.0654019	7.32648e-05	0.526879	0
ENSG00000038382	-0.197022	0.0957501	2.36465	0.201896	0.194233	10.3903	0.341843	0.627894	0.822491	0.378759	0
ENSG00000038532	-0.0366567	-0.00225837	7.19892	0.0633471	0.0631618	3.42619	0.569861	0.971864	0.0497174	0.481478	0
ENSG00000039123	-0.232159	0.0289935	9.08092	0.0543999	0.054679	2.99646	0.000446939	0.602306	0.00708566	0.00197726	0
ENSG00000039319	0.141754	0.0664943	8.70151	0.0828272	0.0825108	4.40732	0.103872	0.430643	0.063612	0.195884	0
ENSG00000039523	-0.110212	0.00892097	-3.10077	0.086172	0.0836479	4.58955	0.216865	0.916226	0.507722	0.299105	0
ENSG00000039560	0.112869	0.13939	4.58531	0.0604311	0.0605227	3.27665	0.0778784	0.0331913	0.178398	0.165318	0
ENSG00000039650	0.0901237	-0.0598531	-9.98153	0.0788315	0.0779196	4.3548	0.267654	0.452191	0.033943	0.334573	0
ENSG00000040199	-0.0747803	0.0531974	21.2097	0.105435	0.104439	5.42301	0.487092	0.616578	0.000994788	0.447954	0
ENSG00000040275	-0.0338072	0.0823992	13.2674	0.0595738	0.0594391	3.1687	0.577273	0.1823	0.000535411	0.484339	0
ENSG00000040341	0.0579773	0.0922726	8.32989	0.0673116	0.0670972	3.59461	0.400189	0.185649	0.0322436	0.407109	0
ENSG00000040487	-0.190581	0.046574	-8.89687	0.0938875	0.0908039	5.02419	0.0571443	0.614144	0.0932267	0.136995	0
ENSG00000040531	-0.0424902	-0.182238	-5.46904	0.108575	0.105756	5.8985	0.700057	0.101686	0.36588	0.519887	0
ENSG00000040608	-0.0258045	0.0435433	-10.7274	0.276002	0.265572	14.6841	0.926526	0.871557	0.474295	0.591621	0
ENSG00000040633	-0.187194	-0.191415	-11.4951	0.0846798	0.0819852	4.65154	0.0400048	0.0311174	0.0234837	0.10854	0
ENSG00000040933	0.228788	-0.0234103	8.59212	0.0790635	0.0792099	4.26343	0.00955089	0.770899	0.0587818	0.0390233	0
ENSG00000041353	-0.386753	0.554824	12.6285	0.209482	0.200875	10.1156	0.0810757	0.0126928	0.227591	0.169149	0
ENSG00000041357	0.404881	-0.0315877	6.16926	0.0465491	0.0473421	2.60862	6.33159e-08	0.512947	0.0292523	<0.0000136811499294687	0
ENSG00000041515	-0.280651	0.263218	1.5375	0.102799	0.0983092	5.21425	0.0135927	0.0152097	0.771412	0.0511234	0
ENSG00000041802	-0.0987256	0.101685	-3.78486	0.0661451	0.0647103	3.54335	0.15257	0.1332	0.29932	0.246592	0
ENSG00000041880	-0.123996	0.213895	0.574577	0.162785	0.157285	8.33474	0.455922	0.190354	0.945786	0.433889	0
ENSG00000041988	0.175137	-0.0226717	-4.89558	0.111132	0.109148	5.99996	0.132148	0.837744	0.425017	0.224891	0
ENSG00000042062	0.221731	-0.0405164	-5.2886	0.0631303	0.06322	3.50879	0.00243406	0.529535	0.148796	0.0118268	0
ENSG00000042088	-0.117359	0.159389	-7.4221	0.0821806	0.0795867	4.35802	0.170096	0.060231	0.105453	0.262003	0
ENSG00000042286	-0.0444107	-0.0660422	-4.51908	0.0826133	0.0807618	4.46854	0.597341	0.424012	0.325036	0.491441	0
ENSG00000042317	-0.118204	-0.161603	14.3641	0.196848	0.195358	10.5362	0.555541	0.41876	0.189302	0.475809	0
ENSG00000042445	0.0684557	-0.0490169	-6.42052	0.0760353	0.0747705	4.14711	0.379633	0.520251	0.138675	0.396786	0
ENSG00000042493	0.171575	-0.0562763	-4.55187	0.0744702	0.0739288	4.08752	0.0331341	0.45621	0.279845	0.0964603	0
ENSG00000042753	0.0738269	-0.0199341	-11.0623	0.0561893	0.0560572	3.13731	0.205094	0.726199	0.00236022	0.289921	0
ENSG00000043093	-0.0461796	0.0860143	13.7971	0.0651531	0.0648395	3.44306	0.487377	0.200947	0.000801502	0.447954	0
ENSG00000043143	0.29119	0.246887	-14.7612	0.0755852	0.0739634	4.06202	0.00113475	0.00359165	0.00185332	0.00563249	0
ENSG00000043355	-0.258814	0.148087	-8.19729	0.146161	0.139084	7.64344	0.0932365	0.300828	0.297435	0.184869	0
ENSG00000043462	-0.107737	0.175408	-0.818809	0.0579658	0.0572369	3.11389	0.0792189	0.00657574	0.79552	0.166727	0
ENSG00000043514	-0.151316	0.0565151	6.02702	0.0528219	0.0524506	2.85093	0.0101726	0.295242	0.04847	0.0411953	0
ENSG00000044090	0.0863624	-0.0356497	-6.49137	0.0671101	0.0666613	3.69941	0.214157	0.599227	0.0960171	0.297436	0
ENSG00000044115	0.271257	-0.139063	5.15104	0.0388041	0.0394832	2.19251	1.43214e-06	0.00238133	0.0302003	<0.0000136811499294687	0
ENSG00000044446	0.116019	0.113788	-1.99667	0.0702929	0.0695805	3.78666	0.115874	0.119039	0.604318	0.208735	0
ENSG00000044574	0.00636424	-0.323128	7.08065	0.0331146	0.0337051	1.88406	0.849708	1.44539e-08	0.00140239	0.567638	0
ENSG00000046604	0.0365038	-0.00615533	6.80757	0.0394531	0.039944	2.19977	0.366864	0.879216	0.00615485	0.390808	0
ENSG00000046647	-0.300926	-0.117934	3.63508	0.0911522	0.0880529	4.82641	0.0038963	0.196835	0.460918	0.018193	0
ENSG00000046651	-0.0153675	-0.00994839	13.3038	0.0799886	0.0799186	4.28726	0.84976	0.902289	0.00604171	0.567638	0
ENSG00000046774	0.00169741	0.00752486	-2.00796	0.0556347	0.0554495	3.05865	0.97599	0.893533	0.519672	0.603482	0
ENSG00000047056	-0.159803	-0.0429348	-4.35485	0.0926461	0.0898304	4.95714	0.101377	0.638336	0.391046	0.193039	0
ENSG00000047188	-0.1329	0.136049	11.0006	0.0755872	0.0750474	4.01108	0.0953977	0.0862721	0.0132345	0.186792	0
ENSG00000047230	0.0278557	0.031187	2.44835	0.0653556	0.064739	3.52004	0.674914	0.635698	0.49544	0.511537	0
ENSG00000047249	-0.149528	-0.0248894	3.56503	0.0714793	0.0707607	3.86742	0.0506281	0.729046	0.368606	0.127241	0
ENSG00000047315	-0.129606	0.0155974	6.41498	0.0480941	0.0484498	2.66421	0.014656	0.75115	0.0267811	0.0541388	0
ENSG00000047346	0.0681146	-0.24572	24.0356	0.14078	0.142554	7.54669	0.634232	0.101594	0.00504387	0.497178	0
ENSG00000047410	-0.0573742	0.120671	12.4731	0.060287	0.0611226	3.34856	0.353643	0.0636218	0.00151116	0.383886	0
ENSG00000047578	-0.153179	0.0495709	5.18601	0.106714	0.104095	5.58587	0.168021	0.639556	0.365261	0.26007	0
ENSG00000047579	-0.173227	-0.0532145	-0.90631	0.0734464	0.0718222	3.95823	0.0296385	0.468131	0.821429	0.0905093	0
ENSG00000047597	0.0252766	-0.118905	5.43191	0.0671423	0.067265	3.691	0.710896	0.0937581	0.158079	0.524434	0
ENSG00000047621	-0.103556	-0.0481533	10.3832	0.0966505	0.0951882	5.10633	0.297879	0.618976	0.0567553	0.352602	0
ENSG00000047648	0.0495761	0.167885	-1.1574	0.0489371	0.0489859	2.68323	0.324223	0.00294371	0.671249	0.367802	0
ENSG00000047849	0.103301	-0.104461	1.69154	0.0308699	0.0312981	1.74268	0.00352541	0.00359441	0.344359	0.0167745	0
ENSG00000047932	0.0246264	0.129845	5.38654	0.079557	0.0788063	4.2244	0.7604	0.116465	0.218204	0.540614	0
ENSG00000048028	0.395912	0.0288981	1.27655	0.0867701	0.0866835	4.71144	0.000231353	0.742636	0.78946	0.000952562	0
ENSG00000048140	0.179041	-0.0166411	-13.5043	0.0728291	0.0718365	4.03165	0.0241206	0.819375	0.00350001	0.0779403	0
ENSG00000048162	-0.258977	0.241613	-7.31271	0.114324	0.108737	5.90133	0.0358357	0.0391015	0.230923	0.101373	0
ENSG00000048342	-0.00656756	0.17269	-7.19387	0.183419	0.175568	9.45269	0.971824	0.338121	0.456316	0.602469	0
ENSG00000048392	0.00799289	0.161112	10.6292	0.0647929	0.0643609	3.40642	0.903165	0.0219667	0.0058165	0.583752	0
ENSG00000048405	-0.0966721	0.0342412	12.5508	0.0734068	0.0729628	3.90476	0.204093	0.644393	0.004727	0.289492	0
ENSG00000048471	-0.151061	-0.0098822	3.45975	0.0692333	0.0679943	3.69979	0.0423678	0.88603	0.361887	0.112611	0
ENSG00000048544	-0.0854293	-0.00319614	8.32276	0.0537029	0.0537592	2.92984	0.128765	0.953235	0.0107138	0.221651	0
ENSG00000048649	0.0540951	0.131102	13.2642	0.081792	0.0823574	4.42611	0.516603	0.12852	0.00762914	0.461061	0
ENSG00000048707	-0.0320579	-0.00420298	12.3795	0.045823	0.0464588	2.54626	0.492962	0.928898	0.000119408	0.450617	0
ENSG00000048740	-0.201793	0.0946299	5.69846	0.0606514	0.059789	3.23256	0.00367953	0.13059	0.0945992	0.0174308	0
ENSG00000048828	-0.090276	0.147548	1.36373	0.041728	0.0417544	2.28697	0.0439552	0.00232017	0.558268	0.115644	0
ENSG00000048991	-0.0503541	0.146835	3.86914	0.0540927	0.0539803	2.93297	0.364016	0.0138845	0.203353	0.389114	0
ENSG00000049089	-0.358856	-0.606925	-28.7481	0.280868	0.273476	16.1194	0.217317	0.0393139	0.0910849	0.299234	0
ENSG00000049167	-0.270751	-0.0801083	8.55567	0.13214	0.127567	6.87819	0.0550626	0.537772	0.229221	0.134047	0
ENSG00000049239	0.0205357	-0.0522845	-4.33922	0.0660054	0.0651853	3.61351	0.75922	0.432781	0.245109	0.540453	0
ENSG00000049245	0.0130712	0.0161651	5.62951	0.0569715	0.0567346	3.07743	0.821074	0.778897	0.0836777	0.559803	0
ENSG00000049246	-0.170812	0.163655	5.36567	0.0920041	0.0898721	4.78574	0.0795245	0.0849799	0.27669	0.167111	0
ENSG00000049323	-0.131644	0.0308427	-6.04969	0.0902363	0.0875867	4.83095	0.161528	0.728751	0.226217	0.253511	0
ENSG00000049449	0.0114983	-0.221468	-8.70184	0.137519	0.133499	7.5433	0.934271	0.114145	0.263496	0.593966	0
ENSG00000049541	0.0176213	0.0554109	1.19337	0.0512839	0.051422	2.82524	0.735056	0.295207	0.67765	0.532898	0
ENSG00000049618	-0.128361	0.152237	-0.243183	0.0487468	0.048692	2.6734	0.0167087	0.00573771	0.928508	0.0599372	0
ENSG00000049656	-0.0967323	0.0929932	-7.67971	0.0474752	0.0472861	2.62503	0.0563018	0.0645612	0.00891202	0.135772	0
ENSG00000049759	-0.095007	-0.0485186	2.09047	0.0620356	0.0613134	3.36042	0.14273	0.43888	0.54155	0.236823	0
ENSG00000049860	0.052468	-0.0629752	1.50798	0.0460289	0.0462978	2.56054	0.269013	0.190261	0.563098	0.33519	0
ENSG00000049883	-0.0354016	0.158507	7.58875	0.0805055	0.0791678	4.19646	0.665267	0.0602935	0.0869909	0.508087	0
ENSG00000050130	-0.0544299	-0.0367078	3.56425	0.114186	0.111358	6.03128	0.639226	0.745411	0.561766	0.49896	0
ENSG00000050344	0.492358	0.119525	-2.49357	0.0980243	0.0966288	5.19921	8.39039e-05	0.231723	0.637182	0.000281531	0
ENSG00000050393	0.0536542	-0.0516005	5.58388	0.0502042	0.0503917	2.75826	0.299073	0.31917	0.0577528	0.353106	0
ENSG00000050405	0.612079	-0.0497499	4.69022	0.0584975	0.0589833	3.20388	3.68317e-09	0.409849	0.160161	<0.0000136811499294687	0
ENSG00000050426	0.163379	-0.0408214	4.9132	0.0550792	0.0556858	3.0631	0.0081559	0.472793	0.125811	0.0348108	0
ENSG00000050628	-0.184739	0.141821	6.98994	0.078926	0.0774017	4.13359	0.0307443	0.0832144	0.107774	0.0926921	0
ENSG00000050748	0.0843523	-0.0930299	1.0219	0.0515457	0.0516035	2.84842	0.118803	0.087894	0.723874	0.211447	0
ENSG00000050820	-0.0263507	0.0507975	-18.1581	0.085404	0.0827818	4.66352	0.76115	0.547001	0.0010345	0.540791	0
ENSG00000051009	0.114957	0.00839617	-5.85672	0.0832266	0.0818712	4.50457	0.183814	0.919431	0.209659	0.27327	0
ENSG00000051108	0.0462477	-0.133617	4.54417	0.0522174	0.0525168	2.89292	0.387267	0.0201589	0.133339	0.400763	0
ENSG00000051180	0.0784365	-0.0529365	-1.90507	0.0563977	0.056368	3.11868	0.180955	0.359883	0.548796	0.270694	0
ENSG00000051341	-0.0414906	-0.0511521	12.6478	0.100527	0.0999932	5.36249	0.684592	0.615072	0.0296379	0.514786	0
ENSG00000051382	-0.0168355	0.101934	8.94141	0.0523339	0.0526955	2.86581	0.751325	0.068659	0.00582066	0.538362	0
ENSG00000051523	0.0433615	-0.0127182	-23.0984	0.0762104	0.0756304	4.30619	0.576284	0.868297	4.00524e-05	0.483736	0
ENSG00000051596	-0.101855	0.105544	-10.6024	0.105265	0.102231	5.66309	0.345842	0.315315	0.0772278	0.380177	0
ENSG00000051620	0.0274112	-0.166529	0.519941	0.062235	0.0622579	3.45256	0.664766	0.0152949	0.88194	0.508087	0
ENSG00000051825	-0.0716351	0.0271383	11.5919	0.0622447	0.062351	3.37234	0.264586	0.668464	0.00287791	0.332507	0
ENSG00000052126	-0.067787	0.0600654	9.4062	0.0676282	0.0670181	3.59641	0.329229	0.38174	0.0173502	0.37084	0
ENSG00000052344	0.196105	-0.528866	-12.2175	0.153795	0.155867	9.02116	0.218204	0.00317682	0.192102	0.300172	0
ENSG00000052723	-0.0817599	-0.00666378	14.288	0.0652542	0.0655598	3.53872	0.225979	0.920143	0.000748627	0.305561	0
ENSG00000052749	-0.107214	0.125007	-15.1012	0.0548404	0.0535763	2.99083	0.0660095	0.0312124	7.9211e-05	0.150538	0
ENSG00000052795	-0.108703	0.00328861	15.4211	0.0878358	0.0876059	4.68606	0.231498	0.970461	0.0039884	0.310374	0
ENSG00000052802	0.257572	0.0168027	9.33481	0.0636055	0.0640339	3.4504	0.000728882	0.795938	0.0143286	0.00352063	0
ENSG00000052841	0.0354616	-0.000749465	4.05494	0.0491282	0.0493582	2.71036	0.479517	0.988049	0.151656	0.444781	0
ENSG00000053254	-0.049266	-0.385712	25.225	0.192761	0.196348	10.608	0.801121	0.0648307	0.0284826	0.553369	0
ENSG00000053371	-0.0382464	-0.00245573	-13.3584	0.0714962	0.0705142	3.95382	0.599121	0.972595	0.00328076	0.491786	0
ENSG00000053372	-0.133372	0.189667	-5.90078	0.0485102	0.0481415	2.65069	0.0130428	0.000932615	0.0387783	0.0498562	0
ENSG00000053501	0.00721497	0.0784334	-10.356	0.0819853	0.0796385	4.40196	0.930829	0.337515	0.030003	0.592907	0
ENSG00000053524	0.166124	0.132657	-3.34402	0.142541	0.138996	7.48838	0.258784	0.352306	0.660425	0.328791	0
ENSG00000053770	-0.256096	0.0768025	14.269	0.0881129	0.0863034	4.56811	0.00929039	0.385048	0.00577486	0.038088	0
ENSG00000053900	-0.253719	0.0264567	13.6097	0.0963598	0.0943934	5.03663	0.0167156	0.782402	0.0144299	0.0599372	0
ENSG00000054116	-0.140502	-0.0749874	-2.33147	0.0491722	0.0487108	2.70258	0.0103344	0.140788	0.399462	0.0417914	0
ENSG00000054118	0.0116135	-0.0133845	0.143283	0.0418504	0.0422706	2.34709	0.784503	0.755098	0.951983	0.548409	0
ENSG00000054148	-0.00344117	-0.0178339	-17.2848	0.0749073	0.0736168	4.16124	0.963856	0.811275	0.000576863	0.601085	0
ENSG00000054267	0.289938	0.27659	13.6031	0.101103	0.102069	5.35887	0.0101042	0.0141947	0.0204078	0.0410089	0
ENSG00000054282	0.142229	0.0111297	11.3555	0.0809692	0.0810303	4.32319	0.0956886	0.89225	0.016943	0.187148	0
ENSG00000054523	-0.042304	-0.00438754	5.49481	0.0618066	0.0618768	3.38767	0.502252	0.944239	0.121882	0.455682	0
ENSG00000054611	-0.115141	0.125562	-6.87821	0.0937856	0.0907929	4.96173	0.235096	0.183304	0.182308	0.313016	0
ENSG00000054690	0.0580246	-0.115853	12.3758	0.103649	0.103496	5.55683	0.582384	0.277429	0.0387002	0.486745	0
ENSG00000054965	-0.109404	-0.00519665	7.27398	0.105529	0.103164	5.54815	0.313355	0.96037	0.206029	0.361794	0
ENSG00000054967	-0.267878	-0.218515	-17.8038	0.161191	0.153395	8.8898	0.113553	0.171104	0.060229	0.206334	0
ENSG00000054983	-0.033973	-0.0291775	4.20305	0.0801479	0.079	4.29115	0.676588	0.716111	0.340103	0.512282	0
ENSG00000055044	-0.124566	0.115328	3.42474	0.0589492	0.0587079	3.20072	0.0485604	0.06483	0.298516	0.123353	0
ENSG00000055070	-0.00116447	-0.0396675	-10.6339	0.0603988	0.0601441	3.36923	0.984826	0.517753	0.00537452	0.605397	0
ENSG00000055118	-0.201	0.0946806	-19.8604	0.0567391	0.0567194	3.1959	0.00227469	0.112057	6.72515e-06	0.0111135	0
ENSG00000055130	-0.0926515	0.107122	4.51899	0.0417168	0.0418509	2.28945	0.039183	0.0195196	0.0636728	0.106907	0
ENSG00000055147	-0.000653799	-0.0298185	7.07861	0.073983	0.0733302	3.96664	0.993045	0.688987	0.0909038	0.607239	0
ENSG00000055163	0.13976	-0.325418	3.68801	0.0671132	0.0677819	3.7665	0.0515761	0.000136539	0.340252	0.128937	0
ENSG00000055208	-0.0425032	0.121642	5.64527	0.0666257	0.0664951	3.60316	0.531405	0.0836698	0.134279	0.46666	0
ENSG00000055211	-0.0240625	-0.142176	-1.84227	0.081566	0.0803488	4.45119	0.771305	0.093453	0.683764	0.544256	0
ENSG00000055332	3.19167	0.0216937	11.9203	0.0536856	0.0513671	2.75007	2.02832e-22	0.6777	0.000384821	<0.0000136811499294687	0
ENSG00000055483	-0.139956	0.0295227	-4.95008	0.0495878	0.0491104	2.72026	0.0111462	0.555105	0.0851809	0.0445511	0
ENSG00000055609	-0.0262834	0.137504	11.4181	0.053435	0.053958	2.92818	0.628648	0.0199865	0.00102125	0.495931	0
ENSG00000055917	0.0230144	0.0981795	3.45192	0.0523255	0.0525036	2.87158	0.665203	0.0775536	0.244631	0.508087	0
ENSG00000055950	0.000919583	0.105251	-12.254	0.119831	0.115791	6.38461	0.99396	0.375167	0.0706564	0.6075	0
ENSG00000056050	0.00468721	-0.0554051	13.1216	0.0719781	0.0717888	3.85411	0.948784	0.450085	0.00309626	0.598016	0
ENSG00000056097	-0.126078	0.0174683	4.74186	0.0464244	0.04664	2.56582	0.0140152	0.712305	0.0807957	0.0523254	0
ENSG00000056277	-0.136157	0.118148	10.4709	0.103888	0.101074	5.33133	0.206178	0.257419	0.064881	0.290785	0
ENSG00000056586	0.011025	0.0221838	13.4932	0.0533131	0.0534939	2.87194	0.838449	0.683178	0.00017129	0.5643	0
ENSG00000056972	-0.106203	0.11213	1.37092	0.093971	0.0916765	4.94749	0.272984	0.236786	0.78481	0.337797	0
ENSG00000056998	-0.240774	-0.0930219	2.36611	0.0900984	0.0877375	4.80353	0.0153761	0.302816	0.628161	0.056307	0
ENSG00000057019	-0.418512	0.198624	1.30537	0.135664	0.127802	6.80506	0.0062884	0.13725	0.849991	0.027999	0
ENSG00000057252	0.185293	-0.0877622	11.1443	0.0691232	0.069462	3.74465	0.0151074	0.222264	0.00798289	0.0555687	0
ENSG00000057294	0.16168	0.307114	8.09707	0.168268	0.165672	8.59885	0.349138	0.0799459	0.358624	0.381509	0
ENSG00000057608	0.0637366	-0.0260837	5.74205	0.0331739	0.0336408	1.86225	0.0703906	0.448019	0.00630957	0.156448	0
ENSG00000057663	0.0575171	0.166802	8.86018	0.0628382	0.0627073	3.35017	0.371912	0.0157851	0.016307	0.393405	0
ENSG00000057757	-0.110325	0.029518	-2.40243	0.0465663	0.0464011	2.56502	0.0289977	0.532546	0.36114	0.0892328	0
ENSG00000057935	0.0558105	0.0950466	6.61755	0.0737637	0.0731644	3.91654	0.458901	0.210025	0.108039	0.435309	0
ENSG00000058063	0.0408376	0.00322166	11.0377	0.0572609	0.0577957	3.14635	0.484716	0.95615	0.00245706	0.447059	0
ENSG00000058262	0.0202229	-0.119223	-2.24326	0.0387483	0.0391592	2.18692	0.607989	0.00687103	0.318355	0.494906	0
ENSG00000058272	-0.0195288	0.172106	13.8349	0.0919028	0.0924701	4.96655	0.834068	0.0788362	0.0120653	0.563868	0
ENSG00000058453	0.158259	-0.0498805	-23.1189	0.134038	0.12848	7.38401	0.252822	0.702317	0.00568225	0.324545	0
ENSG00000058600	-0.0341089	0.0577802	-8.47102	0.0625647	0.0623544	3.46837	0.592206	0.366158	0.0249353	0.489126	0
ENSG00000058668	-0.0757466	0.0530295	5.56091	0.0430851	0.0431584	2.35946	0.0954277	0.234726	0.0297416	0.186801	0
ENSG00000058729	-0.2973	0.134711	8.47251	0.0851803	0.0827032	4.41458	0.00255705	0.120416	0.0706689	0.0124015	0
ENSG00000058799	0.0749543	-0.19024	1.00014	0.0873753	0.0866794	4.78123	0.402061	0.0412953	0.836615	0.408136	0
ENSG00000058804	-0.21528	0.137071	4.27803	0.0462699	0.0462147	2.52637	0.000189496	0.00816086	0.10732	0.000748977	0
ENSG00000059122	-0.0883587	-0.0542919	-21.1455	0.0888426	0.0865075	4.94216	0.332907	0.538011	0.000436106	0.373234	0
ENSG00000059145	-0.165871	-0.0863753	-10.5775	0.119272	0.115808	6.48568	0.180978	0.465221	0.119978	0.270694	0
ENSG00000059377	-0.631507	0.0740906	18.9232	0.201212	0.191066	10.1013	0.00558817	0.70265	0.0770615	0.0250392	0
ENSG00000059378	3.09853	-0.00511111	1.52535	0.0628447	0.0576712	3.12278	6.13072e-21	0.930341	0.631019	<0.0000136811499294687	0
ENSG00000059573	-0.041806	0.108538	-4.90253	0.0587948	0.0583031	3.21251	0.486007	0.0787767	0.144067	0.447618	0
ENSG00000059588	-0.0268319	0.0546863	6.20712	0.0555047	0.0550855	2.97477	0.634525	0.33376	0.0511595	0.497192	0
ENSG00000059691	-0.0553232	0.0259207	0.0939227	0.0862444	0.0844107	4.59453	0.529161	0.762246	0.983911	0.466349	0
ENSG00000059728	-0.254233	-0.0537701	6.22011	0.0634188	0.0622731	3.39722	0.000798675	0.399048	0.0834209	0.00389941	0
ENSG00000059758	0.325658	0.000720431	6.14077	0.070212	0.0703465	3.79074	0.000195679	0.99194	0.122327	0.000822429	0
ENSG00000059769	0.0338662	0.0727651	11.9089	0.135533	0.132952	6.99073	0.805465	0.590774	0.105369	0.555122	0
ENSG00000059804	-0.102731	0.0588983	3.15267	0.0493725	0.0496273	2.73134	0.0517496	0.250461	0.263227	0.129234	0
ENSG00000060069	0.0741436	-0.160063	-14.713	0.107741	0.105272	6.00344	0.499969	0.14546	0.0245043	0.45437	0
ENSG00000060138	0.0599737	0.0124373	-6.34183	0.0493485	0.0494556	2.75246	0.239676	0.804238	0.0331262	0.315906	0
ENSG00000060237	-0.0781489	0.126253	3.36693	0.0487685	0.0491326	2.70087	0.126155	0.019112	0.228241	0.218546	0
ENSG00000060339	-0.0785353	0.13123	12.562	0.0700681	0.0707672	3.8434	0.27683	0.0798504	0.00419179	0.339711	0
ENSG00000060491	1.80366	-0.226316	-25.727	0.0827645	0.0803176	4.62525	1.47892e-14	0.0112579	2.62123e-05	<0.0000136811499294687	0
ENSG00000060642	0.209936	0.218088	-0.163291	0.0970434	0.0955843	5.098	0.0439658	0.0346695	0.974794	0.115644	0
ENSG00000060656	2.40625	-0.0513645	-3.69682	0.143215	0.125837	6.57792	1.39648e-12	0.68787	0.580923	<0.0000136811499294687	0
ENSG00000060688	-0.136925	0.0634148	-3.59574	0.0565882	0.0562675	3.11081	0.0261344	0.274276	0.262578	0.0822163	0
ENSG00000060749	-0.102619	0.167621	13.0181	0.0732976	0.0735863	3.96382	0.178206	0.0349333	0.00404744	0.268901	0
ENSG00000060762	-0.133644	-0.0303536	-0.473773	0.0801432	0.0788442	4.34071	0.112403	0.704683	0.914273	0.204992	0
ENSG00000060971	0.425244	0.0404816	-18.6654	0.0798614	0.0785024	4.42515	4.35789e-05	0.612249	0.000499471	6.43564e-05	0
ENSG00000060982	-0.0635097	0.063493	13.5861	0.0482592	0.0489595	2.68413	0.204397	0.210777	7.70887e-05	0.289632	0
ENSG00000061273	-0.119537	0.161075	-16.7638	0.0525364	0.0523489	2.93672	0.035116	0.00639967	1.92394e-05	0.099906	0
ENSG00000061656	0.0835609	-0.132676	-25.8355	0.174772	0.168616	9.77254	0.638224	0.441425	0.0163419	0.498478	0
ENSG00000061676	0.0344882	0.0608858	7.71276	0.0380753	0.0385289	2.1135	0.376804	0.131154	0.00179077	0.395636	0
ENSG00000061794	-0.0474732	-0.0289278	2.13327	0.0470432	0.0471782	2.60347	0.326048	0.547307	0.423091	0.368626	0
ENSG00000061936	-0.0726707	0.0536223	-2.46082	0.0620737	0.0616464	3.39738	0.256713	0.395641	0.478011	0.327287	0
ENSG00000061938	0.201941	0.0779502	-13.3832	0.0725104	0.0713532	3.9682	0.0120815	0.288789	0.00332494	0.0473641	0
ENSG00000061987	0.0501651	0.0395721	15.1619	0.0593729	0.0596671	3.18596	0.409055	0.51545	0.00014979	0.411198	0
ENSG00000062194	0.448784	0.125759	7.02979	0.0468379	0.0474233	2.57071	1.4577e-08	0.0160612	0.0134626	<0.0000136811499294687	0
ENSG00000062485	-0.00887586	0.00260576	1.27842	0.0336284	0.0339954	1.88678	0.794772	0.939732	0.506513	0.551005	0
ENSG00000062524	0.256096	-0.248855	-18.5949	0.105736	0.104689	6.02912	0.0260076	0.0285324	0.00629852	0.0819174	0
ENSG00000062598	0.368666	-0.165	-4.50718	0.0915392	0.091234	5.07057	0.000765995	0.0869627	0.385583	0.00373936	0
ENSG00000062650	-0.0573712	0.105455	7.89111	0.059336	0.0593595	3.21552	0.34619	0.0922479	0.0243366	0.380244	0
ENSG00000062716	0.0520924	-0.044301	4.81518	0.0567246	0.0570219	3.13346	0.370372	0.447125	0.141455	0.392827	0
ENSG00000062725	0.0873466	0.0705291	1.50482	0.0847021	0.0834721	4.50786	0.315857	0.40904	0.742304	0.362502	0
ENSG00000062822	0.0817649	0.0145048	-16.7457	0.0504588	0.0506457	2.85482	0.122222	0.777786	1.3825e-05	0.214093	0
ENSG00000063046	-0.121035	-0.0262823	-1.14771	0.0295064	0.0297746	1.65945	0.000647889	0.388827	0.497847	0.00305716	0
ENSG00000063127	1.28255	0.0336222	9.37265	0.195356	0.19273	10.0656	3.30885e-06	0.863423	0.363881	<0.0000136811499294687	0
ENSG00000063169	0.43877	0.115877	-29.9607	0.112261	0.108428	6.22846	0.00100061	0.299082	0.000133761	0.00497532	0
ENSG00000063176	-0.228394	-0.116583	-28.1688	0.173867	0.162622	9.54576	0.205186	0.482476	0.00843317	0.289921	0
ENSG00000063177	0.079846	-0.035631	-14.4439	0.0504914	0.0508652	2.86422	0.130899	0.492416	8.03059e-05	0.224129	0
ENSG00000063180	0.11851	-0.297369	-20.4182	0.162709	0.157164	9.17589	0.475604	0.0743894	0.038851	0.443262	0
ENSG00000063241	-0.104958	0.217587	-17.914	0.0693163	0.067776	3.78103	0.147035	0.00476758	0.000156942	0.241719	0
ENSG00000063244	-0.0830815	0.0532189	-17.0622	0.0600107	0.0599768	3.38036	0.182851	0.386403	7.95062e-05	0.272375	0
ENSG00000063245	-0.0381071	-0.122527	-21.1974	0.0582739	0.0579889	3.3156	0.521279	0.0485767	4.6747e-06	0.463105	0
ENSG00000063322	-0.0803386	0.0474977	-4.83434	0.0654775	0.0641352	3.52474	0.235368	0.468328	0.186767	0.313182	0
ENSG00000063587	-0.108675	0.145437	0.0301053	0.0608833	0.0601273	3.2694	0.0908297	0.0261804	0.992753	0.181696	0
ENSG00000063601	-0.202394	-0.00738208	1.93494	0.0597802	0.0587383	3.21538	0.00322988	0.901356	0.554695	0.0155341	0
ENSG00000063761	-0.0774237	0.165745	-18.506	0.138772	0.131165	7.2855	0.583653	0.222202	0.0203357	0.487133	0
ENSG00000063854	0.0769315	-0.112885	-15.9181	0.0882245	0.0861853	4.89268	0.394493	0.20645	0.00433352	0.404574	0
ENSG00000063978	0.0637363	0.0253362	0.533212	0.0528142	0.0526885	2.8854	0.242858	0.636301	0.855419	0.317615	0
ENSG00000064012	0.412757	-0.1333	15.3253	0.0679594	0.06896	3.69385	8.97975e-06	0.0688409	0.000583209	<0.0000136811499294687	0
ENSG00000064102	-0.0561723	0.104328	1.31429	0.0703322	0.0696542	3.79371	0.434712	0.151215	0.73296	0.425469	0
ENSG00000064115	0.173509	0.0300526	3.19954	0.0624694	0.0623767	3.38804	0.0122779	0.635658	0.357269	0.0478662	0
ENSG00000064201	-0.141541	0.196791	-32.0701	0.209485	0.195129	11.1707	0.507694	0.326339	0.0100354	0.45767	0
ENSG00000064313	0.0226604	0.0301263	6.76246	0.0728308	0.0725182	3.9238	0.759208	0.682651	0.10164	0.540453	0
ENSG00000064393	0.0920988	0.150026	1.95128	0.0673635	0.0673515	3.663	0.188104	0.0386718	0.600643	0.276918	0
ENSG00000064419	0.0292927	0.0276106	0.438103	0.0353932	0.0357639	1.98251	0.418526	0.449944	0.827549	0.416399	0
ENSG00000064490	0.0768819	0.00194338	-9.86994	0.0907925	0.0895672	4.98538	0.408037	0.982924	0.06295	0.411184	0
ENSG00000064545	-0.102223	0.117361	-12.2187	0.0721984	0.0708136	3.93405	0.173589	0.114478	0.00600471	0.264864	0
ENSG00000064547	0.317305	-0.0353445	-4.64948	0.118459	0.116819	6.41489	0.0151723	0.765635	0.477732	0.0557044	0
ENSG00000064601	-0.154901	-0.0198332	-8.03628	0.078101	0.0760953	4.23025	0.0625197	0.797279	0.0733262	0.144956	0
ENSG00000064607	0.0295083	0.0792337	1.38121	0.0449121	0.0452725	2.49452	0.519334	0.0968189	0.586481	0.462228	0
ENSG00000064651	-0.250027	0.0333353	7.59024	0.0805152	0.0786694	4.24137	0.00601197	0.676689	0.0900638	0.0267962	0
ENSG00000064652	-0.0920876	-0.221217	5.48225	0.120693	0.118109	6.47745	0.455179	0.0771138	0.40827	0.433444	0
ENSG00000064666	-0.112324	-0.0365408	-7.66196	0.0469562	0.0468612	2.62125	0.0276644	0.445484	0.0089618	0.0860143	0
ENSG00000064687	0.0639069	0.0469002	-11.4499	0.0618428	0.0616259	3.44019	0.314875	0.456312	0.00366984	0.362284	0
ENSG00000064703	-0.0841939	0.146222	3.31338	0.0816407	0.0803224	4.32261	0.315833	0.0850658	0.453129	0.362502	0
ENSG00000064726	-0.0707831	0.123484	1.80803	0.0602105	0.0599914	3.2767	0.254806	0.0540647	0.587764	0.325997	0
ENSG00000064763	0.032649	0.0314314	14.3843	0.106767	0.105821	5.55667	0.763206	0.769788	0.0183611	0.541552	0
ENSG00000064787	0.0857613	-0.249926	6.56885	0.18237	0.181311	9.91937	0.643719	0.184666	0.51607	0.500948	0
ENSG00000064932	-0.0115582	-0.00348907	-16.465	0.0717042	0.0708429	3.99742	0.873706	0.961252	0.000623785	0.575683	0
ENSG00000064933	-0.126869	0.119297	5.52629	0.0824922	0.0803928	4.28399	0.14115	0.154826	0.213099	0.2353	0
ENSG00000064961	-0.0193151	-0.00417521	-12.2389	0.0575161	0.05704	3.20049	0.740821	0.942442	0.00120951	0.535375	0
ENSG00000064995	-0.0103485	0.0718059	3.10416	0.0853442	0.0841315	4.54973	0.904808	0.404404	0.503601	0.584223	0
ENSG00000064999	0.306464	0.0383927	0.238154	0.0624887	0.0624942	3.40343	0.000108768	0.546544	0.944972	0.000399782	0
ENSG00000065000	0.0264502	-0.0488181	-6.54134	0.0429731	0.043296	2.42089	0.54579	0.274061	0.0144328	0.472207	0
ENSG00000065029	-0.0562327	-0.0654418	0.142798	0.0837737	0.0825627	4.53257	0.510438	0.438135	0.975207	0.459098	0
ENSG00000065054	-0.0632016	0.0356925	-18.2271	0.102938	0.0991263	5.58597	0.546778	0.722911	0.0042427	0.472501	0
ENSG00000065057	0.0354903	0.0235377	-14.5853	0.151554	0.146561	8.16479	0.817445	0.874165	0.0905983	0.559131	0
ENSG00000065060	0.39347	-0.0634347	5.89755	0.0457379	0.0464868	2.561	7.45939e-08	0.188911	0.0332094	<0.0000136811499294687	0
ENSG00000065135	0.144398	0.00369965	6.81504	0.0493103	0.049785	2.72392	0.00885833	0.941567	0.0220282	0.0369554	0
ENSG00000065150	-0.0293673	0.00826944	5.93361	0.0358025	0.0362485	2.00359	0.422613	0.82207	0.00824099	0.418137	0
ENSG00000065154	-0.0744711	-0.0326343	0.511208	0.0383301	0.0384377	2.12772	0.0675559	0.406827	0.812795	0.152432	0
ENSG00000065183	-0.156666	0.22999	-3.12952	0.0787424	0.077571	4.23033	0.0617715	0.00818001	0.468805	0.14375	0
ENSG00000065243	0.0352963	0.230236	12.8226	0.0805041	0.0800977	4.19563	0.666192	0.00995903	0.00669831	0.508246	0
ENSG00000065268	0.0174097	0.0887609	-20.654	0.0617519	0.0607925	3.43369	0.781156	0.161206	1.01334e-05	0.547744	0
ENSG00000065308	-0.3366	-0.0140946	9.03496	0.0660287	0.0647675	3.50764	7.12479e-05	0.830132	0.0188653	0.000239689	0
ENSG00000065328	-0.04469	0.0259723	1.95857	0.0505832	0.0504525	2.76699	0.388414	0.612855	0.487955	0.401466	0
ENSG00000065357	-0.12757	0.118568	5.21322	0.12548	0.121414	6.4602	0.322556	0.341505	0.430031	0.366556	0
ENSG00000065361	0.277777	-0.134122	5.06319	0.111128	0.110688	6.0047	0.0221345	0.241016	0.409987	0.0732428	0
ENSG00000065427	0.12951	0.0509065	-3.28104	0.0367011	0.0370647	2.05807	0.0023459	0.186185	0.127986	0.0114093	0
ENSG00000065457	-0.0968565	0.127044	4.78395	0.106797	0.104366	5.5638	0.376221	0.238939	0.40099	0.395268	0
ENSG00000065485	0.0297591	-0.0592209	-1.45906	0.0714847	0.0705684	3.88789	0.682026	0.412173	0.711759	0.514057	0
ENSG00000065491	0.030147	-0.0414888	-3.05542	0.0546737	0.0542996	3.00152	0.588022	0.454551	0.321952	0.488179	0
ENSG00000065518	0.0492412	0.0746192	-4.00859	0.0557611	0.0554734	3.05387	0.388635	0.194995	0.205512	0.401553	0
ENSG00000065526	-0.0258634	0.121562	4.03602	0.0405272	0.0409609	2.25771	0.531255	0.00812885	0.0903813	0.46666	0
ENSG00000065548	-0.109196	0.0783332	7.79412	0.0523054	0.052662	2.88009	0.051052	0.153897	0.0143048	0.128081	0
ENSG00000065559	-0.127843	0.196459	4.67577	0.10996	0.106859	5.67331	0.259899	0.0822585	0.420442	0.329422	0
ENSG00000065600	0.0341906	0.011614	0.195704	0.118575	0.116248	6.29934	0.776319	0.921503	0.975552	0.54574	0
ENSG00000065613	-0.0423784	0.0862757	12.2991	0.0662025	0.0665574	3.59974	0.530009	0.210975	0.00301395	0.466412	0
ENSG00000065615	0.265588	-0.0250639	10.4146	0.0834073	0.0835872	4.45667	0.00505153	0.767664	0.0309833	0.0228626	0
ENSG00000065665	0.447882	0.0547899	6.65684	0.194046	0.194145	10.225	0.0328537	0.780944	0.523105	0.0963971	0
ENSG00000065675	0.291904	0.00754762	-0.887969	0.0690165	0.0686615	3.75241	0.000486805	0.913664	0.815562	0.00230016	0
ENSG00000065717	-0.0972212	-0.221562	-5.62073	0.0814869	0.080425	4.51038	0.248054	0.0128888	0.228397	0.321496	0
ENSG00000065802	0.0837106	-0.0827456	-1.20869	0.0707509	0.0700677	3.86094	0.251864	0.25273	0.757773	0.324046	0
ENSG00000065809	-0.18107	-0.250377	2.90232	0.111199	0.108377	6.00579	0.120524	0.0327129	0.634639	0.212688	0
ENSG00000065833	0.0170781	-0.0787208	8.78424	0.0925467	0.0914686	4.92758	0.855621	0.400562	0.0912167	0.569881	0
ENSG00000065882	0.124043	-0.120965	-3.8062	0.088148	0.0869988	4.82324	0.176099	0.181061	0.440123	0.266976	0
ENSG00000065883	-0.119817	0.0955722	-0.682902	0.0659359	0.0652614	3.57469	0.0855837	0.160017	0.850596	0.175269	0
ENSG00000065911	0.0826315	-0.0978099	2.69653	0.0322608	0.0327076	1.81885	0.0194477	0.00773614	0.15519	0.0669022	0
ENSG00000065970	0.0684089	-0.0125036	-1.15588	0.096009	0.0946012	5.16539	0.485114	0.896289	0.825409	0.447319	0
ENSG00000065978	-0.0106989	-0.0407209	-6.2595	0.031663	0.0319492	1.78818	0.73928	0.218395	0.00249915	0.535001	0
ENSG00000066027	0.00799917	0.0605535	-3.44483	0.042921	0.0427913	2.36036	0.854203	0.173813	0.161373	0.569261	0
ENSG00000066044	-0.0986352	0.14436	-4.23674	0.0436429	0.0435628	2.40325	0.0362169	0.00378964	0.0945839	0.101876	0
ENSG00000066084	0.122901	0.0577528	4.02012	0.0658325	0.0660379	3.60316	0.0780036	0.393142	0.278961	0.165437	0
ENSG00000066117	0.0302028	-0.0593284	-2.3616	0.0542275	0.0543091	3.01352	0.584292	0.288803	0.443247	0.487314	0
ENSG00000066135	0.152778	-0.119983	-1.77742	0.0814157	0.0808644	4.46929	0.0766035	0.154872	0.695449	0.163912	0
ENSG00000066136	-0.0087435	0.051641	-0.980742	0.0582514	0.0579763	3.18052	0.882326	0.384623	0.761287	0.578278	0
ENSG00000066279	-0.0620661	0.117342	14.711	0.0596575	0.0603244	3.27178	0.3117	0.0672604	0.00026821	0.36068	0
ENSG00000066294	0.194878	0.331965	7.78059	0.115795	0.114275	5.8675	0.109344	0.00932057	0.201116	0.201628	0
ENSG00000066322	-0.0418209	0.0871152	-3.84191	0.0681963	0.0673721	3.69343	0.547253	0.212061	0.311778	0.47279	0
ENSG00000066336	-0.141167	-0.117916	-20.4155	0.0878018	0.0853802	4.88051	0.124974	0.183869	0.000540172	0.21734	0
ENSG00000066379	-0.141136	0.23122	-2.38966	0.104374	0.100783	5.40544	0.192763	0.0337951	0.663602	0.281354	0
ENSG00000066422	0.0194108	-0.0415756	10.6887	0.0655324	0.0656839	3.55953	0.770407	0.534577	0.00752906	0.543924	0
ENSG00000066427	-0.0679832	0.0421213	8.00137	0.110386	0.107871	5.75072	0.545557	0.700684	0.180777	0.472207	0
ENSG00000066455	-0.0347451	-0.0196085	9.37701	0.0849755	0.0842537	4.53613	0.687364	0.818549	0.0531405	0.515529	0
ENSG00000066557	-0.015338	0.0527439	7.09812	0.0693451	0.0687702	3.6981	0.827395	0.452875	0.070644	0.562008	0
ENSG00000066583	-0.136928	0.0643452	-6.48998	0.0638914	0.062357	3.44162	0.0457631	0.315555	0.0752865	0.118713	0
ENSG00000066651	0.0140396	0.0411334	13.9323	0.0728845	0.0726129	3.85704	0.849369	0.577944	0.00194618	0.567638	0
ENSG00000066654	-0.0882941	0.22067	9.28075	0.0587475	0.058711	3.15313	0.149893	0.00140117	0.0085736	0.244319	0
ENSG00000066697	-0.0883947	-0.198784	-2.83786	0.0908209	0.0885309	4.93949	0.343085	0.0373064	0.572599	0.379323	0
ENSG00000066739	-0.00786826	0.0870656	6.09032	0.0592824	0.0590711	3.19514	0.895858	0.157478	0.0724438	0.582589	0
ENSG00000066777	0.00352808	0.0753585	7.45848	0.0562498	0.0564314	3.06791	0.950667	0.198099	0.0255222	0.598079	0
ENSG00000066827	-0.130146	-0.244266	2.785	0.145966	0.142723	7.87597	0.384158	0.103869	0.727669	0.399228	0
ENSG00000066855	-0.276634	0.0458979	4.61956	0.073415	0.0713204	3.85824	0.00137157	0.527843	0.246441	0.00671273	0
ENSG00000066923	1.14842	0.180973	-0.0031867	0.205576	0.20131	10.6712	2.49059e-05	0.380328	0.999765	<0.0000136811499294687	0
ENSG00000066926	0.0262291	-0.0755901	3.12341	0.0515953	0.0517594	2.8494	0.617265	0.161111	0.287205	0.495931	0
ENSG00000066933	-0.244888	0.210192	16.7815	0.0892235	0.0873655	4.53685	0.0131748	0.0268885	0.00160197	0.0502142	0
ENSG00000067057	0.0364805	-0.00622571	-13.3729	0.0514625	0.0513469	2.88555	0.487324	0.904814	0.000197326	0.447954	0
ENSG00000067064	0.111512	-0.059018	8.53343	0.0455155	0.0458904	2.50491	0.0245442	0.214435	0.0030817	0.0788393	0
ENSG00000067082	0.804145	-0.184921	11.337	0.0607938	0.0619637	3.37731	8.11948e-11	0.00783983	0.00344393	<0.0000136811499294687	0
ENSG00000067167	0.0373682	-0.0438189	9.30796	0.0388092	0.0392216	2.14814	0.348147	0.278338	0.000386118	0.381294	0
ENSG00000067177	-0.11612	0.0914533	0.674413	0.0718389	0.0699543	3.78448	0.123094	0.207268	0.860518	0.215023	0
ENSG00000067182	0.377594	-0.046265	-11.3562	0.0775519	0.0769338	4.29961	0.000117564	0.554967	0.0164281	0.000430015	0
ENSG00000067191	-0.0205771	-0.0478245	-7.14488	0.19267	0.186079	10.3053	0.916109	0.800033	0.496801	0.587698	0
ENSG00000067208	-0.0018318	0.146118	9.52919	0.0825108	0.081485	4.30301	0.982528	0.0894646	0.0396913	0.605024	0
ENSG00000067221	0.508205	-0.210433	-7.77957	0.147065	0.146686	8.22701	0.00276263	0.168253	0.35665	0.0132555	0
ENSG00000067225	0.165171	0.0494004	-7.39675	0.0346121	0.0349406	1.94922	0.000145524	0.174174	0.00129195	0.000520257	0
ENSG00000067248	-0.0340357	0.128392	9.8308	0.0690753	0.0687962	3.68493	0.628054	0.078093	0.0155244	0.495931	0
ENSG00000067334	-0.0944934	0.199077	8.76211	0.0631402	0.0629931	3.38409	0.151533	0.00532597	0.0183393	0.245748	0
ENSG00000067365	-0.0600151	0.121863	7.99454	0.123462	0.121021	6.39882	0.632657	0.327069	0.227251	0.496799	0
ENSG00000067369	-0.028158	0.0409568	2.54324	0.0565806	0.0565357	3.09717	0.624642	0.477944	0.422116	0.495931	0
ENSG00000067533	-0.291228	0.277551	10.5088	0.0975512	0.0951564	4.99384	0.00782199	0.00908395	0.0494054	0.0334426	0
ENSG00000067560	-0.00454889	-0.116524	-0.389425	0.0356717	0.0360907	2.01396	0.899917	0.00457859	0.848802	0.583263	0
ENSG00000067596	-0.0605579	-0.059832	7.26377	0.0569501	0.056908	3.10362	0.301436	0.306752	0.0307594	0.35478	0
ENSG00000067606	0.0618915	-0.604173	-22.8221	0.239234	0.237509	14.0049	0.798745	0.020179	0.12026	0.552495	0
ENSG00000067704	-0.160985	0.0790092	4.04853	0.0450158	0.0452916	2.49329	0.00210963	0.0978304	0.121503	0.0102911	0
ENSG00000067829	-0.0334081	-0.043726	-12.9491	0.0697312	0.0685006	3.84573	0.637536	0.531157	0.0033658	0.498434	0
ENSG00000067836	-0.121	-0.0371346	-17.7235	0.154917	0.147438	8.34377	0.44474	0.803948	0.0475132	0.429012	0
ENSG00000067900	0.0303241	0.131546	13.6005	0.0638405	0.0642275	3.44532	0.640401	0.055154	0.000916528	0.499478	0
ENSG00000067955	-0.0626028	-0.034134	4.49642	0.0462748	0.046336	2.54464	0.192562	0.470655	0.0938776	0.28131	0
ENSG00000068001	-0.310239	0.189978	-17.9429	0.18512	0.17255	9.62554	0.110741	0.285151	0.0784124	0.203075	0
ENSG00000068024	0.17227	0.0281264	-2.91044	0.117819	0.116001	6.30289	0.160638	0.811111	0.649686	0.252952	0
ENSG00000068028	-0.131861	0.0619334	-6.48652	0.0714542	0.069758	3.84242	0.0812033	0.386137	0.108332	0.169397	0
ENSG00000068078	-0.154536	-0.0407774	-16.1551	0.0756679	0.0740041	4.18633	0.0557824	0.58828	0.00111819	0.135005	0
ENSG00000068079	3.1511	-0.0879502	-7.64852	0.110142	0.0897083	5.01094	1.15748e-16	0.339656	0.143995	<0.0000136811499294687	0
ENSG00000068097	0.175762	0.0964232	3.19515	0.0753548	0.0747844	4.02547	0.0312632	0.213315	0.43751	0.0937287	0
ENSG00000068120	0.232116	0.0621074	-12.8178	0.0507193	0.0507829	2.83964	0.000224406	0.236827	0.000257934	0.000939846	0
ENSG00000068137	-0.0234499	-0.388071	-24.6515	0.0931226	0.0917637	5.39677	0.803985	0.000487312	0.000228766	0.554494	0
ENSG00000068305	0.0111127	-0.13187	10.2274	0.0884912	0.0878275	4.74007	0.901433	0.150272	0.0444634	0.583421	0
ENSG00000068308	0.118408	-0.0253646	-11.1162	0.0430204	0.0432022	2.42415	0.0129586	0.564293	0.00021991	0.0498562	0
ENSG00000068323	0.0771955	-0.0513315	-7.74595	0.0675232	0.0669567	3.73112	0.267655	0.453061	0.0522278	0.334573	0
ENSG00000068354	-0.215531	0.0518767	-10.5046	0.161288	0.153337	8.42288	0.197806	0.738969	0.228049	0.285058	0
ENSG00000068366	-0.0479779	0.116347	11.527	0.0723216	0.0720888	3.85176	0.515336	0.12363	0.00769858	0.460737	0
ENSG00000068383	-0.0473063	0.0529094	-5.6754	0.115633	0.111829	6.10959	0.687204	0.64171	0.365	0.515471	0
ENSG00000068394	0.010957	0.0240606	-6.64682	0.0689313	0.0677887	3.74766	0.875443	0.726691	0.0927511	0.576238	0
ENSG00000068400	0.294524	-0.149223	4.13237	0.0526013	0.0531408	2.92611	2.42377e-05	0.0114955	0.174638	<0.0000136811499294687	0
ENSG00000068438	-0.0989284	0.0522007	-3.80564	0.0612832	0.0604328	3.32448	0.123554	0.398874	0.267053	0.215413	0
ENSG00000068489	-0.00728294	-0.039256	8.22342	0.0556486	0.0560811	3.07562	0.897301	0.492728	0.0153304	0.582889	0
ENSG00000068650	-0.0608079	0.0780516	3.63187	0.0554776	0.0553172	3.01177	0.287241	0.175003	0.2432	0.346182	0
ENSG00000068654	-0.25611	0.152913	-3.46184	0.0578599	0.0574942	3.17175	0.000313454	0.0157978	0.289214	0.00131022	0
ENSG00000068697	0.108926	0.0432807	-1.80146	0.0585856	0.0582664	3.19449	0.079125	0.467015	0.57964	0.166633	0
ENSG00000068724	0.131471	0.0435132	-4.52843	0.0813856	0.0802059	4.39487	0.12331	0.593999	0.316236	0.215175	0
ENSG00000068745	-0.0553332	0.0974373	0.903367	0.0704912	0.0693339	3.75891	0.442505	0.17665	0.812745	0.427911	0
ENSG00000068784	0.214979	-0.0547865	6.24093	0.0701354	0.0699987	3.78353	0.00656704	0.443814	0.116083	0.0291255	0
ENSG00000068796	-0.0963184	0.0550156	12.5319	0.046463	0.0468265	2.54502	0.0525381	0.255085	0.000104153	0.13	0
ENSG00000068878	-0.149321	0.0753783	10.3454	0.055884	0.0562911	3.07146	0.015388	0.19692	0.00335743	0.056307	0
ENSG00000068885	-0.212216	-0.0364224	25.8908	0.132725	0.131298	6.81589	0.126942	0.784577	0.00128076	0.219661	0
ENSG00000068903	-0.0563114	-0.138903	0.0963948	0.076081	0.0755846	4.17991	0.468587	0.0823758	0.981851	0.439966	0
ENSG00000068912	-0.0056841	0.00687097	0.300384	0.0529755	0.0525447	2.87988	0.91572	0.897387	0.918061	0.587602	0
ENSG00000068985	0.200623	0.061385	-3.99964	0.0676791	0.0669676	3.66435	0.00819027	0.37124	0.289198	0.0348108	0
ENSG00000069011	0.155263	-0.0785256	-32.1309	0.0843308	0.0828388	4.82732	0.0818534	0.355498	2.76107e-06	0.170403	0
ENSG00000069020	-0.11062	0.150665	6.63297	0.0982944	0.0964213	5.13217	0.274949	0.135259	0.212269	0.338891	0
ENSG00000069248	-0.109243	0.0550342	0.666952	0.0496765	0.0496799	2.73706	0.0409395	0.282288	0.81019	0.110277	0
ENSG00000069275	-0.0127557	0.103765	7.07352	0.0491851	0.0497963	2.74173	0.798264	0.051442	0.0187009	0.552347	0
ENSG00000069329	0.039011	0.0306581	7.19157	0.0429163	0.0433524	2.37527	0.375151	0.488349	0.00713035	0.394824	0
ENSG00000069345	-0.0812324	0.169434	1.58578	0.0520375	0.0517473	2.81292	0.13562	0.00413794	0.57976	0.229001	0
ENSG00000069399	0.00290526	-0.0293951	-10.6157	0.199106	0.192582	10.7894	0.988516	0.880353	0.337977	0.606095	0
ENSG00000069424	-0.0981348	-0.23021	-15.8406	0.0894463	0.0868451	4.98206	0.286791	0.0160966	0.00510439	0.346182	0
ENSG00000069482	-0.09721	0.0948384	-21.2706	0.0982135	0.093989	5.31765	0.335172	0.326097	0.000814643	0.374799	0
ENSG00000069493	0.248925	-0.337185	1.12393	0.214365	0.214975	12.0256	0.260456	0.133875	0.926552	0.329818	0
ENSG00000069509	-0.168066	0.170499	2.69013	0.117251	0.112821	6.02312	0.168591	0.147783	0.660374	0.260802	0
ENSG00000069696	-0.0259111	-0.239462	-29.3668	0.382291	0.36685	21.5681	0.946696	0.522023	0.189836	0.597355	0
ENSG00000069702	-0.0764536	-0.0244973	8.74713	0.0676328	0.0674672	3.66321	0.272879	0.720686	0.0279083	0.337759	0
ENSG00000069849	-0.0786071	-0.17307	4.22054	0.0368286	0.0371846	2.06444	0.0465605	0.000188799	0.0555549	0.120013	0
ENSG00000069869	0.0394168	-0.0231849	8.44744	0.0536808	0.0540185	2.94821	0.47207	0.67278	0.0101587	0.441799	0
ENSG00000069943	-0.136525	-0.0152221	14.8592	0.138669	0.135272	7.1486	0.337672	0.911627	0.0519646	0.376075	0
ENSG00000069956	-0.0871026	0.0106087	10.3483	0.0454534	0.0458645	2.50833	0.071059	0.81964	0.00061452	0.157218	0
ENSG00000069974	-0.0849372	-0.0787021	8.73264	0.043566	0.044025	2.42381	0.066694	0.0903804	0.00198722	0.151326	0
ENSG00000069998	-0.118433	0.0920002	-24.7202	0.111442	0.105377	5.97542	0.301709	0.393928	0.00059898	0.354904	0
ENSG00000070010	0.0868153	0.0543261	-4.32977	0.0431904	0.043367	2.40227	0.0593814	0.226064	0.0879617	0.140407	0
ENSG00000070018	-0.0994076	0.0182993	8.92348	0.0774089	0.0764447	4.11521	0.215076	0.813468	0.0435222	0.297953	0
ENSG00000070047	-0.0806575	-0.0142643	-17.6176	0.0716843	0.070297	3.98653	0.275037	0.841438	0.000318466	0.338915	0
ENSG00000070061	-0.0759633	-0.0162788	7.20047	0.0488372	0.0489299	2.67379	0.136944	0.74314	0.0147146	0.230702	0
ENSG00000070081	0.0751304	-0.156239	16.2277	0.0486394	0.0494104	2.69543	0.139529	0.00530497	1.00218e-05	0.233802	0
ENSG00000070182	-0.117611	0.107556	-3.79503	0.0643941	0.0640622	3.53337	0.0841253	0.110139	0.296739	0.173575	0
ENSG00000070190	0.964287	-0.309728	2.72235	0.141098	0.141743	7.84176	1.94273e-06	0.0420953	0.732426	<0.0000136811499294687	0
ENSG00000070269	-0.076934	-0.208793	16.5825	0.135773	0.134967	7.22402	0.577836	0.138963	0.0337102	0.484645	0
ENSG00000070366	-0.0882168	-0.113093	-2.84526	0.0878807	0.0860708	4.77818	0.328536	0.205076	0.558813	0.37013	0
ENSG00000070367	-0.00473649	0.14612	9.29682	0.0601394	0.0600158	3.21586	0.938078	0.025335	0.00960909	0.594494	0
ENSG00000070371	0.131887	0.0139695	9.23819	0.104793	0.104283	5.55703	0.223993	0.894896	0.113437	0.304683	0
ENSG00000070404	-0.263364	0.140101	-9.00665	0.200229	0.189504	10.356	0.204628	0.46909	0.395713	0.289705	0
ENSG00000070413	0.118316	0.0705936	-13.6689	0.0451939	0.0454157	2.54534	0.0172582	0.137194	3.9524e-05	0.0614958	0
ENSG00000070423	-0.0825702	0.0802865	-22.4226	0.0667245	0.0652694	3.70336	0.231533	0.234227	9.33734e-06	0.310374	0
ENSG00000070444	-0.0623893	-0.0218735	-3.93466	0.0882739	0.0860653	4.73556	0.488601	0.802209	0.41674	0.448491	0
ENSG00000070476	-0.0324681	0.0464041	-5.27339	0.101352	0.0987966	5.43296	0.752326	0.644115	0.344372	0.538612	0
ENSG00000070495	-0.0797994	0.0827709	-1.27946	0.0768746	0.07559	4.12418	0.312753	0.287702	0.759883	0.361618	0
ENSG00000070501	0.0292477	0.0456591	5.89268	0.0770794	0.0762879	4.10163	0.708716	0.556826	0.167667	0.523323	0
ENSG00000070526	-0.0574161	-0.0316063	-0.504278	0.048974	0.0489319	2.70335	0.256062	0.526335	0.854073	0.326873	0
ENSG00000070540	0.468278	-0.230274	7.9735	0.0886321	0.0897393	4.88289	4.76462e-05	0.0192572	0.119546	0.00013894	0
ENSG00000070610	0.000787802	0.144049	-2.42819	0.0493286	0.0489824	2.67715	0.987431	0.00862085	0.376178	0.605866	0
ENSG00000070614	-0.261032	0.0099432	1.19165	0.06474	0.0643761	3.5498	0.000758129	0.878939	0.740914	0.0037191	0
ENSG00000070669	0.256965	0.000598596	15.4261	0.192876	0.19428	10.1668	0.1991	0.997575	0.146255	0.28579	0
ENSG00000070718	0.0347826	-0.179641	9.85666	0.0672835	0.0674317	3.67165	0.611371	0.0156503	0.014982	0.495931	0
ENSG00000070756	0.00729548	0.0363695	1.81474	0.0320873	0.0324885	1.80245	0.822659	0.277405	0.327133	0.56024	0
ENSG00000070759	0.317718	-0.292842	8.48761	0.147532	0.149415	8.16077	0.0448265	0.065393	0.311846	0.116923	0
ENSG00000070761	0.0571616	0.0444374	-12.5747	0.0760962	0.0744254	4.14196	0.462086	0.557765	0.00700271	0.436317	0
ENSG00000070770	0.00617828	-0.120226	4.5507	0.040366	0.0407008	2.25015	0.880026	0.00837856	0.0579799	0.577722	0
ENSG00000070785	-0.0264353	0.151928	-3.96421	0.0499841	0.0496278	2.72149	0.603241	0.00662276	0.162141	0.493533	0
ENSG00000070814	-0.090177	0.0231719	-12.8453	0.048229	0.0482518	2.71185	0.0775812	0.636748	0.000157338	0.165156	0
ENSG00000070831	-0.0636376	0.00647242	2.67996	0.0386972	0.0390464	2.15995	0.117119	0.870159	0.230349	0.210293	0
ENSG00000070882	-0.0418026	0.255907	4.08826	0.0636768	0.0632341	3.3846	0.519675	0.000733058	0.242445	0.462445	0
ENSG00000070950	-0.18586	0.207083	10.1288	0.0628881	0.062377	3.32849	0.00835119	0.00373923	0.00689376	0.0353052	0
ENSG00000070961	0.00112496	0.0257016	7.54682	0.0583546	0.0581762	3.14748	0.984828	0.663811	0.0273449	0.605397	0
ENSG00000071051	0.0872186	-0.107444	-8.61796	0.0758975	0.0747581	4.17637	0.265268	0.167514	0.0535239	0.332878	0
ENSG00000071054	0.0590104	0.0937044	2.98965	0.0481692	0.0486363	2.67664	0.236065	0.0696794	0.278452	0.313421	0
ENSG00000071082	0.155588	0.0126567	-6.67949	0.0444231	0.0448818	2.50597	0.00248839	0.781103	0.0156039	0.0120895	0
ENSG00000071127	-0.040469	-0.0131271	-4.01775	0.0381406	0.0384481	2.1437	0.302454	0.736669	0.076937	0.355135	0
ENSG00000071189	-0.149124	-0.0525712	16.3624	0.0746221	0.0740188	3.95915	0.0607341	0.486496	0.000604617	0.142473	0
ENSG00000071243	0.0806596	0.0102051	4.39376	0.0577498	0.0576541	3.13824	0.17919	0.861446	0.178196	0.269629	0
ENSG00000071462	-0.0930957	0.0732617	-7.11621	0.0490711	0.0487005	2.69932	0.0736811	0.149538	0.0166002	0.159974	0
ENSG00000071537	-0.146284	-0.123066	12.7068	0.0492391	0.0497703	2.73302	0.00807348	0.0234132	0.00019089	0.0345009	0
ENSG00000071539	-0.0920747	0.069252	3.89816	0.0506662	0.050459	2.74939	0.0855654	0.186493	0.173023	0.175269	0
ENSG00000071553	-0.0299562	-0.0542922	-6.60771	0.0427275	0.0429428	2.40124	0.49205	0.221972	0.0129748	0.449941	0
ENSG00000071564	-0.137462	0.00820334	-12.4899	0.0581311	0.058116	3.26661	0.0292672	0.889288	0.00121108	0.0897238	0
ENSG00000071575	0.182009	0.1684	-3.54491	0.0706288	0.0698972	3.79404	0.0188182	0.0267027	0.362281	0.06566	0
ENSG00000071626	-0.0786325	0.0146651	-12.1807	0.0422091	0.042341	2.37635	0.0785833	0.733019	6.70367e-05	0.165955	0
ENSG00000071655	-0.0625771	0.0924095	-19.1633	0.0628064	0.0615483	3.46816	0.332057	0.150285	2.83484e-05	0.372813	0
ENSG00000071794	-0.0703538	0.0227045	11.4958	0.0575457	0.0578537	3.14629	0.236984	0.699255	0.00177291	0.313721	0
ENSG00000071859	0.0219637	-0.166624	-7.61105	0.0474906	0.0474841	2.66676	0.649178	0.00245176	0.0104088	0.502708	0
ENSG00000071889	-0.0450516	-0.11099	-19.7647	0.0581308	0.0572851	3.27618	0.448224	0.0682527	9.76777e-06	0.430399	0
ENSG00000071894	0.0573788	0.0373832	-14.1148	0.0546823	0.0549501	3.08592	0.307678	0.504813	0.000225684	0.358091	0
ENSG00000071967	-0.0774357	-0.176666	14.1598	0.0831983	0.0829124	4.46546	0.364091	0.0468984	0.00520192	0.389114	0
ENSG00000071994	-0.0356866	-0.0221658	-0.144695	0.0373198	0.0376052	2.08594	0.351399	0.562768	0.945449	0.38283	0
ENSG00000072042	-0.0448821	0.16836	1.1277	0.0700075	0.0691653	3.74326	0.529393	0.0253624	0.766607	0.466349	0
ENSG00000072062	-0.0826677	-0.0694865	-3.74046	0.0472146	0.0470757	2.61684	0.0966879	0.156907	0.169723	0.187924	0
ENSG00000072071	-0.263835	-0.0530431	-6.94269	0.086658	0.0843957	4.7053	0.00687144	0.537429	0.157054	0.0302395	0
ENSG00000072110	-0.0210571	-0.0490005	-4.34466	0.0540118	0.0541972	3.01952	0.701133	0.377668	0.167054	0.520291	0
ENSG00000072121	0.455644	0.00218996	-0.446573	0.0873064	0.0869183	4.72556	5.47716e-05	0.980171	0.925736	0.000150015	0
ENSG00000072134	-0.323201	-0.0181999	-10.6555	0.128226	0.120844	6.73717	0.0211865	0.881931	0.130848	0.0710147	0
ENSG00000072135	-0.165028	0.0675353	-4.55939	0.0645348	0.063985	3.53711	0.0196188	0.304922	0.213429	0.067226	0
ENSG00000072182	0.038512	-0.138471	-18.4817	0.115236	0.112353	6.41491	0.742023	0.233354	0.00981712	0.535508	0
ENSG00000072195	0.199243	0.0216677	-9.92443	0.142167	0.139198	7.68685	0.177785	0.878003	0.212723	0.268585	0
ENSG00000072201	0.202359	-0.225955	3.05306	0.137872	0.137832	7.5949	0.159133	0.118194	0.692343	0.252041	0
ENSG00000072274	-0.161375	0.200302	5.21867	0.0388433	0.0391901	2.15492	0.000575869	6.92209e-05	0.0260224	0.00269693	0
ENSG00000072310	-0.0420579	0.0816784	-13.8531	0.0505164	0.0505594	2.83414	0.415813	0.123291	0.000112747	0.414912	0
ENSG00000072364	0.095416	-0.0236815	11.771	0.0582179	0.0587546	3.18927	0.11828	0.691569	0.00163138	0.210852	0
ENSG00000072401	0.0592876	0.102381	7.57121	0.127179	0.125282	6.61205	0.646584	0.424311	0.26692	0.502191	0
ENSG00000072415	-0.0405248	-0.069203	19.0253	0.0827401	0.0824999	4.36212	0.630099	0.412377	0.000362328	0.495931	0
ENSG00000072422	-0.0363347	-0.00187236	15.193	0.133733	0.132695	7.01531	0.788894	0.988895	0.0437583	0.550047	0
ENSG00000072501	0.0508442	-0.0367321	4.42328	0.0367522	0.0372446	2.06474	0.183157	0.33686	0.0458387	0.272695	0
ENSG00000072506	-0.030353	0.0378561	-11.1936	0.0696531	0.0686912	3.83163	0.668091	0.588219	0.00899391	0.508917	0
ENSG00000072518	0.0427117	0.0478285	-5.97627	0.0542266	0.0539591	2.98625	0.440971	0.386896	0.0603989	0.427828	0
ENSG00000072571	0.00861388	-0.00907888	11.6131	0.0635182	0.0640485	3.48711	0.893606	0.888824	0.00365344	0.581875	0
ENSG00000072609	-0.00474101	-0.093393	-2.78157	0.0670122	0.0665346	3.68519	0.944364	0.177136	0.459963	0.596588	0
ENSG00000072682	0.18935	-0.0981337	-9.31711	0.0755967	0.0746942	4.17657	0.0218989	0.205123	0.0384157	0.0726278	0
ENSG00000072736	0.0101688	0.279954	11.3257	0.0818114	0.082225	4.39518	0.902435	0.00309516	0.0188234	0.583752	0
ENSG00000072756	0.151	0.15213	7.69546	0.0799322	0.0792056	4.18319	0.0748101	0.0704701	0.0820839	0.161401	0
ENSG00000072778	0.0625336	-0.122428	-5.39564	0.0434616	0.0438886	2.45755	0.167063	0.0119643	0.0412306	0.259344	0
ENSG00000072786	0.124389	-0.231674	-6.82953	0.136995	0.13525	7.59754	0.375673	0.103595	0.38036	0.395037	0
ENSG00000072803	-0.0444026	0.013395	9.70123	0.0632185	0.0629843	3.39605	0.491277	0.83393	0.0103508	0.449668	0
ENSG00000072818	0.288686	-0.0270087	-6.43613	0.147241	0.144821	7.97411	0.0653037	0.854104	0.429945	0.149493	0
ENSG00000072840	-0.084084	-0.107451	7.25474	0.130936	0.128682	6.98103	0.528713	0.414464	0.312227	0.46633	0
ENSG00000072849	-0.0163992	0.0671501	12.304	0.118489	0.117043	6.16127	0.891432	0.573131	0.0608978	0.581091	0
ENSG00000072864	0.0482595	0.00528151	1.06518	0.0686415	0.0680108	3.71409	0.490852	0.938943	0.777488	0.449593	0
ENSG00000072958	-0.0505956	0.114759	-9.73331	0.0684716	0.0674863	3.73417	0.469311	0.105949	0.0176795	0.440245	0
ENSG00000073008	-0.118063	-0.101435	5.29395	0.0797866	0.0787653	4.29991	0.15593	0.213836	0.233826	0.249873	0
ENSG00000073050	0.0227233	-0.0870733	-13.1724	0.06538	0.0641843	3.61922	0.732132	0.191384	0.0018302	0.531929	0
ENSG00000073060	-0.211238	0.131448	-13.3564	0.0540803	0.0534054	2.98242	0.00100616	0.0239723	0.000279147	0.00500239	0
ENSG00000073111	0.0750865	-0.0639755	-12.4808	0.0412232	0.0413398	2.32878	0.0849037	0.138828	4.04543e-05	0.174614	0
ENSG00000073150	-0.088761	0.0535607	-10.2755	0.159999	0.15362	8.46464	0.585768	0.731321	0.240186	0.487692	0
ENSG00000073169	-0.126258	-0.0880823	-14.9202	0.136234	0.131635	7.45116	0.366089	0.511749	0.0602658	0.390529	0
ENSG00000073331	0.405555	-0.143539	8.99259	0.1033	0.104014	5.61667	0.000961934	0.184196	0.126464	0.00476672	0
ENSG00000073350	0.0101518	-0.130533	-6.41124	0.10817	0.106863	5.94964	0.926247	0.237381	0.295202	0.591618	0
ENSG00000073417	0.0488144	-0.0848307	5.77612	0.0778803	0.077491	4.22106	0.53853	0.287822	0.187731	0.470189	0
ENSG00000073536	-0.0658302	0.0740051	-7.7165	0.0681634	0.0671101	3.70928	0.346734	0.284413	0.0517917	0.380443	0
ENSG00000073578	0.208411	0.163326	-12.2745	0.126652	0.122349	6.70444	0.116902	0.198251	0.0834424	0.210006	0
ENSG00000073584	0.387465	0.125351	10.3943	0.19804	0.197709	10.3424	0.0658237	0.533904	0.327977	0.150245	0
ENSG00000073605	0.839354	-0.165893	19.096	0.142688	0.145347	7.58332	1.33515e-05	0.268419	0.0212927	<0.0000136811499294687	0
ENSG00000073614	0.0400203	0.122549	13.6244	0.0668379	0.0671294	3.58767	0.55666	0.0842608	0.00128369	0.476356	0
ENSG00000073712	0.157642	-0.134392	-1.93913	0.129074	0.126697	6.98373	0.237442	0.30259	0.784379	0.314127	0
ENSG00000073792	-0.0195253	-0.080374	0.700366	0.0471626	0.0473575	2.62541	0.68368	0.106583	0.79263	0.514716	0
ENSG00000073849	-0.140458	0.0792998	-1.3446	0.0422339	0.0424855	2.35482	0.00369082	0.0780568	0.574938	0.0174566	0
ENSG00000073921	0.0118191	0.0816481	5.35995	0.0360678	0.036511	2.01432	0.746859	0.0379963	0.0157544	0.536818	0
ENSG00000073969	0.159415	-0.0370941	3.10669	0.0849378	0.0846253	4.60873	0.0765559	0.666269	0.508671	0.163912	0
ENSG00000074054	0.0963997	0.0320704	8.21611	0.056124	0.0565021	3.07324	0.102719	0.577198	0.0153403	0.194441	0
ENSG00000074071	-0.0891034	-0.0481303	-10.9742	0.0753414	0.0739666	4.15345	0.252062	0.523314	0.0163943	0.324046	0
ENSG00000074201	-0.0898444	0.0986376	-0.0537584	0.0516907	0.0518761	2.85979	0.0989665	0.0730923	0.985205	0.190319	0
ENSG00000074219	0.190305	-0.17914	-18.3142	0.114597	0.111876	6.4319	0.113798	0.126424	0.0105595	0.206506	0
ENSG00000074266	0.217831	-0.0148664	-5.80382	0.0704295	0.0697612	3.85429	0.00617904	0.833599	0.149161	0.0275718	0
ENSG00000074319	-0.0796212	0.0293187	1.6999	0.060306	0.0599543	3.28304	0.202995	0.630631	0.610805	0.288483	0
ENSG00000074356	-0.0294733	0.0816412	5.85437	0.0556474	0.055423	2.9996	0.602718	0.157706	0.0664269	0.493385	0
ENSG00000074370	-0.098377	-0.110253	-10.9716	0.0499903	0.0503299	2.83542	0.0643986	0.0416393	0.0010922	0.147969	0
ENSG00000074582	0.00350023	-0.0156401	-10.0666	0.104441	0.102005	5.66888	0.973627	0.879816	0.0923823	0.6029	0
ENSG00000074603	-0.0986511	0.0675119	13.7059	0.0716624	0.0713796	3.81752	0.185222	0.356549	0.00204416	0.274307	0
ENSG00000074621	-0.12566	-0.0362707	3.4791	0.0999605	0.0977619	5.33073	0.224506	0.714885	0.522087	0.304751	0
ENSG00000074660	0.352323	0.0932239	-5.75358	0.129339	0.126877	6.88501	0.0137703	0.471787	0.414106	0.0517177	0
ENSG00000074695	-0.0225901	-0.00320269	6.7184	0.0413755	0.0418559	2.30708	0.591667	0.939837	0.00917754	0.489126	0
ENSG00000074696	-0.0791286	0.0872428	4.52139	0.0472409	0.0472929	2.58477	0.110915	0.081304	0.0969796	0.203226	0
ENSG00000074755	-0.161635	0.127239	6.4093	0.064894	0.0642233	3.45974	0.0225478	0.0627786	0.0801265	0.0742969	0
ENSG00000074800	0.0168667	0.0323913	-7.88053	0.0287831	0.0290354	1.62319	0.56503	0.279019	0.000121232	0.479956	0
ENSG00000074842	0.0787382	-0.255554	-9.76419	0.055192	0.0553812	3.13347	0.170506	0.000206259	0.00587131	0.262435	0
ENSG00000074855	0.152938	-0.163539	-21.9118	0.10254	0.100439	5.78796	0.152847	0.120546	0.00131822	0.246723	0
ENSG00000074935	0.00218599	0.0437362	5.97183	0.0860632	0.0850093	4.57522	0.980011	0.613061	0.207959	0.604771	0
ENSG00000075035	0.18344	0.0211434	-15.1628	0.116722	0.113264	6.32951	0.13315	0.853968	0.0274668	0.226219	0
ENSG00000075089	-0.0746302	0.080706	8.33883	0.0786641	0.0775524	4.1533	0.355108	0.311568	0.0596457	0.384634	0
ENSG00000075131	0.214019	-0.0196813	3.8192	0.0959572	0.0953648	5.16166	0.0384498	0.83877	0.468725	0.105764	0
ENSG00000075151	0.00693741	0.0748606	5.61335	0.0469849	0.0472126	2.57921	0.88423	0.129935	0.042837	0.578794	0
ENSG00000075188	-0.0629036	0.153252	-1.9359	0.0538193	0.0530635	2.8874	0.257468	0.00966828	0.510925	0.32767	0
ENSG00000075218	-0.0685781	0.00271352	-5.24106	0.0620439	0.060907	3.36979	0.283325	0.964946	0.136975	0.34427	0
ENSG00000075234	0.921367	0.0828564	-6.55689	0.0649407	0.0643429	3.51212	2.5059e-11	0.213866	0.0779954	<0.0000136811499294687	0
ENSG00000075239	0.0287574	-0.0324946	4.54428	0.0594749	0.0592996	3.23752	0.634453	0.590323	0.17715	0.497192	0
ENSG00000075240	-0.0849952	0.217237	-17.9416	0.0859158	0.0837684	4.6637	0.335408	0.0181813	0.00114861	0.374956	0
ENSG00000075292	-0.0767922	0.101577	13.6173	0.0540222	0.0545283	2.95771	0.17197	0.0785964	0.000211108	0.26403	0
ENSG00000075303	0.158523	-0.0633938	12.1	0.081934	0.0823913	4.43361	0.0686108	0.451447	0.0136199	0.153875	0
ENSG00000075336	-0.224604	0.180235	-1.15054	0.0774587	0.0746668	4.01743	0.00942842	0.0264501	0.777794	0.038589	0
ENSG00000075340	0.0426618	-0.0203661	-0.332548	0.050925	0.0509727	2.81203	0.412972	0.694107	0.907149	0.412874	0
ENSG00000075399	0.230988	-0.034467	-0.730236	0.0890424	0.0880416	4.79747	0.0181497	0.699954	0.880682	0.063996	0
ENSG00000075407	-0.201574	0.0405134	12.531	0.0899484	0.0882132	4.7108	0.0376363	0.651445	0.0157833	0.104191	0
ENSG00000075413	0.000806144	0.0338566	5.58352	0.0558979	0.0560355	3.05738	0.988649	0.553119	0.0841532	0.606154	0
ENSG00000075415	-0.0244601	-0.0114655	-1.44201	0.0314812	0.0317947	1.77043	0.447089	0.722514	0.425819	0.429773	0
ENSG00000075420	-0.0142712	0.0881531	4.7176	0.0688469	0.0687954	3.7422	0.83807	0.216038	0.223252	0.5643	0
ENSG00000075539	-0.0199637	0.0406716	17.6687	0.0874946	0.0878851	4.6774	0.822041	0.648969	0.00134303	0.560124	0
ENSG00000075568	-0.0894013	0.0132287	0.712078	0.0542716	0.0539353	2.96314	0.116539	0.808974	0.812757	0.209667	0
ENSG00000075618	-0.122262	0.105178	-20.2419	0.0572219	0.057246	3.22463	0.0463565	0.0824393	5.91449e-06	0.119555	0
ENSG00000075624	0.0436224	0.0234129	-7.41011	0.038885	0.0392642	2.19459	0.27642	0.558276	0.00329597	0.339604	0
ENSG00000075643	0.0939786	-0.151606	5.46028	0.0698385	0.0701634	3.8537	0.19483	0.0441902	0.173292	0.28262	0
ENSG00000075651	0.00716659	-0.0795194	11.8539	0.047947	0.048322	2.63131	0.882816	0.116888	0.000263105	0.578295	0
ENSG00000075702	-0.054137	0.0510777	-5.59698	0.0552519	0.0546809	3.02206	0.339934	0.362397	0.0802008	0.377541	0
ENSG00000075711	-0.156434	0.026075	7.06648	0.0525009	0.0523152	2.85021	0.00792067	0.624117	0.0230937	0.0338787	0
ENSG00000075785	0.036602	-0.0224433	-0.579661	0.0400922	0.0404205	2.24084	0.373127	0.585442	0.798765	0.393834	0
ENSG00000075826	0.115772	0.0260229	14.0902	0.141207	0.140954	7.41369	0.422826	0.855555	0.073209	0.418224	0
ENSG00000075856	-0.0872485	0.00866163	0.770497	0.0466813	0.0465393	2.56036	0.0776894	0.8544	0.766854	0.165318	0
ENSG00000075884	0.231827	0.142509	10.7377	0.146315	0.14463	7.54174	0.130202	0.337294	0.171319	0.223508	0
ENSG00000075914	-0.00752164	0.24504	-11.769	0.0821058	0.0797872	4.37044	0.928003	0.00648145	0.0147184	0.591779	0
ENSG00000075945	-0.0263682	-0.141479	8.60424	0.0883744	0.0874725	4.74288	0.768779	0.122874	0.0860658	0.543559	0
ENSG00000075975	-0.0975303	0.0871517	1.57181	0.0509074	0.0506046	2.7639	0.0711225	0.101868	0.576468	0.157288	0
ENSG00000076003	0.02154	0.0674092	1.24766	0.0388026	0.0391643	2.16319	0.585529	0.102056	0.571114	0.48762	0
ENSG00000076043	-0.0812962	0.0844821	-2.57198	0.0678516	0.0668387	3.66133	0.246128	0.222084	0.491213	0.320036	0
ENSG00000076053	0.395785	-0.135661	11.4463	0.0940056	0.0948028	5.07085	0.000508266	0.16927	0.0364204	0.00242439	0
ENSG00000076108	0.372063	0.0143687	1.53597	0.0391383	0.0397355	2.19955	1.64592e-08	0.721781	0.493751	<0.0000136811499294687	0
ENSG00000076201	0.0755542	0.0459479	-6.83011	0.0477203	0.0477602	2.65345	0.130466	0.348547	0.0189349	0.223868	0
ENSG00000076242	0.0577995	0.0141124	0.296678	0.0524958	0.0527586	2.91286	0.285137	0.792079	0.919981	0.345652	0
ENSG00000076248	0.0444763	0.156546	-12.4185	0.0735305	0.0718868	3.97484	0.552684	0.0427275	0.0057666	0.474875	0
ENSG00000076321	0.969243	0.0634832	1.99583	0.074116	0.0739454	3.957	9.81855e-11	0.4017	0.620006	<0.0000136811499294687	0
ENSG00000076382	-0.0640674	-0.0657639	2.1411	0.0390479	0.0392894	2.17562	0.117904	0.111148	0.337865	0.210574	0
ENSG00000076513	0.0798698	-0.0581028	0.602834	0.0580181	0.0581362	3.20698	0.185215	0.330604	0.852962	0.274307	0
ENSG00000076555	0.0173949	-0.273191	-4.51504	0.105829	0.104432	5.86155	0.871242	0.017331	0.450951	0.5751	0
ENSG00000076604	-0.10781	-0.116873	-13.7364	0.0504399	0.0499759	2.82686	0.0462852	0.0308745	0.000120094	0.119406	0
ENSG00000076650	-0.0633903	0.128952	7.9778	0.113498	0.111133	5.86678	0.583255	0.260808	0.190383	0.486899	0
ENSG00000076685	-0.0447513	-0.128057	3.4824	0.0814914	0.0806057	4.42091	0.58953	0.129237	0.440938	0.488651	0
ENSG00000076706	-0.421529	0.323798	-12.4941	0.0699401	0.0680893	3.7634	9.88665e-06	0.000150947	0.0037389	<0.0000136811499294687	0
ENSG00000076864	-0.157202	-0.0978395	-7.18097	0.0607286	0.0601718	3.36663	0.0183629	0.121024	0.0466915	0.0646256	0
ENSG00000076924	0.00924784	-0.0237887	-13.7495	0.0573619	0.0569249	3.20045	0.873685	0.680879	0.000419345	0.575683	0
ENSG00000076928	0.00734697	0.00358569	-17.508	0.0429563	0.0428154	2.42065	0.866072	0.934165	8.98405e-07	0.573104	0
ENSG00000076944	-0.0247945	-0.0287727	-11.1824	0.0676232	0.0670531	3.75716	0.718074	0.67285	0.00797879	0.527114	0
ENSG00000076984	-0.139687	0.112395	-14.1646	0.0672163	0.0658258	3.67025	0.0520107	0.104625	0.00111743	0.129639	0
ENSG00000077044	-0.0957759	-0.0415138	-1.27152	0.0585433	0.0579152	3.19712	0.118904	0.482533	0.695441	0.211537	0
ENSG00000077097	-0.125943	0.211732	5.91076	0.0565317	0.0570292	3.12808	0.0386461	0.00155325	0.0747423	0.106204	0
ENSG00000077147	-0.081489	-0.0480748	7.99227	0.0430037	0.0432535	2.37342	0.0739919	0.280739	0.00336371	0.160384	0
ENSG00000077150	0.042392	-0.258775	-17.4306	0.0705167	0.0699285	4.01231	0.555096	0.0015961	0.000376539	0.475792	0
ENSG00000077152	-0.043774	-0.0900073	1.78674	0.0504138	0.0502769	2.77314	0.396463	0.0899544	0.527363	0.405726	0
ENSG00000077157	-0.08145	0.0862469	12.295	0.0788969	0.0781361	4.14916	0.315338	0.283963	0.00820958	0.36238	0
ENSG00000077232	-0.00417021	-0.13833	10.9506	0.0502175	0.0508023	2.79128	0.934718	0.0138032	0.000968144	0.593966	0
ENSG00000077235	-0.019597	0.0359732	-5.38502	0.0467802	0.0467668	2.59666	0.680147	0.451574	0.0524549	0.513609	0
ENSG00000077238	-0.117786	0.21638	0.21125	0.233431	0.226251	12.0221	0.619863	0.351332	0.98617	0.495931	0
ENSG00000077254	0.440931	0.1236	7.17383	0.0631394	0.0638361	3.45368	1.45167e-06	0.068421	0.0521142	<0.0000136811499294687	0
ENSG00000077312	-0.0321088	0.064297	-10.6769	0.0555773	0.0552914	3.08383	0.570478	0.259801	0.00272239	0.481648	0
ENSG00000077327	-0.196034	-0.33339	16.0667	0.0924463	0.0920203	5.01577	0.047856	0.00189943	0.00484354	0.122168	0
ENSG00000077348	-0.150195	-0.0131071	-6.70847	0.0913781	0.0890145	4.93516	0.117294	0.884545	0.19054	0.210363	0
ENSG00000077380	0.0226414	0.024002	5.52658	0.0480995	0.0484557	2.65739	0.643396	0.626248	0.0518542	0.500944	0
ENSG00000077454	0.378585	0.0641559	-6.69214	0.0930863	0.091946	5.02604	0.000700788	0.49409	0.199355	0.0033545	0
ENSG00000077458	0.0986993	0.00749152	20.4106	0.091511	0.0920987	4.82442	0.294782	0.936052	0.000485497	0.350254	0
ENSG00000077463	0.10032	0.00694313	-24.0766	0.118112	0.114443	6.52906	0.40664	0.95228	0.00164321	0.410355	0
ENSG00000077514	0.112839	0.0123102	4.91047	0.0770405	0.0767904	4.15792	0.159958	0.874391	0.252708	0.252465	0
ENSG00000077549	0.00969043	-0.0147144	-6.42144	0.0454506	0.0456668	2.54766	0.833519	0.750939	0.0211876	0.563868	0
ENSG00000077684	-0.0322957	-0.0499557	3.03103	0.0565869	0.0562742	3.08476	0.575117	0.386196	0.33861	0.483414	0
ENSG00000077713	0.277642	0.0837763	-2.11031	0.12607	0.123938	6.70094	0.0406775	0.507511	0.756375	0.109748	0
ENSG00000077721	0.0624357	-0.0363018	3.43116	0.0686972	0.0687274	3.76188	0.375227	0.603699	0.373568	0.394824	0
ENSG00000078043	-0.153837	0.0831225	10.7134	0.120273	0.118252	6.28877	0.216834	0.490936	0.105361	0.299105	0
ENSG00000078061	0.0381567	0.136186	-10.3367	0.0655962	0.0649595	3.5932	0.567863	0.0501763	0.00990904	0.480835	0
ENSG00000078070	-0.151225	-0.0158205	-1.33378	0.0838765	0.0819501	4.50374	0.0878682	0.849043	0.770446	0.178239	0
ENSG00000078081	1.83802	-0.374023	11.8963	0.0963115	0.0940113	5.06149	1.52606e-13	0.000854945	0.0301399	<0.0000136811499294687	0
ENSG00000078114	-0.0776955	-0.211507	14.3289	0.0629252	0.063267	3.44614	0.232532	0.00355089	0.000571458	0.310884	0
ENSG00000078124	0.113836	-0.0271491	5.34136	0.080797	0.0801998	4.34028	0.175604	0.73882	0.234019	0.266508	0
ENSG00000078140	-0.0955263	0.0428738	9.1599	0.049122	0.049447	2.70119	0.0673266	0.397119	0.00319094	0.152066	0
ENSG00000078142	-0.160948	0.108079	3.41504	0.0680814	0.0668873	3.61965	0.0293061	0.123215	0.357715	0.0898214	0
ENSG00000078177	-0.139803	-0.0549073	16.1497	0.0757758	0.0758507	4.08343	0.0812696	0.478276	0.000901381	0.169502	0
ENSG00000078246	-0.104697	-0.0761642	0.00158526	0.103829	0.101232	5.55271	0.326416	0.461383	0.999775	0.368711	0
ENSG00000078269	0.377014	-0.017156	4.40302	0.0492571	0.0496121	2.70239	4.07084e-07	0.73343	0.120319	<0.0000136811499294687	0
ENSG00000078304	0.00168972	-0.0380095	5.63691	0.0364999	0.0369886	2.0495	0.963577	0.317512	0.0130142	0.601085	0
ENSG00000078369	0.0634022	-0.0300387	-1.63827	0.0320018	0.0323613	1.8023	0.0627774	0.365355	0.375159	0.145316	0
ENSG00000078403	-0.0618086	0.0647418	5.25171	0.062107	0.0620716	3.38519	0.332603	0.310506	0.137911	0.373044	0
ENSG00000078487	0.0961196	-0.179772	16.5323	0.205285	0.206398	11.0445	0.645146	0.395024	0.151452	0.501654	0
ENSG00000078596	0.043606	-0.0605553	2.02389	0.0648692	0.0643097	3.5214	0.509836	0.358636	0.572456	0.458885	0
ENSG00000078618	0.142139	0.00807725	5.31497	0.0318714	0.032336	1.78735	0.00029096	0.805528	0.00802487	0.00113965	0
ENSG00000078668	-0.0460954	0.0968473	0.145199	0.0535025	0.0535462	2.94492	0.400066	0.0869424	0.96121	0.407074	0
ENSG00000078674	-0.0631408	0.0980202	8.71133	0.0561071	0.0567283	3.11145	0.27496	0.100824	0.0117033	0.338891	0
ENSG00000078687	-0.129874	-0.126801	3.49313	0.100759	0.0983858	5.3946	0.213448	0.213496	0.525324	0.297113	0
ENSG00000078699	0.0907692	0.17516	-0.0792529	0.0934408	0.0922188	4.97037	0.343994	0.07337	0.987451	0.379539	0
ENSG00000078747	-0.061982	0.0520738	11.4947	0.0672781	0.0674546	3.64755	0.368875	0.449967	0.00543223	0.392057	0
ENSG00000078804	-0.250946	-0.0724738	-4.16486	0.133433	0.127069	7.03109	0.0760038	0.575369	0.560856	0.163058	0
ENSG00000078902	-0.0466321	-0.0704799	-14.4893	0.0956073	0.0934061	5.25873	0.631514	0.460105	0.0128781	0.496161	0
ENSG00000078967	0.177617	-0.125128	2.77856	0.136029	0.134596	7.34804	0.207802	0.364634	0.709674	0.292415	0
ENSG00000079134	-0.0249168	0.081062	9.67726	0.0561749	0.0560442	3.01143	0.662555	0.164956	0.00473464	0.507842	0
ENSG00000079150	-0.069161	-0.112136	-8.8906	0.16501	0.158196	8.91091	0.679993	0.487346	0.331409	0.513594	0
ENSG00000079156	-0.0838654	-0.109168	15.4934	0.0906973	0.0904822	4.85281	0.367153	0.242966	0.00495825	0.390938	0
ENSG00000079246	-0.0568307	0.0310116	5.6831	0.0424134	0.0429023	2.36992	0.196651	0.478902	0.027329	0.283913	0
ENSG00000079277	0.321766	-0.0492202	-2.37928	0.0596467	0.05956	3.27636	3.75111e-05	0.41921	0.476892	5.18137e-05	0
ENSG00000079308	-0.207921	-0.48034	-2.52231	0.105447	0.104031	5.91411	0.06392	0.000204972	0.67472	0.147165	0
ENSG00000079313	-0.10036	-0.0646215	-16.7864	0.0581165	0.0571249	3.23846	0.101009	0.272546	5.91446e-05	0.1926	0
ENSG00000079332	-0.109446	0.0204285	5.12436	0.0446036	0.0445566	2.43669	0.024353	0.651995	0.0495364	0.0785446	0
ENSG00000079335	-0.101398	0.0225904	9.68679	0.0714739	0.0708376	3.81142	0.172778	0.753406	0.0202756	0.264709	0
ENSG00000079387	0.034047	-0.0178216	7.58696	0.0583779	0.0584638	3.18016	0.566857	0.76393	0.0280304	0.480539	0
ENSG00000079393	-0.00776627	-0.266277	-7.58293	0.109169	0.107247	6.05342	0.944057	0.022923	0.226078	0.596575	0
ENSG00000079432	-0.0586069	-0.00835978	-11.3514	0.060092	0.0595659	3.33667	0.342119	0.889919	0.00311406	0.378794	0
ENSG00000079459	0.0911472	0.0183253	-3.59541	0.041624	0.0420537	2.34119	0.0417078	0.668101	0.141695	0.11152	0
ENSG00000079462	0.0513391	0.180402	-11.6866	0.1102	0.107148	5.86594	0.646797	0.109204	0.0614534	0.502298	0
ENSG00000079482	-0.0166323	-0.089847	12.093	0.128923	0.127298	6.83056	0.898755	0.48919	0.0932925	0.583102	0
ENSG00000079616	-0.0764552	0.0882477	-5.11472	0.0441294	0.0439981	2.43531	0.0999783	0.0598818	0.0498067	0.191236	0
ENSG00000079785	-0.0822513	0.127759	2.10458	0.0493723	0.0497377	2.7404	0.112728	0.0191517	0.452282	0.205236	0
ENSG00000079805	0.0325058	-0.10525	-7.4684	0.0512634	0.0517156	2.90122	0.533856	0.0565611	0.0189278	0.46803	0
ENSG00000079819	-0.0435068	-0.0785333	4.69667	0.0451996	0.0454111	2.50362	0.348306	0.10055	0.0766855	0.381294	0
ENSG00000079950	0.036611	-0.102789	6.3587	0.06616	0.0660722	3.60474	0.586699	0.136882	0.0944006	0.487806	0
ENSG00000079974	-0.223206	0.0279533	10.978	0.169859	0.165829	8.86861	0.205038	0.867984	0.2314	0.289921	0
ENSG00000079999	-0.0158903	0.0499868	-15.8029	0.0728715	0.0719674	4.04207	0.829793	0.496034	0.000998024	0.562675	0
ENSG00000080031	0.0318811	-0.238257	1.00961	0.0610942	0.0614491	3.42019	0.608036	0.00107316	0.771167	0.494906	0
ENSG00000080189	-0.0849979	0.081406	-7.01175	0.0684419	0.0674289	3.72499	0.229935	0.242675	0.0757669	0.308823	0
ENSG00000080298	0.312805	0.0401732	5.45676	0.124612	0.123625	6.60961	0.0216485	0.748891	0.419662	0.072129	0
ENSG00000080345	0.171255	0.140592	13.6894	0.0622466	0.063221	3.43341	0.0129903	0.0389588	0.00083854	0.0498562	0
ENSG00000080371	0.0504022	0.0751952	5.81662	0.0640335	0.0634912	3.41582	0.441273	0.251414	0.105499	0.427828	0
ENSG00000080503	-0.0990686	0.0780794	0.0998756	0.063194	0.0624827	3.41596	0.13406	0.227166	0.976991	0.227154	0
ENSG00000080546	-0.0155225	-0.0718409	6.69861	0.117791	0.115766	6.2575	0.896594	0.542526	0.298296	0.582677	0
ENSG00000080608	-0.192563	0.257325	3.6928	0.07791	0.0760608	4.05606	0.0234654	0.00324776	0.374413	0.0764579	0
ENSG00000080802	-0.00215143	0.0531317	9.08677	0.0688346	0.0684626	3.66897	0.975404	0.44761	0.0232202	0.603431	0
ENSG00000080815	0.250331	0.015406	5.14587	0.0654607	0.0656007	3.54936	0.00120931	0.816933	0.164015	0.00595677	0
ENSG00000080819	0.0307589	-0.3083	-9.35047	0.0869717	0.0862713	4.89018	0.727626	0.00212179	0.0716289	0.53029	0
ENSG00000080822	0.11823	-0.0705768	4.22745	0.0706199	0.0702207	3.82242	0.111079	0.327951	0.283052	0.20333	0
ENSG00000080823	-0.175554	-0.0693338	7.14393	0.269415	0.264012	14.2753	0.522741	0.795777	0.622723	0.463105	0
ENSG00000080824	-0.00300886	0.221212	6.25969	0.0522929	0.0529274	2.90525	0.954739	0.000544472	0.0447326	0.598908	0
ENSG00000080839	-0.0339458	-0.0478675	12.0841	0.07884	0.0788852	4.2633	0.671806	0.551429	0.0108593	0.510149	0
ENSG00000080845	-0.213761	0.120274	-8.97979	0.0739038	0.0720966	3.98207	0.00957798	0.112266	0.0365841	0.0391001	0
ENSG00000080986	-0.0310105	-0.0099997	11.4706	0.0604308	0.0608031	3.30743	0.613972	0.871169	0.00268668	0.495931	0
ENSG00000081014	-0.0184745	0.137884	11.1599	0.102488	0.101397	5.35173	0.858926	0.190379	0.0512905	0.570761	0
ENSG00000081019	0.132263	0.245425	4.44486	0.0731601	0.0725547	3.84807	0.0870741	0.00325165	0.262896	0.177375	0
ENSG00000081026	-0.0604364	0.0275873	11.2032	0.119145	0.116752	6.19903	0.618028	0.815829	0.0871716	0.495931	0
ENSG00000081041	-0.333465	-0.450721	-0.352923	0.236904	0.231536	13.1094	0.17599	0.0670725	0.978813	0.266864	0
ENSG00000081051	-0.340747	0.222455	25.1971	0.253963	0.250579	12.9679	0.196079	0.386173	0.0675361	0.283423	0
ENSG00000081059	-0.116408	-0.0182198	-7.69092	0.0861487	0.0832712	4.61224	0.193065	0.829224	0.112414	0.281582	0
ENSG00000081087	0.0998061	-0.0598096	-0.50576	0.072338	0.0717488	3.94117	0.184279	0.415242	0.899288	0.273509	0
ENSG00000081154	0.0237933	-0.0320084	4.93507	0.0481506	0.0485383	2.67245	0.627077	0.517812	0.0810134	0.495931	0
ENSG00000081177	-0.257208	0.133198	-1.3623	0.117143	0.111738	6.02678	0.0412191	0.248448	0.823672	0.110684	0
ENSG00000081181	0.0661133	-0.402921	5.75707	0.117365	0.118435	6.56857	0.580051	0.00311383	0.392127	0.485789	0
ENSG00000081189	-0.034343	0.330452	3.0361	0.0799056	0.0791777	4.22235	0.672357	0.000551819	0.481177	0.510219	0
ENSG00000081237	0.0748195	-0.00760834	10.63	0.0472952	0.0478829	2.61649	0.130764	0.87549	0.000707668	0.224129	0
ENSG00000081307	-0.0940019	0.0736477	1.18572	0.0682588	0.067173	3.65335	0.185061	0.28711	0.749193	0.274253	0
ENSG00000081320	-0.0660749	0.0174802	19.7063	0.0874361	0.0869616	4.55195	0.459438	0.842904	0.000389442	0.435604	0
ENSG00000081377	0.148534	-0.0333035	-3.17884	0.1029	0.101051	5.55422	0.165767	0.745461	0.574055	0.258493	0
ENSG00000081386	-0.0937869	0.0343203	1.11149	0.106598	0.103238	5.59719	0.39035	0.743332	0.844778	0.402458	0
ENSG00000081692	-0.32487	0.0630755	-23.4035	0.213332	0.199538	11.3316	0.14487	0.755493	0.0533342	0.239116	0
ENSG00000081721	-0.0972341	-0.0346548	2.29645	0.0744509	0.073042	3.98633	0.207705	0.640784	0.571569	0.292371	0
ENSG00000081760	0.0656223	-0.104079	4.01819	0.0917922	0.09123	4.98021	0.48368	0.268628	0.430113	0.44647	0
ENSG00000081791	0.000890928	0.0578735	-4.50315	0.0464023	0.0462406	2.55579	0.984889	0.226467	0.0947536	0.605397	0
ENSG00000081870	0.189818	-0.0322329	-6.16394	0.0670398	0.0664009	3.67948	0.0109307	0.633126	0.110872	0.043795	0
ENSG00000081913	0.0464032	-0.105899	-1.64691	0.0913077	0.0902603	4.97613	0.617372	0.255715	0.744428	0.495931	0
ENSG00000082014	0.207692	-0.208884	-11.6345	0.172171	0.168865	9.55912	0.243041	0.231711	0.239006	0.31774	0
ENSG00000082068	-0.0513133	0.0794494	7.02688	0.0696458	0.0690407	3.72038	0.470588	0.264626	0.0748593	0.441035	0
ENSG00000082074	-0.0155617	0.556963	6.19258	0.108204	0.107709	5.58944	0.887214	6.07628e-05	0.282233	0.579655	0
ENSG00000082146	-0.0251606	-0.0886579	6.4009	0.0778661	0.0769128	4.1741	0.750258	0.263847	0.142242	0.538037	0
ENSG00000082153	-0.238134	0.0574659	5.57868	0.0563378	0.0559147	3.04808	0.000489632	0.317448	0.0835315	0.00232405	0
ENSG00000082175	0.360461	0.087958	3.54241	0.190883	0.189075	10.0792	0.0749115	0.647268	0.729255	0.161462	0
ENSG00000082212	0.0490619	-0.069478	5.69498	0.0527707	0.0527292	2.87775	0.364604	0.203863	0.0630478	0.389264	0
ENSG00000082213	0.070106	0.0978057	8.79923	0.0642092	0.0641094	3.4381	0.289053	0.144183	0.0195308	0.347334	0
ENSG00000082258	0.00998556	0.0133061	7.53248	0.0709892	0.0705741	3.80888	0.889671	0.852525	0.0632127	0.580684	0
ENSG00000082269	0.0223746	0.102219	10.2134	0.092095	0.0912833	4.83778	0.810742	0.277264	0.0487464	0.557617	0
ENSG00000082458	-0.291111	-0.14787	7.67281	0.0874785	0.0848922	4.62648	0.00367385	0.0982943	0.114245	0.01743	0
ENSG00000082512	0.376286	-0.34139	9.72093	0.124579	0.126687	6.93702	0.00724426	0.0146586	0.177831	0.0315751	0
ENSG00000082515	-0.161183	-0.0292513	-4.80376	0.068896	0.0670343	3.71526	0.0308164	0.667672	0.212083	0.0927419	0
ENSG00000082516	-0.261935	0.188762	2.76122	0.0755806	0.0741629	4.0052	0.00270165	0.0201179	0.499203	0.0129315	0
ENSG00000082641	0.0514693	-0.210702	-0.731654	0.0378909	0.0383824	2.14792	0.19084	3.06069e-05	0.737254	0.279916	0
ENSG00000082701	-0.122962	0.205089	9.65394	0.0693658	0.0685441	3.63631	0.0929101	0.00770857	0.0159582	0.184356	0
ENSG00000082781	-0.140877	0.136472	-7.52281	0.0907232	0.0878791	4.80743	0.137566	0.137536	0.134729	0.231348	0
ENSG00000082805	-0.0448164	0.140715	7.84405	0.0824437	0.081129	4.30638	0.59327	0.0996274	0.0848991	0.489393	0
ENSG00000082898	0.0366939	0.101166	8.81781	0.0460421	0.0466749	2.56326	0.435678	0.0436042	0.00286041	0.425761	0
ENSG00000082996	0.166942	0.0813846	7.65745	0.124956	0.123334	6.52817	0.197903	0.517547	0.255825	0.285059	0
ENSG00000083093	0.0860246	0.111685	7.45055	0.0881085	0.0871471	4.62775	0.341607	0.215976	0.124496	0.378697	0
ENSG00000083097	0.138592	0.0938391	15.4665	0.137429	0.136778	7.11921	0.326366	0.501258	0.0431694	0.368711	0
ENSG00000083099	-0.10338	-0.0157231	3.70645	0.0629123	0.0622777	3.40321	0.117381	0.80349	0.290224	0.210363	0
ENSG00000083123	0.0563897	0.0872835	-5.84201	0.139137	0.134177	7.31298	0.689963	0.523438	0.434608	0.516223	0
ENSG00000083168	0.0556842	0.0500903	4.41764	0.0568725	0.0571138	3.12536	0.340279	0.391826	0.174277	0.377803	0
ENSG00000083223	0.0380463	0.0381121	3.59287	0.0727248	0.0718935	3.89259	0.607136	0.602395	0.368	0.494724	0
ENSG00000083312	-0.00394038	0.0602965	9.48569	0.0533682	0.0539365	2.9481	0.941943	0.278045	0.00469239	0.595799	0
ENSG00000083444	-0.00885618	0.0253615	-10.3726	0.04963	0.0495104	2.76877	0.860332	0.614598	0.00144035	0.571351	0
ENSG00000083457	-0.0940504	-0.189864	6.00003	0.170784	0.167716	9.21257	0.588493	0.272209	0.522946	0.488321	0
ENSG00000083520	-0.101196	0.0751691	10.2322	0.0608855	0.0607148	3.27138	0.113512	0.23132	0.00572191	0.206334	0
ENSG00000083535	-0.166411	0.169937	9.58864	0.0981044	0.0961641	5.08587	0.106758	0.0938531	0.0753411	0.199162	0
ENSG00000083544	-0.0914739	0.0528953	10.4172	0.117914	0.115647	6.142	0.447785	0.652769	0.106797	0.43019	0
ENSG00000083635	-0.14383	0.142208	8.29639	0.129323	0.125603	6.63349	0.280439	0.272149	0.226786	0.342467	0
ENSG00000083642	-0.0586861	0.165254	6.32826	0.0757545	0.0744884	3.96738	0.448405	0.0393755	0.127799	0.430443	0
ENSG00000083720	0.010542	0.0413873	1.73816	0.0576709	0.0575282	3.14865	0.856965	0.480954	0.587597	0.570207	0
ENSG00000083750	-0.0245648	0.0132341	16.8404	0.187249	0.186236	9.79909	0.897056	0.944119	0.102543	0.582843	0
ENSG00000083799	0.574941	-0.135654	14.948	0.103269	0.104749	5.54523	2.59283e-05	0.211389	0.014631	<0.0000136811499294687	0
ENSG00000083807	-0.0812843	0.0768842	-14.6216	0.117674	0.111705	6.22171	0.498374	0.499898	0.0301559	0.453867	0
ENSG00000083812	-0.000996204	0.331667	4.99639	0.177594	0.174045	8.98165	0.995585	0.0725095	0.584744	0.607844	0
ENSG00000083814	-0.603769	0.0253402	43.6947	0.206425	0.203368	10.3064	0.00892521	0.902195	0.000475914	0.0371242	0
ENSG00000083828	-0.0890729	0.296552	4.1975	0.115295	0.111496	5.81746	0.44963	0.0157937	0.479687	0.430934	0
ENSG00000083838	0.296176	0.159535	-7.35086	0.268209	0.263915	14.2076	0.283765	0.552926	0.611075	0.344536	0
ENSG00000083845	0.0547187	-0.0537118	-10.495	0.0513108	0.0517752	2.90787	0.300085	0.313045	0.00195922	0.353918	0
ENSG00000083857	-0.213455	0.170921	6.2507	0.071276	0.0701932	3.77109	0.00766327	0.0253185	0.114434	0.0331181	0
ENSG00000083896	-0.0155519	0.0576496	5.02328	0.0600181	0.0598311	3.25265	0.798432	0.347822	0.139595	0.552399	0
ENSG00000083937	0.00931919	0.237213	6.32553	0.10134	0.0993198	5.2035	0.927728	0.0278771	0.239556	0.59177	0
ENSG00000084070	-0.0225912	-0.0489736	-3.90505	0.0375113	0.0378117	2.10922	0.554387	0.211333	0.0802947	0.475438	0
ENSG00000084072	-0.0167108	0.0600805	-1.94702	0.0610415	0.0606855	3.33556	0.78733	0.335053	0.566528	0.549697	0
ENSG00000084073	-0.0831752	0.218025	6.0891	0.0653099	0.0646333	3.45621	0.218743	0.00332014	0.0947807	0.300718	0
ENSG00000084090	-0.0672944	0.0966622	1.74268	0.0432278	0.0435461	2.40139	0.136635	0.0392771	0.477192	0.230369	0
ENSG00000084092	-0.0275888	-0.133795	-7.86292	0.0641528	0.0637811	3.57617	0.672176	0.0500527	0.0409703	0.510219	0
ENSG00000084093	-0.0462873	0.107255	7.71726	0.0759144	0.0752451	4.03524	0.549527	0.170851	0.0715785	0.473916	0
ENSG00000084112	-0.0714388	-0.0556219	8.46969	0.0783798	0.0773367	4.17757	0.373896	0.481079	0.0574183	0.394244	0
ENSG00000084207	0.0437131	-0.0189674	-10.7174	0.0434134	0.0437467	2.45452	0.327093	0.669659	0.000358362	0.369065	0
ENSG00000084234	-0.0490217	-0.00682154	-1.4824	0.031992	0.0322836	1.79632	0.142528	0.834985	0.41985	0.236823	0
ENSG00000084444	0.0428746	-0.250112	4.45565	0.137881	0.136197	7.5034	0.759346	0.0825777	0.559895	0.540453	0
ENSG00000084453	-0.0683006	-0.515926	33.5036	0.193257	0.199349	10.668	0.727808	0.0183842	0.00556312	0.53029	0
ENSG00000084463	-0.0568184	0.112333	-4.30958	0.0437013	0.0435167	2.39863	0.209665	0.0186449	0.0888906	0.293855	0
ENSG00000084623	-0.0202383	0.0708602	-4.12622	0.0341351	0.0344081	1.91343	0.560503	0.0539541	0.0445698	0.478225	0
ENSG00000084652	0.104844	-0.0101218	-3.63918	0.0368236	0.0370736	2.05985	0.0105643	0.787893	0.0939283	0.0424044	0
ENSG00000084676	0.0754304	0.0336862	10.1385	0.0668552	0.0671843	3.62869	0.273764	0.62206	0.0118497	0.338228	0
ENSG00000084693	-0.0389562	-0.104921	-2.22298	0.0488822	0.0487383	2.70786	0.43569	0.0448996	0.422234	0.425761	0
ENSG00000084731	0.317934	-0.00541497	-8.34352	0.100035	0.0983792	5.4352	0.00511901	0.956701	0.141848	0.0230224	0
ENSG00000084733	0.0359351	0.0363836	2.04944	0.0365235	0.036866	2.03437	0.337983	0.336537	0.326858	0.376075	0
ENSG00000084754	0.0847129	-0.0760714	1.78291	0.0307924	0.0312009	1.73591	0.0129943	0.0251557	0.317752	0.0498562	0
ENSG00000084764	-0.152572	-0.0611744	-3.88001	0.0638365	0.0629805	3.4937	0.0277821	0.344036	0.281114	0.0862828	0
ENSG00000084774	-0.0118048	0.101873	-7.09488	0.0376784	0.0378635	2.10544	0.757588	0.0147919	0.00334598	0.540284	0
ENSG00000085063	-0.0564115	0.0763582	2.76254	0.0581899	0.057998	3.16737	0.34495	0.204215	0.394391	0.379954	0
ENSG00000085117	0.248184	0.0210484	-39.5371	0.172352	0.163939	9.7004	0.16674	0.899237	0.000687094	0.25926	0
ENSG00000085185	-0.0182622	0.0810075	-7.31669	0.0832565	0.0819477	4.52739	0.828803	0.33577	0.123161	0.562278	0
ENSG00000085224	-0.0262524	0.164748	15.7723	0.108468	0.108291	5.71008	0.811447	0.145241	0.0126887	0.557746	0
ENSG00000085231	-0.0296683	0.0364457	9.67039	0.0850695	0.0840034	4.49291	0.731249	0.669456	0.0449326	0.531743	0
ENSG00000085274	-0.175335	-0.224908	12.1945	0.120803	0.118542	6.43941	0.163571	0.0736632	0.0741594	0.255905	0
ENSG00000085276	0.0326569	0.0539731	7.54225	0.0768254	0.0761133	4.08366	0.675729	0.487178	0.0809702	0.511937	0
ENSG00000085365	0.51311	0.16945	5.98071	0.0800662	0.0799593	4.22321	4.53213e-06	0.0479799	0.173506	<0.0000136811499294687	0
ENSG00000085377	-0.111323	0.0869139	-4.77739	0.0614924	0.0605484	3.33322	0.0866711	0.168011	0.168625	0.176713	0
ENSG00000085382	-0.0167422	0.012595	8.63712	0.100384	0.0991738	5.32606	0.869368	0.900324	0.121954	0.574448	0
ENSG00000085415	-0.141666	0.147195	2.92476	0.0608242	0.0605332	3.29994	0.0314783	0.0254952	0.386936	0.094256	0
ENSG00000085433	0.0682167	0.0114224	10.518	0.110158	0.108893	5.78671	0.543367	0.917599	0.0855125	0.471535	0
ENSG00000085449	-0.00743412	-0.0847089	23.0752	0.0868823	0.0876638	4.64436	0.93274	0.346479	9.45015e-05	0.593495	0
ENSG00000085491	0.0712801	0.0823914	14.1103	0.0609056	0.0610339	3.24561	0.256862	0.19348	0.000373826	0.327287	0
ENSG00000085511	-0.0593647	0.124199	6.97311	0.0524497	0.0525138	2.85185	0.272297	0.0292443	0.0247931	0.33756	0
ENSG00000085644	0.0539606	-0.0304036	-13.7468	0.140142	0.136518	7.6603	0.70464	0.826227	0.0892414	0.52161	0
ENSG00000085662	-0.157403	-0.140223	4.79547	0.215757	0.210463	11.5028	0.474896	0.513547	0.681599	0.442912	0
ENSG00000085719	-0.0203899	0.139794	9.12472	0.0665476	0.0660773	3.52196	0.762757	0.048321	0.0182776	0.541508	0
ENSG00000085721	-0.19792	0.206087	2.79298	0.0780282	0.0759794	4.0721	0.0204894	0.0141165	0.501374	0.069486	0
ENSG00000085733	0.0278153	-0.0478261	-2.8047	0.0423049	0.0426929	2.37747	0.519037	0.277081	0.253209	0.462139	0
ENSG00000085760	-0.0884001	-0.0219254	6.96602	0.0535243	0.0538408	2.957	0.115652	0.68856	0.0298077	0.20849	0
ENSG00000085788	-0.0424883	-0.0728562	6.60736	0.0549462	0.0551775	3.03033	0.449223	0.202959	0.0424946	0.430793	0
ENSG00000085832	-0.096915	0.0431923	11.7327	0.0473729	0.0478073	2.60638	0.0554051	0.378002	0.000265107	0.134704	0
ENSG00000085840	0.255414	0.0116583	-1.55736	0.0376006	0.0379932	2.10297	2.10706e-06	0.762415	0.468349	<0.0000136811499294687	0
ENSG00000085871	-0.0957313	0.11593	-5.42217	0.0976401	0.0945893	5.15494	0.339632	0.235863	0.306547	0.377342	0
ENSG00000085872	-0.0337796	0.138857	-17.982	0.0684824	0.0673235	3.77175	0.627688	0.0536252	0.000146981	0.495931	0
ENSG00000085978	0.0403534	-0.0660177	-2.95603	0.100525	0.0980539	5.39644	0.692749	0.509173	0.590458	0.517092	0
ENSG00000085982	0.0755532	0.0275326	3.07838	0.062885	0.0624266	3.3866	0.244876	0.664343	0.375157	0.319427	0
ENSG00000085998	-0.0548733	-0.0300894	-6.32778	0.0590939	0.0583687	3.24318	0.365179	0.612364	0.0665052	0.389754	0
ENSG00000085999	0.235751	0.0470333	1.49966	0.0674122	0.0675208	3.6854	0.00251781	0.494811	0.688782	0.0122161	0
ENSG00000086015	0.000925465	0.0101757	-0.9032	0.0677799	0.0675649	3.71561	0.989254	0.881931	0.810642	0.606402	0
ENSG00000086061	0.828772	0.13178	3.70713	0.04256	0.0431892	2.35805	1.07208e-13	0.00677148	0.133031	<0.0000136811499294687	0
ENSG00000086062	-0.0810688	-0.10723	1.50022	0.0465879	0.0465298	2.57256	0.0986047	0.0330934	0.566892	0.189829	0
ENSG00000086065	1.21873	-0.112944	3.31918	0.0509277	0.0512146	2.78955	2.81342e-15	0.0404318	0.24929	<0.0000136811499294687	0
ENSG00000086102	-0.0696863	0.142562	3.58446	0.0668093	0.0662977	3.58708	0.310486	0.0451138	0.330679	0.359977	0
ENSG00000086189	-0.119532	-0.0508578	-2.75631	0.0693598	0.0679505	3.75158	0.101655	0.463685	0.471817	0.193261	0
ENSG00000086200	-0.176054	0.080963	11.7138	0.0593973	0.0592777	3.19793	0.00819597	0.188525	0.00173677	0.0348108	0
ENSG00000086232	-0.0324773	0.0194844	1.84388	0.0314238	0.0317549	1.75981	0.314806	0.54703	0.308367	0.362284	0
ENSG00000086300	0.137476	-0.0370365	-7.32776	0.171488	0.166089	9.20589	0.433021	0.826008	0.436232	0.424539	0
ENSG00000086475	-0.19603	0.0378518	-1.41743	0.0669743	0.0655767	3.5988	0.00888556	0.570819	0.698229	0.0369879	0
ENSG00000086504	-0.0597892	0.101791	-14.821	0.0730777	0.0718863	4.02072	0.423778	0.173548	0.00164855	0.418798	0
ENSG00000086506	-0.0762306	0.0464656	-24.0242	0.113001	0.107903	6.13198	0.508351	0.671766	0.000979728	0.458098	0
ENSG00000086544	0.132365	-0.0535096	-9.95596	0.0890746	0.0871891	4.86959	0.154283	0.546945	0.0555424	0.248008	0
ENSG00000086589	0.203442	-0.000886293	1.5255	0.0515527	0.0517889	2.84107	0.000919075	0.986531	0.597764	0.0044821	0
ENSG00000086598	-0.0282798	0.0536414	5.24812	0.0397673	0.0401305	2.20475	0.485957	0.197689	0.0283403	0.447618	0
ENSG00000086619	0.150512	-0.36113	9.83372	0.101151	0.102126	5.60649	0.153759	0.00230757	0.0961425	0.24744	0
ENSG00000086666	-0.0880393	0.0526716	5.38937	0.0637381	0.0631401	3.42145	0.18381	0.414911	0.132325	0.27327	0
ENSG00000086712	-0.148082	0.0979671	6.74821	0.0642069	0.0637337	3.45034	0.032974	0.14135	0.0659095	0.0964541	0
ENSG00000086758	-0.0397663	0.124698	5.51921	0.0455554	0.0460724	2.53737	0.394002	0.0142941	0.0429412	0.404318	0
ENSG00000086827	-0.126055	0.0652375	5.57982	0.0740388	0.0728207	3.92987	0.105555	0.381944	0.172442	0.197982	0
ENSG00000086848	0.0251585	-0.203148	1.70544	0.12482	0.122259	6.7403	0.842483	0.113601	0.803068	0.565705	0
ENSG00000087008	-0.00264997	0.0927796	-13.7442	0.114505	0.109867	6.09826	0.981786	0.409295	0.0366777	0.604913	0
ENSG00000087053	-0.0436042	-0.0843296	8.2082	0.0628962	0.0627966	3.42101	0.496833	0.195703	0.0272541	0.453132	0
ENSG00000087074	0.107489	-0.302323	-0.727036	0.0519838	0.0527361	2.95682	0.0530818	1.82741e-05	0.808505	0.13107	0
ENSG00000087077	-0.00900988	-0.151485	-22.1984	0.0835588	0.082812	4.75264	0.915305	0.0836814	0.000182058	0.587602	0
ENSG00000087085	0.763724	0.211578	-10.8373	0.154568	0.151442	8.20893	0.000100348	0.179078	0.20303	0.000389823	0
ENSG00000087086	0.00516695	-0.0942808	-8.8417	0.0485893	0.0490642	2.75642	0.916469	0.0703514	0.00479616	0.587883	0
ENSG00000087087	-0.0128399	-0.070416	-6.12951	0.051191	0.05148	2.87896	0.804742	0.187907	0.0470538	0.554833	0
ENSG00000087088	-0.203577	-0.0197797	-18.7555	0.0969066	0.0935426	5.30982	0.0497556	0.834869	0.00232784	0.125774	0
ENSG00000087095	0.0849258	0.193378	4.49071	0.0643563	0.0639834	3.4274	0.203213	0.00721468	0.206303	0.288514	0
ENSG00000087111	-0.0329615	0.0383452	-8.5622	0.0477439	0.0476899	2.65966	0.498607	0.431675	0.00467452	0.453867	0
ENSG00000087152	-0.0725534	0.0181398	-10.6468	0.0602446	0.0595597	3.32835	0.243794	0.764129	0.00489118	0.3183	0
ENSG00000087157	-0.0141097	-0.0379022	0.430257	0.0820317	0.0808598	4.42104	0.865321	0.644784	0.923529	0.573088	0
ENSG00000087191	0.00767597	0.0449138	-10.4098	0.0602039	0.0596377	3.3261	0.899934	0.46095	0.00569735	0.583263	0
ENSG00000087206	-0.0538855	-0.0144514	6.88371	0.0698153	0.0692859	3.75553	0.450056	0.837079	0.083109	0.430934	0
ENSG00000087253	0.351197	-0.0126295	0.302811	0.0971798	0.0966307	5.26384	0.00193869	0.897438	0.954748	0.0095599	0
ENSG00000087263	-0.109942	0.0454278	-1.14557	0.0586636	0.058153	3.1951	0.0769507	0.444674	0.724038	0.164272	0
ENSG00000087266	-0.240863	-0.333643	3.20173	0.0606126	0.0601352	3.35614	0.000863965	2.70101e-05	0.352504	0.00412528	0
ENSG00000087269	-0.134646	0.0239631	-2.1778	0.0586255	0.0582549	3.2181	0.0336246	0.685588	0.507028	0.0973404	0
ENSG00000087274	0.0577581	0.0089136	-1.15434	0.0361522	0.0364996	2.0252	0.127225	0.809781	0.575609	0.219947	0
ENSG00000087299	0.152845	-0.156259	-2.48101	0.0915607	0.0905429	5.01673	0.112046	0.101206	0.626798	0.204777	0
ENSG00000087301	-0.0184462	-0.123497	14.1538	0.105037	0.104334	5.58938	0.862522	0.251671	0.0206732	0.572226	0
ENSG00000087302	-0.0170656	0.0158471	4.93022	0.0515712	0.0515706	2.81465	0.744465	0.762088	0.0965586	0.536265	0
ENSG00000087338	-0.100495	-0.0330673	-0.726864	0.0793413	0.0779885	4.28645	0.221158	0.6765	0.867205	0.302471	0
ENSG00000087365	0.0104338	-0.00992556	-3.07432	0.0332724	0.033589	1.87157	0.757376	0.770934	0.117506	0.540284	0
ENSG00000087448	-0.0361149	-0.174555	11.6004	0.08154	0.0810242	4.38076	0.663015	0.0447553	0.0161915	0.507901	0
ENSG00000087460	0.0473455	-0.0190511	-2.22632	0.0352815	0.035665	1.98716	0.19601	0.599647	0.277033	0.283373	0
ENSG00000087470	0.0393749	0.111669	6.99903	0.0635328	0.0637353	3.45994	0.543049	0.0964786	0.0579263	0.471535	0
ENSG00000087502	-0.0508137	-0.020511	13.0927	0.0764042	0.0760437	4.07697	0.514294	0.790385	0.00475708	0.460522	0
ENSG00000087586	-0.0950569	0.0145665	-4.79703	0.052836	0.052574	2.91761	0.0884955	0.784831	0.11719	0.178998	0
ENSG00000087589	0.0724329	0.0655151	-4.02469	0.0679531	0.0671207	3.68389	0.300302	0.341736	0.288764	0.353955	0
ENSG00000087842	-0.30594	-0.153009	-0.638326	0.200576	0.19148	10.5761	0.144257	0.434478	0.952526	0.23812	0
ENSG00000087884	0.440436	-0.292786	13.4275	0.281648	0.28715	15.5448	0.134974	0.321178	0.398868	0.228176	0
ENSG00000087903	-0.218934	0.162599	-6.70471	0.0976341	0.093755	5.11118	0.0375305	0.0996557	0.205794	0.104117	0
ENSG00000087995	-0.207296	0.0230152	8.03617	0.0750028	0.0737487	3.98052	0.0126435	0.758506	0.0583771	0.0490419	0
ENSG00000088035	0.107276	0.130801	-0.276322	0.130995	0.127729	6.83059	0.423349	0.319138	0.968169	0.418442	0
ENSG00000088038	0.0036213	0.045331	-10.6997	0.0585005	0.0579918	3.23369	0.951311	0.444387	0.00383214	0.598079	0
ENSG00000088053	-0.485414	0.32856	-8.26316	0.134691	0.124568	6.70788	0.0019825	0.016555	0.233576	0.00979916	0
ENSG00000088179	-0.395966	-0.123424	13.5268	0.0939933	0.0908374	4.90401	0.000505461	0.190723	0.0127947	0.00242439	0
ENSG00000088205	-0.199958	0.179935	4.14623	0.0485143	0.0484304	2.64079	0.000619959	0.00154409	0.133506	0.00292089	0
ENSG00000088247	-0.0550676	-0.0219365	-12.0044	0.0419793	0.0422046	2.37203	0.205792	0.609449	7.72266e-05	0.290236	0
ENSG00000088256	-0.104945	-0.131544	-21.3542	0.0912918	0.0886292	5.10211	0.265109	0.154754	0.000537392	0.332826	0
ENSG00000088280	-0.0218271	-0.144152	-8.1732	0.0559196	0.0556496	3.12559	0.700793	0.0182953	0.0173688	0.520177	0
ENSG00000088298	-0.0304017	-0.0240939	-0.778566	0.0861943	0.084481	4.61928	0.728329	0.77869	0.868	0.53029	0
ENSG00000088305	0.0704417	0.045344	-8.84781	0.045593	0.0454357	2.52783	0.139439	0.331286	0.00250099	0.233671	0
ENSG00000088325	-0.161658	0.0521484	5.37967	0.0375619	0.0379266	2.09524	0.00041223	0.185717	0.019195	0.00175672	0
ENSG00000088356	0.310841	-0.20597	-0.624873	0.0911071	0.0912188	5.04907	0.00304664	0.0363686	0.902853	0.0146573	0
ENSG00000088387	0.019628	0.145165	6.00377	0.0756086	0.0749072	4.00464	0.798066	0.0681977	0.150852	0.552318	0
ENSG00000088448	0.0895828	0.0861972	7.66953	0.0776185	0.0773983	4.15892	0.263273	0.279811	0.0813977	0.33209	0
ENSG00000088451	0.18676	0.0975096	-1.24765	0.099828	0.0976993	5.26283	0.0774286	0.33125	0.815235	0.164935	0
ENSG00000088543	-0.131104	-0.0549531	-19.5118	0.286748	0.276837	15.6528	0.652895	0.844837	0.228268	0.504297	0
ENSG00000088682	-0.118913	0.0499036	-10.6747	0.0581071	0.0568497	3.16471	0.0553343	0.391409	0.00332171	0.134573	0
ENSG00000088727	0.0436988	0.140172	-2.66904	0.140897	0.137209	7.39207	0.759949	0.320273	0.722178	0.540525	0
ENSG00000088756	-0.156287	-0.0300132	16.5841	0.12319	0.120535	6.35192	0.220443	0.806131	0.0175185	0.301832	0
ENSG00000088766	0.101371	0.155532	-21.4825	0.232668	0.220624	12.3907	0.668151	0.489698	0.0997525	0.508917	0
ENSG00000088812	-0.165076	0.00837281	0.120515	0.0664351	0.0652485	3.57612	0.0228307	0.899292	0.973481	0.0749339	0
ENSG00000088826	-0.220097	0.0590859	-14.4816	0.125973	0.118416	6.62141	0.097346	0.623739	0.0419323	0.18849	0
ENSG00000088832	-0.0112037	0.0447761	0.925621	0.0486777	0.0488249	2.68709	0.820517	0.371016	0.734415	0.559671	0
ENSG00000088833	-0.0793371	-0.0530222	-6.4367	0.0573959	0.056887	3.16994	0.183505	0.363423	0.0570714	0.273085	0
ENSG00000088854	0.279694	-0.151925	11.0854	0.119509	0.119962	6.43339	0.0307633	0.221218	0.101703	0.0926921	0
ENSG00000088876	-0.21278	0.0880793	-2.01357	0.157956	0.150708	8.17564	0.194377	0.566052	0.808197	0.282465	0
ENSG00000088888	-0.0654996	-0.0512656	3.8854	0.0468047	0.0471571	2.60552	0.178387	0.291076	0.152919	0.269002	0
ENSG00000088930	0.0493315	0.0302728	6.09758	0.0501552	0.050461	2.76049	0.338134	0.555903	0.0401441	0.376176	0
ENSG00000088970	-0.0118128	-0.00419108	-0.111586	0.0851146	0.083279	4.54724	0.891132	0.960407	0.980688	0.581091	0
ENSG00000088986	0.0286482	0.00346863	-2.08982	0.0530146	0.0531187	2.93772	0.59544	0.948643	0.48581	0.49038	0
ENSG00000088992	-0.188877	0.0427169	-3.57184	0.138154	0.132517	7.2522	0.188117	0.750836	0.628203	0.276918	0
ENSG00000089006	0.000546408	0.0349075	4.78079	0.0531882	0.0534245	2.92831	0.991914	0.521615	0.119616	0.606848	0
ENSG00000089009	-0.0408139	-0.0403914	-0.674782	0.0367096	0.0371152	2.06809	0.280597	0.290583	0.747907	0.342467	0
ENSG00000089022	-0.146772	-0.0148163	4.93369	0.0652214	0.0645592	3.51929	0.0369316	0.821024	0.177658	0.103292	0
ENSG00000089041	0.282698	-0.0214259	11.0562	0.187672	0.188161	9.96149	0.149025	0.910579	0.281397	0.243282	0
ENSG00000089048	-0.284278	0.292838	11.2677	0.132165	0.128519	6.69081	0.0450611	0.0348863	0.109129	0.117347	0
ENSG00000089053	-0.105476	0.0760784	1.75473	0.0382147	0.0384761	2.12245	0.0127456	0.063252	0.419016	0.0493374	0
ENSG00000089057	-0.131887	-0.0834849	-0.248163	0.112698	0.110043	6.03729	0.256889	0.457707	0.967657	0.327287	0
ENSG00000089060	0.0315207	0.0105539	-6.53452	0.0777654	0.0765407	4.22962	0.689928	0.891834	0.139455	0.516223	0
ENSG00000089063	-0.0161637	-0.0564912	3.14968	0.0680174	0.0678113	3.71994	0.814797	0.415535	0.408084	0.558816	0
ENSG00000089094	-0.073097	0.0160546	-1.84743	0.066491	0.0657674	3.62004	0.285849	0.809856	0.615909	0.346008	0
ENSG00000089123	0.0689462	0.280839	1.96025	0.186693	0.18132	9.54134	0.716136	0.138514	0.839487	0.526479	0
ENSG00000089127	9.35387	-0.0474245	6.00549	0.379618	0.0800164	4.24004	1.67252e-15	0.560636	0.173442	<0.0000136811499294687	0
ENSG00000089154	-0.043908	0.120351	-5.61296	0.0452452	0.0455471	2.53169	0.34446	0.0163884	0.0394891	0.379875	0
ENSG00000089157	0.0399341	-0.0673477	-4.51648	0.0404265	0.0408987	2.28784	0.336106	0.116663	0.0636369	0.375248	0
ENSG00000089159	-0.0678161	-0.00445305	-10.4336	0.0624833	0.0613917	3.42683	0.291841	0.942962	0.00686947	0.348883	0
ENSG00000089163	-0.19339	-0.0663591	30.2331	0.302662	0.305219	16.0172	0.530753	0.830288	0.0750305	0.46666	0
ENSG00000089177	0.235591	0.223484	4.4316	0.102255	0.100992	5.29862	0.033133	0.039822	0.413722	0.0964603	0
ENSG00000089195	-0.049332	0.028971	3.20413	0.0941621	0.0918885	4.95472	0.606624	0.756109	0.525856	0.494684	0
ENSG00000089220	-0.0200217	0.0771987	-7.38396	0.0461499	0.0459491	2.54871	0.66947	0.109908	0.0094804	0.509245	0
ENSG00000089234	-0.13746	-0.00596247	4.42673	0.0551924	0.0546149	2.97861	0.0225572	0.914252	0.154236	0.0742969	0
ENSG00000089248	-0.0115971	-0.249909	-5.45591	0.0425899	0.0430069	2.42068	0.788438	1.55068e-05	0.0366714	0.549886	0
ENSG00000089280	-0.0667865	-0.23474	-7.85234	0.060148	0.0606415	3.42176	0.281199	0.00108859	0.0337541	0.342997	0
ENSG00000089289	0.0299982	-0.0613972	-0.291569	0.0522345	0.0522039	2.88422	0.572749	0.254608	0.920576	0.482619	0
ENSG00000089327	-0.0577179	0.0033361	-6.94144	0.0451206	0.0453626	2.53245	0.216792	0.942171	0.0132786	0.299105	0
ENSG00000089351	-0.0703931	-0.031034	-7.57476	0.0530854	0.0529457	2.95779	0.201121	0.564928	0.0194643	0.287239	0
ENSG00000089472	0.0484342	0.00205486	2.83247	0.0425059	0.042948	2.37224	0.269185	0.962357	0.247703	0.335328	0
ENSG00000089505	-0.245322	0.297755	19.6175	0.266377	0.261646	13.4798	0.369038	0.26978	0.162499	0.392057	0
ENSG00000089597	0.0462723	-0.116922	-1.90989	0.0327448	0.0331428	1.85282	0.174382	0.00235088	0.31605	0.265327	0
ENSG00000089639	0.277813	-0.0769109	-2.52818	0.0801111	0.0797945	4.39067	0.00268835	0.347664	0.571749	0.0128744	0
ENSG00000089682	-0.0965901	-0.102579	25.6913	0.0751281	0.0757199	4.01418	0.214569	0.191976	4.60997e-06	0.297652	0
ENSG00000089685	-0.112907	-0.0836057	-3.87504	0.0458511	0.0459105	2.56239	0.0239155	0.0849674	0.147518	0.0774863	0
ENSG00000089693	0.0344736	-0.043628	-15.1127	0.0488499	0.0487178	2.7493	0.489247	0.38212	3.01287e-05	0.448622	0
ENSG00000089737	0.206709	0.108205	3.13673	0.0446237	0.0449029	2.45118	0.00019827	0.026676	0.216622	0.000842313	0
ENSG00000089818	0.351729	-0.0562756	-2.03904	0.107066	0.106135	5.79733	0.00403912	0.602322	0.72906	0.0189566	0
ENSG00000089820	0.0228026	-0.153106	-14.0208	0.0762722	0.0760543	4.305	0.768332	0.059032	0.00430086	0.543559	0
ENSG00000089876	-0.136435	-0.0685367	7.48441	0.0921922	0.0905062	4.89869	0.155889	0.458522	0.143631	0.249873	0
ENSG00000089902	-0.0614036	0.140029	1.64942	0.0507068	0.0507863	2.78299	0.241301	0.0128248	0.56064	0.316906	0
ENSG00000089916	-0.075244	0.131618	15.8654	0.0790969	0.0789447	4.17996	0.353838	0.112472	0.00128943	0.383886	0
ENSG00000090006	0.146082	-0.0332354	-18.7529	0.08049	0.0807641	4.57084	0.0859435	0.685471	0.000646839	0.175709	0
ENSG00000090013	0.0335846	-0.179573	-11.0507	0.0556826	0.0561825	3.17031	0.553806	0.00491915	0.00258318	0.475193	0
ENSG00000090020	0.10782	0.0449309	-3.56373	0.0821156	0.0811436	4.44018	0.20538	0.586464	0.432487	0.289921	0
ENSG00000090054	-0.0457061	0.104314	5.55306	0.0535046	0.0533368	2.88832	0.403999	0.0659168	0.0702162	0.409552	0
ENSG00000090060	-0.0374795	0.0840969	9.97514	0.0444094	0.0448564	2.44767	0.409578	0.0768511	0.000687818	0.41123	0
ENSG00000090061	0.213904	0.126294	0.818823	0.0969885	0.095287	5.09956	0.0404201	0.201324	0.874191	0.109267	0
ENSG00000090097	-0.108029	-0.250099	-0.0114298	0.199661	0.195831	10.9064	0.594982	0.217507	0.999175	0.490232	0
ENSG00000090238	0.000373504	-0.239639	-4.0153	0.117047	0.114653	6.42386	0.997488	0.0508054	0.539638	0.608125	0
ENSG00000090263	-0.0519081	0.0400785	-1.98022	0.0566102	0.0558938	3.06805	0.371087	0.482386	0.526647	0.393026	0
ENSG00000090266	0.0257017	0.0646457	-5.90418	0.0989886	0.0968483	5.30844	0.798034	0.512776	0.280421	0.552318	0
ENSG00000090273	-0.139478	0.0400181	-11.1234	0.0600317	0.0600725	3.36693	0.031847	0.513607	0.00387591	0.0947264	0
ENSG00000090316	-0.111598	0.0535494	-9.55297	0.0595115	0.0588431	3.275	0.0767892	0.374618	0.00908102	0.164167	0
ENSG00000090372	0.0192182	-0.0802214	-12.6642	0.0572994	0.0571526	3.21783	0.741134	0.177148	0.00094135	0.535439	0
ENSG00000090382	0.0462489	0.138755	1.60492	0.0874837	0.0858083	4.59667	0.603388	0.122957	0.730959	0.493541	0
ENSG00000090432	-0.215889	0.0670858	-10.1799	0.0763249	0.0738965	4.11462	0.0109986	0.37575	0.0233451	0.0440516	0
ENSG00000090447	-0.101023	-0.0588044	-13.7521	0.0762717	0.0743477	4.18502	0.201616	0.439099	0.00403131	0.287662	0
ENSG00000090470	-0.258568	-0.0548876	-2.04561	0.0741401	0.0726956	4.02559	0.00257249	0.459824	0.61741	0.012434	0
ENSG00000090487	-0.0385134	0.119441	-1.65596	0.057474	0.0570031	3.11416	0.511151	0.0502872	0.601286	0.459556	0
ENSG00000090520	0.0401683	-0.112477	-4.55816	0.0608402	0.0603645	3.35995	0.517322	0.0785288	0.191383	0.461309	0
ENSG00000090565	0.10374	-0.0930849	-17.1857	0.0914985	0.0892369	5.0869	0.271498	0.310459	0.00328211	0.337127	0
ENSG00000090581	-0.108199	-0.107626	-17.7723	0.10205	0.0980328	5.60144	0.302806	0.286484	0.00518074	0.355398	0
ENSG00000090612	-0.136214	0.100326	9.16844	0.175177	0.170462	8.9908	0.446741	0.563345	0.321119	0.429728	0
ENSG00000090615	0.0164917	0.0256342	-2.48559	0.0460243	0.0461387	2.55472	0.724194	0.585211	0.343253	0.529148	0
ENSG00000090621	-0.172638	0.0462681	-3.26938	0.036239	0.0364397	2.02707	0.000148177	0.220074	0.123864	0.000520257	0
ENSG00000090661	-0.566692	-0.587936	-5.39647	0.249059	0.23887	13.6869	0.0351151	0.0239729	0.697925	0.099906	0
ENSG00000090674	-0.224392	0.200581	-8.51158	0.128014	0.121171	6.55131	0.0963382	0.114878	0.209979	0.187844	0
ENSG00000090686	-0.0409639	0.0960849	5.57984	0.0420663	0.0425167	2.34007	0.34284	0.0362255	0.0281021	0.379147	0
ENSG00000090857	0.0139035	0.0512767	5.25631	0.066883	0.0667405	3.62405	0.837618	0.452098	0.163851	0.5643	0
ENSG00000090861	0.10763	-0.127695	-0.358028	0.0363643	0.0368679	2.05855	0.00827191	0.00271405	0.863833	0.0350576	0
ENSG00000090863	0.100691	-0.0305109	0.407431	0.0496452	0.0499329	2.76143	0.0573309	0.54868	0.884314	0.137285	0
ENSG00000090889	-0.00394756	0.071404	6.81267	0.0490907	0.0492671	2.6844	0.93678	0.164146	0.0204313	0.594494	0
ENSG00000090905	-0.0278188	0.11973	9.21418	0.0611159	0.0611722	3.29947	0.654326	0.065727	0.0118845	0.504911	0
ENSG00000090924	-0.0436147	-0.140318	-6.94887	0.0505373	0.0500473	2.8056	0.399282	0.0116041	0.023214	0.40677	0
ENSG00000090971	-0.152978	-0.258495	-24.982	0.109904	0.106625	6.24652	0.180614	0.0258834	0.000815817	0.270411	0
ENSG00000090975	-0.0190604	0.0458204	-4.39815	0.0771993	0.0755182	4.13525	0.807732	0.551463	0.301337	0.556225	0
ENSG00000090989	-0.105103	0.0149295	6.49247	0.0703146	0.0695598	3.77147	0.152002	0.832428	0.102005	0.245935	0
ENSG00000091009	-0.330678	0.100122	16.5756	0.0991898	0.0968693	5.11878	0.00362515	0.314783	0.00448276	0.0171789	0
ENSG00000091039	-0.0784309	0.0583469	10.1412	0.0678632	0.068215	3.70994	0.262643	0.40341	0.0134927	0.331554	0
ENSG00000091073	-0.00172968	0.002789	-19.7146	0.0950089	0.0923713	5.22171	0.985672	0.976239	0.00134894	0.605545	0
ENSG00000091127	-0.126746	0.207199	3.37553	0.0568284	0.056278	3.03652	0.0384531	0.00166509	0.280665	0.105764	0
ENSG00000091136	0.311389	0.0206109	4.22438	0.0509517	0.0511744	2.77949	8.30552e-06	0.691786	0.145618	<0.0000136811499294687	0
ENSG00000091140	-0.103937	0.030557	3.66319	0.038895	0.0392471	2.16866	0.0153797	0.446165	0.108135	0.056307	0
ENSG00000091157	0.0400147	0.20553	2.32554	0.129446	0.125636	6.63356	0.760715	0.118917	0.729907	0.54072	0
ENSG00000091164	-0.0883825	0.114828	-4.66932	0.0645745	0.0633876	3.47317	0.187643	0.0864847	0.195229	0.276358	0
ENSG00000091317	0.223581	0.118333	11.2576	0.0917968	0.0917408	4.83969	0.0252864	0.21314	0.0316717	0.0804712	0
ENSG00000091436	-0.104719	0.0287021	5.21978	0.0727669	0.0720613	3.91651	0.166985	0.695011	0.198946	0.259344	0
ENSG00000091483	-0.0220317	0.0412975	-0.23695	0.0430223	0.0433649	2.4009	0.614699	0.353326	0.922454	0.495931	0
ENSG00000091490	0.115736	-0.142944	4.93611	0.0416553	0.0421729	2.33257	0.0122533	0.00320226	0.0482682	0.0478221	0
ENSG00000091513	-0.0635375	-0.163141	6.76562	0.125726	0.123677	6.74883	0.619328	0.203385	0.329164	0.495931	0
ENSG00000091527	-0.129035	-0.0053075	2.13855	0.0442053	0.0444151	2.45495	0.0090405	0.906182	0.39496	0.0374381	0
ENSG00000091542	0.203111	0.0465307	-6.64229	0.0644384	0.0643161	3.55832	0.00542403	0.478527	0.0780302	0.0242428	0
ENSG00000091592	-0.0952999	-0.121776	5.94852	0.064489	0.0645461	3.54722	0.156452	0.0751558	0.110528	0.250441	0
ENSG00000091640	-0.0171917	0.000740303	-8.29098	0.0827029	0.0804617	4.45997	0.837621	0.992758	0.0791669	0.5643	0
ENSG00000091651	0.110204	0.00627919	2.59748	0.0582547	0.0580496	3.16291	0.0744362	0.915037	0.422071	0.160697	0
ENSG00000091656	0.0024281	0.0441933	12.1894	0.0725022	0.0720985	3.83951	0.973646	0.547438	0.00515873	0.6029	0
ENSG00000091732	-0.00661423	0.171093	-1.92979	0.0604472	0.0596212	3.23424	0.914058	0.0100625	0.558025	0.587352	0
ENSG00000091947	0.036024	-0.0110785	-9.18016	0.080819	0.0795724	4.42354	0.661009	0.890791	0.0523039	0.507264	0
ENSG00000092020	-0.00765993	-0.0229748	10.8025	0.131083	0.129239	6.86898	0.954034	0.860854	0.132908	0.598738	0
ENSG00000092036	0.292942	-0.110157	4.79163	0.107384	0.107571	5.83728	0.0136541	0.319149	0.422273	0.051227	0
ENSG00000092068	-0.00507667	-0.0828404	-7.82953	0.0732073	0.072208	4.0326	0.945465	0.266039	0.0677277	0.596968	0
ENSG00000092094	-0.00228562	0.0640746	-4.99465	0.0629111	0.0619205	3.40337	0.971411	0.314233	0.159179	0.602469	0
ENSG00000092108	0.00139755	-0.0606969	9.84004	0.0638222	0.0638746	3.46712	0.982766	0.354351	0.010774	0.605086	0
ENSG00000092140	-0.0307571	0.0712497	13.4237	0.0848269	0.0841494	4.45578	0.721062	0.408082	0.00736927	0.528223	0
ENSG00000092148	-0.161875	0.0373873	12.8286	0.0514367	0.0517684	2.81521	0.00548373	0.479286	0.00023439	0.0245219	0
ENSG00000092199	-0.0663632	0.0168707	0.838711	0.0311958	0.0315078	1.74984	0.047218	0.598781	0.637391	0.12101	0
ENSG00000092201	-0.14838	0.0751644	5.57739	0.0412005	0.0414547	2.27611	0.00199364	0.0862205	0.0245229	0.00981177	0
ENSG00000092203	0.0595137	-0.0362458	-0.137933	0.0599384	0.0598044	3.29352	0.333683	0.551901	0.967047	0.373714	0
ENSG00000092208	-0.157502	0.132903	4.24364	0.13354	0.129291	6.8979	0.253314	0.317357	0.545984	0.324883	0
ENSG00000092439	0.0232493	0.0076319	9.88467	0.0494234	0.0498612	2.72076	0.643613	0.880022	0.00185711	0.500944	0
ENSG00000092445	-0.0222383	-0.0844789	-5.95039	0.0629803	0.0625865	3.49067	0.728043	0.193522	0.105156	0.53029	0
ENSG00000092470	0.100914	-0.138233	4.72857	0.046675	0.0469861	2.58908	0.0440756	0.00859883	0.0841357	0.115766	0
ENSG00000092531	-0.112656	-0.15746	7.90519	0.0752095	0.0743828	4.06112	0.151188	0.0481995	0.0670854	0.245488	0
ENSG00000092607	0.179565	-0.120329	8.94651	0.101543	0.10131	5.46044	0.0936457	0.250106	0.11839	0.184978	0
ENSG00000092621	0.0801075	-0.0725317	-9.63913	0.0446724	0.0450812	2.53161	0.0894599	0.124728	0.00125533	0.180211	0
ENSG00000092820	0.201653	-0.152895	0.904184	0.0361065	0.0366488	2.04341	2.49805e-05	0.000553887	0.663316	<0.0000136811499294687	0
ENSG00000092841	0.0537478	-0.0364448	-1.29359	0.0484797	0.0487108	2.69932	0.281914	0.463843	0.637446	0.343295	0
ENSG00000092847	-0.246523	0.148134	4.44229	0.0464582	0.0463991	2.5369	4.53455e-05	0.00495894	0.096657	7.658e-05	0
ENSG00000092853	0.18659	0.102585	13.9286	0.0691391	0.0700381	3.78129	0.0145339	0.159951	0.00165819	0.053792	0
ENSG00000092871	-0.0785102	-0.083691	6.93059	0.0854142	0.0839382	4.55285	0.369949	0.331723	0.145017	0.392587	0
ENSG00000092929	-0.0412553	0.0482971	-14.4479	0.0505428	0.0507297	2.84934	0.424845	0.353463	7.55926e-05	0.419653	0
ENSG00000092931	-0.0386108	0.0401839	6.43386	0.0714362	0.0706105	3.80306	0.595366	0.576204	0.107628	0.49038	0
ENSG00000092964	0.313809	-0.191946	-22.4066	0.213298	0.207349	12.1076	0.158197	0.366627	0.0804141	0.251588	0
ENSG00000093000	-0.0830108	0.126053	5.28403	0.0475325	0.0474373	2.57548	0.0974834	0.0158779	0.0547739	0.188596	0
ENSG00000093009	-0.035812	-0.0234983	-0.15987	0.0367294	0.0371024	2.06322	0.342245	0.534339	0.939077	0.378826	0
ENSG00000093010	0.0872694	0.0157905	-12.9303	0.0408299	0.0410923	2.30668	0.0462861	0.705202	2.391e-05	0.119406	0
ENSG00000093144	-0.00140397	0.0555744	4.28401	0.0749465	0.074195	4.01585	0.985257	0.463346	0.299927	0.605497	0
ENSG00000093167	0.099217	-0.12523	4.96761	0.0555515	0.0558955	3.07527	0.0906524	0.0376783	0.123323	0.181582	0
ENSG00000093183	0.17173	-0.00316762	7.44346	0.0637392	0.0640333	3.47068	0.0146745	0.961081	0.0456237	0.0541969	0
ENSG00000093217	-0.185383	-0.0188033	6.41569	0.0717773	0.0703417	3.81353	0.0185906	0.792213	0.109463	0.0651185	0
ENSG00000094631	0.158774	-0.0860236	-2.4754	0.05367	0.0541154	3.01012	0.00829804	0.129022	0.421445	0.0351666	0
ENSG00000094804	-0.0656909	-0.121182	3.77625	0.0487513	0.0490664	2.71806	0.194256	0.0235558	0.18139	0.282363	0
ENSG00000094841	0.127325	-0.0290643	0.961907	0.136843	0.134157	7.28866	0.364235	0.83088	0.896444	0.389157	0
ENSG00000094880	-0.050964	-0.108812	6.78955	0.0530012	0.0531284	2.91453	0.348788	0.0551568	0.0314496	0.381294	0
ENSG00000094914	0.0889234	0.0903967	-9.68603	0.0625055	0.0621581	3.45063	0.171639	0.162778	0.0115213	0.2638	0
ENSG00000094916	0.0618391	-0.0287476	10.4293	0.0486848	0.0494484	2.7248	0.219908	0.568078	0.00120009	0.301283	0
ENSG00000094975	0.029754	-0.0730553	15.5484	0.0775633	0.0777846	4.16578	0.705682	0.359844	0.001486	0.522005	0
ENSG00000095002	-0.129271	0.0684288	6.78866	0.0415182	0.0417679	2.28822	0.00590358	0.118413	0.00814623	0.0264087	0
ENSG00000095015	-0.208925	0.148759	14.2152	0.0867631	0.0849776	4.46545	0.0267724	0.0967443	0.00506111	0.0839959	0
ENSG00000095059	-0.320352	-0.495422	6.72645	0.297277	0.293351	16.5288	0.295185	0.108196	0.688756	0.350564	0
ENSG00000095066	0.266	-0.00780605	-17.7393	0.127398	0.124937	7.03931	0.051023	0.950857	0.0212097	0.128063	0
ENSG00000095139	0.0108453	-0.101868	10.0911	0.0390014	0.0395744	2.18163	0.784069	0.0189329	0.000201285	0.548409	0
ENSG00000095209	-0.0681774	-0.0105147	2.33684	0.0709061	0.0699228	3.8165	0.34881	0.882111	0.547863	0.381294	0
ENSG00000095261	-0.144038	0.107385	7.0536	0.0492581	0.0492959	2.68498	0.00893955	0.0426677	0.0169287	0.0371752	0
ENSG00000095303	-0.158403	0.0619709	1.31629	0.0923243	0.0897576	4.86992	0.103073	0.498579	0.789959	0.194842	0
ENSG00000095319	-0.0534141	0.0688928	-1.3768	0.0377877	0.0380431	2.10622	0.174263	0.0865812	0.521435	0.265231	0
ENSG00000095321	-0.0130744	-0.0707959	-16.2422	0.0856689	0.0831453	4.705	0.880369	0.405498	0.00278447	0.577812	0
ENSG00000095380	0.333092	-0.0330246	-1.80881	0.0541674	0.0544105	2.99927	7.68388e-06	0.55133	0.553845	<0.0000136811499294687	0
ENSG00000095383	-0.0791619	0.123781	-18.9264	0.142885	0.135789	7.60654	0.58626	0.373833	0.0226694	0.487733	0
ENSG00000095397	0.600656	0.0833079	-9.7398	0.0870558	0.0861535	4.72708	1.70893e-06	0.346149	0.0538465	<0.0000136811499294687	0
ENSG00000095485	0.17821	-0.0292179	-2.73415	0.0832496	0.0818972	4.49386	0.0459863	0.725344	0.550378	0.11911	0
ENSG00000095539	-0.169867	0.0398235	2.71027	0.165808	0.160222	8.66007	0.318946	0.806471	0.757844	0.364285	0
ENSG00000095564	0.162482	-0.106277	17.7673	0.0558839	0.056831	3.08051	0.00926944	0.0775389	1.69813e-05	0.0380437	0
ENSG00000095574	-0.138042	0.34255	2.31405	0.0960981	0.0930864	4.86101	0.167723	0.00167182	0.639671	0.25972	0
ENSG00000095637	-0.0534091	-0.00623416	-0.839568	0.099682	0.097051	5.30345	0.598545	0.949478	0.875947	0.49173	0
ENSG00000095739	0.30383	-0.153838	-7.49962	0.114441	0.112946	6.31572	0.0159574	0.189694	0.250214	0.0579566	0
ENSG00000095787	-0.00332197	0.0848643	5.17126	0.0383321	0.0386645	2.12059	0.931879	0.041284	0.0251309	0.593288	0
ENSG00000095794	0.263132	-0.15074	4.22847	0.0735824	0.073694	4.02737	0.00211038	0.055437	0.307399	0.0102911	0
ENSG00000095906	-0.181408	-0.02584	-29.2612	0.0671691	0.0650911	3.77011	0.0144719	0.695966	3.33974e-07	0.0536577	0
ENSG00000095951	0.262546	0.172624	7.72047	0.0645003	0.0647834	3.46429	0.000695423	0.0156302	0.0385877	0.00330744	0
ENSG00000096060	-0.138302	0.105751	2.17816	0.0452352	0.0454228	2.49907	0.00668044	0.03154	0.39471	0.0295255	0
ENSG00000096063	-0.183391	0.137654	5.30051	0.0515037	0.0515046	2.81131	0.00218392	0.0153664	0.0753305	0.0106248	0
ENSG00000096070	-0.112059	-0.0136486	-2.04711	0.062646	0.0619496	3.4174	0.090199	0.82806	0.556489	0.181191	0
ENSG00000096080	0.00535245	-0.0946809	-9.14752	0.0879207	0.0862245	4.8243	0.952115	0.286392	0.0738241	0.598144	0
ENSG00000096092	-0.0240098	0.0752208	-9.94557	0.222727	0.215869	11.895	0.915327	0.731469	0.413864	0.587602	0
ENSG00000096093	0.0644908	-0.10802	2.12736	0.125913	0.123912	6.76676	0.61464	0.394626	0.756781	0.495931	0
ENSG00000096384	-0.0381726	0.0661101	0.0221981	0.0233901	0.0236427	1.31247	0.119747	0.0117932	0.986689	0.212099	0
ENSG00000096401	0.00891128	0.0101732	8.79562	0.0548594	0.0552693	3.01803	0.872738	0.855983	0.0091321	0.575607	0
ENSG00000096433	0.0813566	-0.0363407	-3.68791	0.0553584	0.0554665	3.07777	0.158622	0.520491	0.246092	0.251588	0
ENSG00000096654	0.0325764	0.0751882	7.72139	0.086851	0.0855972	4.55321	0.711904	0.391102	0.106846	0.524799	0
ENSG00000096717	0.00907854	-0.0482327	1.95977	0.0641791	0.0637358	3.49224	0.889053	0.458814	0.581475	0.580461	0
ENSG00000096746	-0.0894612	0.0421589	2.37326	0.0473536	0.0474051	2.60754	0.0747938	0.385351	0.374561	0.161401	0
ENSG00000096872	0.878878	0.0296684	10.3816	0.103464	0.103517	5.44663	8.99935e-08	0.777631	0.0724509	<0.0000136811499294687	0
ENSG00000096968	0.278084	0.0835543	15.0379	0.0570995	0.0576816	3.06779	0.00011724	0.164362	0.000109354	0.000430015	0
ENSG00000097007	-0.118692	0.0755772	-8.05387	0.0386569	0.0388371	2.16765	0.00649255	0.0671558	0.00154357	0.0288213	0
ENSG00000097021	0.142233	0.0176135	-14.6466	0.0658749	0.0651783	3.65564	0.0443328	0.79	0.000802696	0.116108	0
ENSG00000097033	0.360982	-0.0421602	5.41443	0.0463906	0.0468778	2.56412	3.21944e-07	0.380126	0.048703	<0.0000136811499294687	0
ENSG00000097046	0.0352529	0.0199833	4.18679	0.0692049	0.0687904	3.74161	0.616553	0.774699	0.277603	0.495931	0
ENSG00000097096	-0.00292085	0.0832833	3.71238	0.118416	0.115185	6.16165	0.980588	0.478784	0.554227	0.604771	0
ENSG00000099194	0.0552925	0.0374598	2.7835	0.0308936	0.0312892	1.73324	0.0900309	0.246482	0.125379	0.180933	0
ENSG00000099203	0.185019	-0.00771781	-20.0954	0.174795	0.168948	9.55454	0.303587	0.964058	0.0495142	0.355739	0
ENSG00000099219	0.0368356	-0.0154168	5.26667	0.0581071	0.0579928	3.15515	0.533963	0.79333	0.112067	0.46803	0
ENSG00000099246	0.028738	-0.0150683	7.58841	0.0712545	0.0705964	3.8036	0.691383	0.833339	0.061126	0.516673	0
ENSG00000099256	-0.0578995	-0.15293	10.0182	0.112398	0.111067	6.0056	0.612622	0.185128	0.112285	0.495931	0
ENSG00000099290	-0.192635	0.0659849	12.0716	0.0636192	0.0628174	3.35955	0.00712631	0.30718	0.00203063	0.031055	0
ENSG00000099308	-0.118222	0.100783	-16.1329	0.0963879	0.0926007	5.17581	0.235531	0.290545	0.00585983	0.313229	0
ENSG00000099326	0.0221032	0.0453573	-8.37436	0.0881799	0.0863022	4.76477	0.804866	0.605494	0.0955167	0.554833	0
ENSG00000099330	-0.14667	-0.02175	-21.1601	0.109574	0.104358	5.92468	0.197091	0.837202	0.00213179	0.284419	0
ENSG00000099331	0.147172	0.00989608	-6.96808	0.0484542	0.0486925	2.71258	0.00698087	0.84119	0.0191454	0.0306092	0
ENSG00000099341	-0.0258536	0.0100126	-7.43712	0.046275	0.0465133	2.59619	0.583133	0.83194	0.010173	0.486899	0
ENSG00000099364	-0.138335	0.029145	-27.2951	0.0961623	0.0929602	5.35363	0.167139	0.757426	7.11482e-05	0.259344	0
ENSG00000099365	0.246214	0.0280358	10.7387	0.185479	0.185591	9.81252	0.200663	0.881577	0.287962	0.286766	0
ENSG00000099377	0.18774	0.233254	-8.70977	0.153231	0.149216	8.0261	0.236014	0.135112	0.291913	0.313418	0
ENSG00000099381	-0.164696	0.179355	-12.6086	0.0622795	0.0611513	3.39476	0.0163151	0.00876949	0.00154821	0.0590103	0
ENSG00000099385	-0.114326	-0.51754	-12.4615	0.128853	0.127932	7.43591	0.386435	0.000735587	0.110745	0.400181	0
ENSG00000099399	-0.162812	0.0941585	-5.53832	0.0506423	0.0502398	2.77812	0.00471961	0.0769407	0.0613043	0.0214851	0
ENSG00000099622	-0.230797	-0.221621	-10.0637	0.0644342	0.0641122	3.62826	0.00208276	0.00275574	0.0123782	0.0101562	0
ENSG00000099624	-0.0210717	-0.00572767	-21.1124	0.0742942	0.0737335	4.18493	0.779878	0.938924	7.99575e-05	0.547382	0
ENSG00000099625	-0.277151	-0.230913	-27.5023	0.229889	0.218519	12.6807	0.243315	0.304373	0.0434864	0.317973	0
ENSG00000099783	-0.0316586	0.00551933	-4.567	0.0375078	0.0378011	2.10775	0.409523	0.885508	0.0436649	0.41123	0
ENSG00000099785	0.318149	-0.354192	-7.50435	0.200107	0.200319	11.3531	0.128963	0.0936839	0.516842	0.221861	0
ENSG00000099795	-0.0744302	0.0734396	-19.6733	0.0719199	0.0706116	3.98126	0.314179	0.311846	0.000100251	0.362183	0
ENSG00000099797	0.0948994	0.0188913	-8.35484	0.0718535	0.0716518	3.98288	0.202849	0.794988	0.0500562	0.288457	0
ENSG00000099800	-0.0848548	0.0793818	-11.0864	0.103105	0.101022	5.61076	0.421092	0.442034	0.0634191	0.417638	0
ENSG00000099804	-0.122098	-0.227057	-24.2844	0.0961123	0.0946149	5.49097	0.219849	0.0272287	0.000316106	0.301283	0
ENSG00000099814	-0.0508706	-0.0630303	-9.19202	0.0938705	0.0913777	5.10999	0.5944	0.498977	0.088538	0.490032	0
ENSG00000099817	0.0530498	0.0649828	-19.9482	0.0645115	0.0642314	3.62887	0.421461	0.324855	3.0119e-05	0.417638	0
ENSG00000099821	-0.0749564	0.105865	-18.0747	0.0724158	0.0719309	4.04416	0.314098	0.158052	0.000284825	0.362183	0
ENSG00000099849	0.209685	0.0238869	-19.7395	0.112852	0.110115	6.22978	0.0793054	0.830662	0.00522955	0.166796	0
ENSG00000099860	0.163539	-0.850953	-19.5862	0.253656	0.260356	15.4347	0.527094	0.00419204	0.220333	0.46527	0
ENSG00000099864	-0.133488	-0.200969	-13.5163	0.148539	0.144	8.20192	0.380483	0.179513	0.116404	0.397126	0
ENSG00000099875	-0.0991268	-0.176523	-7.66703	0.0520436	0.0524725	2.95333	0.0726403	0.00338862	0.0180759	0.159344	0
ENSG00000099889	-0.208883	0.00629857	-19.4172	0.0953435	0.092713	5.24936	0.041619	0.946572	0.00160187	0.111322	0
ENSG00000099899	-0.0217377	0.129153	-19.7944	0.0742638	0.0733842	4.12471	0.773034	0.0950988	0.000137134	0.544663	0
ENSG00000099901	-0.0332091	0.0391399	-5.40344	0.0381415	0.0384363	2.1438	0.395191	0.32179	0.0211889	0.40513	0
ENSG00000099904	0.107395	0.0570487	-10.3287	0.0850896	0.0846145	4.70423	0.222728	0.508589	0.0412233	0.303648	0
ENSG00000099910	-0.0519793	-0.0214867	-2.70907	0.0872146	0.0853142	4.69905	0.558471	0.803958	0.571282	0.477182	0
ENSG00000099917	0.104315	0.0297207	-8.40877	0.0427657	0.0431396	2.41045	0.0250985	0.49949	0.00256725	0.0799801	0
ENSG00000099940	0.0636768	-0.0712864	3.24311	0.0441065	0.0445129	2.45962	0.165702	0.12637	0.203566	0.258469	0
ENSG00000099942	-0.0203351	0.053124	1.40709	0.0302389	0.0305584	1.69342	0.50967	0.0989075	0.416718	0.458764	0
ENSG00000099949	0.191738	-0.0960382	-11.815	0.0829254	0.0818913	4.59845	0.032584	0.255916	0.0191239	0.0959807	0
ENSG00000099956	0.0227089	0.00466991	-7.35882	0.0545101	0.0542035	3.0135	0.681811	0.932278	0.0249563	0.514036	0
ENSG00000099957	-0.127913	-0.311104	-23.9802	0.229426	0.220347	12.8107	0.583909	0.174741	0.0772733	0.48722	0
ENSG00000099968	-0.0548945	-0.097601	2.03828	0.0478112	0.0481629	2.67164	0.265675	0.0575235	0.455215	0.333061	0
ENSG00000099991	0.0267665	0.105364	-7.41675	0.0590603	0.0589089	3.26127	0.655721	0.0902271	0.0351961	0.505517	0
ENSG00000099992	-0.337265	-0.046976	-12.289	0.161052	0.150595	8.47384	0.0504069	0.75861	0.163896	0.126838	0
ENSG00000099995	0.00470591	0.0384858	-6.76779	0.0466534	0.0468918	2.61161	0.920749	0.422346	0.0182538	0.589545	0
ENSG00000099999	-0.0139974	-0.476486	-0.989303	0.165955	0.16624	9.38031	0.933697	0.0101372	0.917152	0.593689	0
ENSG00000100014	-0.0297852	0.125238	-6.46213	0.0851668	0.082391	4.49799	0.730531	0.145566	0.167667	0.531424	0
ENSG00000100023	-0.0516638	0.0313551	-6.16723	0.0424382	0.0426981	2.38057	0.238902	0.472033	0.0182833	0.31525	0
ENSG00000100027	0.0939728	-0.654941	18.1944	0.219378	0.22864	12.6708	0.673382	0.0101755	0.167872	0.510783	0
ENSG00000100028	-0.226335	0.0371078	-2.27586	0.0735118	0.0716227	3.93218	0.00637219	0.610587	0.569785	0.0282865	0
ENSG00000100029	-0.127555	0.104063	-14.0389	0.0646263	0.063683	3.56111	0.0636846	0.119304	0.000927419	0.146831	0
ENSG00000100030	-0.0238465	0.0189729	3.25017	0.0312843	0.0316554	1.75408	0.45561	0.556274	0.0800685	0.433819	0
ENSG00000100034	0.142827	-0.0815251	-13.3593	0.0405642	0.0408808	2.30367	0.00238704	0.0612252	1.58945e-05	0.0116621	0
ENSG00000100056	-0.0197258	-0.0730463	-15.545	0.0702845	0.0690335	3.90572	0.782118	0.303747	0.000851948	0.547744	0
ENSG00000100065	0.086208	0.242067	-17.706	0.209447	0.200803	11.0386	0.685408	0.243349	0.12581	0.51481	0
ENSG00000100068	-0.479027	0.196377	-17.009	0.223318	0.205579	11.2289	0.0455899	0.35189	0.146897	0.118495	0
ENSG00000100075	0.102197	-0.0346141	-19.2132	0.0589518	0.0592011	3.35017	0.0997876	0.565889	1.81887e-05	0.191236	0
ENSG00000100077	-0.0573077	0.0642417	5.88583	0.070774	0.0697906	3.75737	0.428487	0.369276	0.134344	0.421749	0
ENSG00000100083	-0.173626	-0.00754438	-8.5578	0.0711125	0.070213	3.91617	0.0249763	0.9156	0.0420863	0.0798412	0
ENSG00000100084	0.622073	-0.0258048	-5.65082	0.0893417	0.0893526	4.92778	1.51097e-06	0.775978	0.266248	<0.0000136811499294687	0
ENSG00000100092	0.21742	-0.00224592	-34.4935	0.117237	0.111503	6.57441	0.0798273	0.984148	5.1584e-05	0.167425	0
ENSG00000100097	0.0397431	-0.0408435	-11.7304	0.0468568	0.0469787	2.64132	0.407281	0.395872	0.000303325	0.410728	0
ENSG00000100099	-0.0717185	0.00944555	5.5524	0.0670602	0.0666031	3.61661	0.298747	0.888771	0.141809	0.352878	0
ENSG00000100104	-0.0761765	0.129574	1.89757	0.0907076	0.0884093	4.74587	0.411843	0.159704	0.6939	0.412488	0
ENSG00000100105	-0.260238	0.0809921	-8.08228	0.113113	0.107238	5.88603	0.0333533	0.459695	0.186283	0.0968797	0
ENSG00000100106	0.0986558	-0.23906	-6.56266	0.0874765	0.08639	4.85694	0.273957	0.0125522	0.193082	0.338346	0
ENSG00000100109	-0.0817532	0.126287	-9.72006	0.0773149	0.0750071	4.13241	0.304068	0.109205	0.0300293	0.3558	0
ENSG00000100116	-0.117669	-0.134315	-12.7682	0.0598686	0.059335	3.35401	0.0647035	0.035953	0.00125719	0.148631	0
ENSG00000100124	-0.105607	0.0563041	-8.91021	0.0861393	0.0834608	4.61716	0.23572	0.508342	0.069261	0.313274	0
ENSG00000100129	-0.0254017	-0.0904554	2.807	0.0432644	0.0437521	2.42886	0.564284	0.0531124	0.262658	0.479538	0
ENSG00000100138	-0.144532	0.0918221	-5.69111	0.0462463	0.0459692	2.54527	0.00575402	0.0608423	0.0380196	0.0258136	0
ENSG00000100139	0.0356506	-0.174857	-9.76265	0.0615791	0.0614119	3.46128	0.569678	0.0105623	0.0111907	0.481478	0
ENSG00000100142	-0.109611	0.115355	-11.7913	0.0845759	0.0819911	4.54607	0.21106	0.176185	0.0181649	0.295286	0
ENSG00000100147	-0.0585207	-0.0562256	3.14777	0.09681	0.0951885	5.18697	0.55293	0.561953	0.55139	0.474875	0
ENSG00000100150	0.230801	0.441209	-7.44266	0.16147	0.156854	8.21702	0.169723	0.0113773	0.376819	0.261723	0
ENSG00000100151	0.084351	-0.198822	-34.7959	0.134279	0.127321	7.61267	0.537638	0.135492	0.000227262	0.4699	0
ENSG00000100154	-0.275931	0.0961632	9.42819	0.100608	0.0977335	5.1965	0.0132323	0.337963	0.0860344	0.0502946	0
ENSG00000100162	-0.243883	-0.0477009	-12.5777	0.0851535	0.0812465	4.57434	0.010186	0.564293	0.0130357	0.0412066	0
ENSG00000100196	-0.0742054	0.0492185	2.52934	0.0975196	0.095282	5.14188	0.456381	0.611644	0.628624	0.434047	0
ENSG00000100201	0.163264	0.0156146	4.50809	0.0360478	0.0365701	2.02248	0.000249342	0.67437	0.0385559	0.00101808	0
ENSG00000100206	-0.143697	-0.155215	13.3802	0.13194	0.12942	6.9481	0.290224	0.245684	0.0697979	0.348112	0
ENSG00000100207	-0.0399272	-0.0094276	-0.434657	0.0512331	0.0509646	2.80662	0.445738	0.855274	0.878618	0.429461	0
ENSG00000100209	0.264858	-0.119619	-4.01664	0.163501	0.160822	8.90356	0.122334	0.466431	0.657191	0.214189	0
ENSG00000100211	0.370563	-0.125997	0.782773	0.154612	0.154242	8.44353	0.0274016	0.424492	0.927143	0.0855082	0
ENSG00000100216	-0.198291	0.0663451	-1.07594	0.080234	0.0786296	4.30127	0.0234755	0.40968	0.805259	0.0764579	0
ENSG00000100219	-0.00875367	-0.121555	-0.284831	0.0375331	0.0378024	2.10369	0.818172	0.00471353	0.893775	0.559131	0
ENSG00000100220	0.014854	-0.0507843	-2.09817	0.0558038	0.0557411	3.0886	0.79307	0.374086	0.505422	0.550641	0
ENSG00000100221	0.0568207	-0.0835371	-4.35767	0.0531345	0.0528996	2.94008	0.298786	0.131406	0.155292	0.352878	0
ENSG00000100225	0.0539309	0.125809	0.0596313	0.0433779	0.0434341	2.37958	0.229437	0.00949222	0.980278	0.308555	0
ENSG00000100226	0.770941	-0.0157434	-6.80591	0.0477519	0.0480575	2.66614	2.77545e-12	0.746931	0.0198043	<0.0000136811499294687	0
ENSG00000100227	-0.054388	0.0490957	-5.12554	0.0544187	0.0540632	2.99105	0.330599	0.375605	0.103464	0.371813	0
ENSG00000100239	0.0150044	0.0123106	-7.98245	0.0587977	0.05845	3.25102	0.801422	0.83551	0.0242713	0.553465	0
ENSG00000100241	0.026581	-0.108253	-15.5724	0.071673	0.0716544	4.05795	0.714991	0.1479	0.00117354	0.526421	0
ENSG00000100242	0.19781	-0.0167158	-16.8381	0.05922	0.0586036	3.31096	0.00357339	0.778663	7.31677e-05	0.0169406	0
ENSG00000100243	0.0499045	0.0319055	-14.3142	0.0544404	0.0539544	3.02667	0.371217	0.561516	0.000159916	0.393031	0
ENSG00000100246	0.126604	0.119296	-27.0814	0.161183	0.153163	8.7256	0.442219	0.445992	0.0060341	0.427828	0
ENSG00000100258	0.31948	-0.0909441	-10.1825	0.0840424	0.0839596	4.69915	0.00127266	0.292772	0.0436546	0.00617256	0
ENSG00000100263	0.265922	-0.117166	-15.5836	0.100708	0.0989481	5.62049	0.0164522	0.251501	0.0124068	0.0593937	0
ENSG00000100266	0.0572369	-0.182684	-7.13128	0.0496254	0.0497244	2.7923	0.263579	0.00169444	0.0197548	0.332222	0
ENSG00000100280	-0.0277645	0.0139027	-10.5424	0.0471378	0.0469871	2.62732	0.563049	0.770647	0.000791873	0.479219	0
ENSG00000100281	-0.0102792	0.0469306	4.08171	0.0660261	0.0653314	3.53509	0.877985	0.481604	0.26308	0.577209	0
ENSG00000100284	-0.115167	-0.185156	-5.50488	0.10921	0.10717	6.00658	0.305344	0.100862	0.371322	0.356668	0
ENSG00000100285	-0.43644	-0.0158997	-9.38804	0.161057	0.150001	8.31301	0.014194	0.916736	0.273331	0.052867	0
ENSG00000100294	-0.270269	-0.126458	-8.24367	0.120971	0.115312	6.47786	0.0381574	0.286997	0.219074	0.105288	0
ENSG00000100296	-0.131745	0.00897786	-1.29167	0.0556634	0.055309	3.05314	0.0291403	0.872829	0.677174	0.0895503	0
ENSG00000100297	0.0540994	-0.0499576	-10.3626	0.0405679	0.0408244	2.29147	0.198692	0.236561	0.000253175	0.285517	0
ENSG00000100299	0.315779	-0.101067	-12.9778	0.108463	0.106787	6.00383	0.00919132	0.356238	0.0441166	0.0378232	0
ENSG00000100300	0.212616	-0.0366707	-28.1892	0.0853388	0.0835167	4.82049	0.0225158	0.665736	1.43543e-05	0.074231	0
ENSG00000100304	-0.172542	-0.0442161	-16.8676	0.0436032	0.043478	2.4636	0.000897027	0.322406	1.89536e-06	0.00437583	0
ENSG00000100307	0.0514142	-0.273455	-11.7298	0.14907	0.145361	8.2755	0.734097	0.0759299	0.173143	0.532526	0
ENSG00000100316	0.0460333	-0.0299367	-5.08255	0.0325273	0.0328837	1.83806	0.173776	0.374442	0.0126073	0.264888	0
ENSG00000100319	-0.0614521	0.162156	-13.6376	0.232655	0.222537	12.1986	0.794624	0.475416	0.278025	0.550971	0
ENSG00000100320	0.0201831	0.0422712	2.86525	0.0553798	0.0549934	2.99115	0.719695	0.45189	0.350578	0.52778	0
ENSG00000100321	-0.183685	-0.228535	-19.145	0.201224	0.191872	10.9877	0.373182	0.248822	0.0981962	0.393834	0
ENSG00000100324	0.0039018	0.0549945	-12.1589	0.0755502	0.0738305	4.10999	0.95937	0.465795	0.00829721	0.600416	0
ENSG00000100325	-0.0260937	-0.0769005	-2.1736	0.0726809	0.072207	3.99805	0.723686	0.300709	0.593225	0.529148	0
ENSG00000100335	-0.177185	0.092045	0.107599	0.0474743	0.0471339	2.58572	0.00148657	0.0662846	0.967258	0.00732801	0
ENSG00000100336	-0.239121	0.001908	3.52348	0.0776443	0.0757332	4.11749	0.00636105	0.980173	0.403197	0.0282689	0
ENSG00000100342	2.34039	-0.16961	-4.01585	0.069176	0.0664726	3.66897	5.65977e-18	0.0198517	0.287895	<0.0000136811499294687	0
ENSG00000100345	0.00688887	-0.186478	-4.18062	0.0455737	0.046075	2.58636	0.881502	0.000732567	0.123091	0.577971	0
ENSG00000100347	-0.237791	-0.0620479	-6.97777	0.0648812	0.0630605	3.51655	0.00172862	0.337959	0.0624092	0.00842746	0
ENSG00000100348	-0.103861	0.00168063	-10.3076	0.0446813	0.0444845	2.49137	0.0317768	0.970272	0.000598537	0.0946849	0
ENSG00000100350	-0.228184	-0.0700799	-3.2172	0.0811251	0.0800342	4.44107	0.0113804	0.392568	0.477957	0.0454144	0
ENSG00000100351	0.0328856	-0.0818413	-2.2678	0.0496049	0.0498482	2.77404	0.515616	0.117681	0.424142	0.460749	0
ENSG00000100353	0.00934144	-0.0368928	0.0608991	0.0319426	0.0323005	1.79683	0.773233	0.268087	0.973329	0.544663	0
ENSG00000100354	-0.0904376	0.157986	15.8047	0.0813381	0.081245	4.29886	0.280569	0.0673414	0.00168468	0.342467	0
ENSG00000100364	-0.309811	0.150195	-9.30617	0.131254	0.123695	6.81385	0.0295265	0.240075	0.188541	0.0903113	0
ENSG00000100372	-0.160166	0.0899411	1.12762	0.0714291	0.0700129	3.80126	0.037537	0.214923	0.770075	0.104117	0
ENSG00000100376	0.121407	0.0522068	0.348112	0.050841	0.0509247	2.79226	0.0279002	0.318624	0.902142	0.0864728	0
ENSG00000100380	0.00127871	-0.0212231	2.19567	0.0349178	0.0353219	1.95995	0.971184	0.555301	0.277069	0.60244	0
ENSG00000100385	0.193513	-0.250621	-37.9441	0.362842	0.351457	20.6033	0.600218	0.484772	0.0817735	0.492076	0
ENSG00000100387	0.00450102	-0.0438339	-11.0839	0.101878	0.100088	5.58773	0.965238	0.66654	0.062488	0.601275	0
ENSG00000100393	-0.0394719	0.110925	7.7111	0.050091	0.0501991	2.72234	0.44077	0.0400782	0.0109047	0.427828	0
ENSG00000100395	0.02337	0.282911	-3.88348	0.0916765	0.0892583	4.76625	0.801626	0.0052179	0.425657	0.553504	0
ENSG00000100401	0.0670447	0.0451422	-10.6995	0.0639845	0.0639576	3.57067	0.308343	0.489181	0.00763418	0.358657	0
ENSG00000100403	0.238613	-0.0706929	-7.22029	0.0451461	0.0455221	2.54482	4.74447e-05	0.13754	0.0107937	0.00013894	0
ENSG00000100410	-0.0648688	-0.0841159	-2.15917	0.068776	0.0676014	3.73142	0.357855	0.229074	0.569873	0.385888	0
ENSG00000100412	-0.0176869	0.0680265	-5.42258	0.0545759	0.0545662	3.02498	0.749549	0.228218	0.0895627	0.537946	0
ENSG00000100413	-0.238723	0.00743492	-21.578	0.128259	0.120628	6.84054	0.0788307	0.951521	0.00539535	0.166202	0
ENSG00000100416	-0.101559	-0.00639494	-9.56988	0.0871869	0.0848799	4.72087	0.259024	0.94076	0.0574489	0.328836	0
ENSG00000100417	0.172862	0.00372562	-15.1624	0.0944941	0.0922851	5.17761	0.0836702	0.968234	0.00885609	0.172937	0
ENSG00000100418	-0.137657	-0.0435677	-1.77021	0.0578529	0.0572878	3.16952	0.0283951	0.456628	0.583258	0.0877412	0
ENSG00000100422	-0.430808	-0.0241035	1.61029	0.0834746	0.0799826	4.38136	6.21057e-05	0.766534	0.717434	0.000184862	0
ENSG00000100425	0.0293146	0.028384	-6.79968	0.0722902	0.0709669	3.92279	0.689797	0.693809	0.0998232	0.516223	0
ENSG00000100426	-0.127529	0.132658	-2.53933	0.0702778	0.0692256	3.77821	0.0859861	0.0710576	0.509906	0.175735	0
ENSG00000100439	0.0509594	-0.0851171	-3.11051	0.0813449	0.0799113	4.40989	0.538739	0.300645	0.489464	0.470189	0
ENSG00000100442	0.0616684	0.0154743	1.87038	0.0774831	0.0765221	4.15793	0.436283	0.841973	0.658106	0.425934	0
ENSG00000100461	-0.0496498	0.173597	1.37189	0.0636204	0.0630221	3.41479	0.445116	0.0128983	0.692517	0.429187	0
ENSG00000100462	-0.125227	0.135147	-5.57366	0.0563049	0.0555479	3.0584	0.0389374	0.0254246	0.0847546	0.106596	0
ENSG00000100473	-3.79748e-05	-0.0538605	-3.42813	0.0589296	0.0585288	3.24068	0.999493	0.369404	0.303873	0.608719	0
ENSG00000100478	-0.342632	-0.346021	7.9053	0.152733	0.148412	8.19897	0.0374591	0.0313255	0.347508	0.104038	0
ENSG00000100479	-0.0123196	-0.00182348	14.2131	0.104743	0.104013	5.50775	0.907651	0.986202	0.0186768	0.585033	0
ENSG00000100483	-0.472286	-0.252391	0.790887	0.228643	0.219746	12.3062	0.0533045	0.26551	0.949453	0.131457	0
ENSG00000100485	-0.0950986	0.0135852	9.69098	0.0760647	0.0753137	4.05401	0.226946	0.858833	0.0277576	0.306403	0
ENSG00000100490	-0.182061	0.231458	1.54531	0.207669	0.199134	10.6152	0.392003	0.26002	0.885846	0.403337	0
ENSG00000100503	-0.0512174	0.120519	15.4401	0.124605	0.12375	6.47457	0.685812	0.342792	0.0280875	0.514847	0
ENSG00000100504	0.0920973	-0.0680188	-3.6571	0.0790746	0.0782771	4.32678	0.259085	0.396114	0.408887	0.328836	0
ENSG00000100519	-0.0525622	0.0601671	5.66617	0.0506601	0.0505434	2.74773	0.31298	0.249082	0.0536677	0.361745	0
ENSG00000100522	-0.0948931	-0.0833686	9.63519	0.0782859	0.0771694	4.1625	0.240859	0.294009	0.0324128	0.316661	0
ENSG00000100523	0.0707057	-0.0317568	10.4884	0.0918977	0.0912503	4.86911	0.451463	0.731792	0.0447815	0.43156	0
ENSG00000100526	0.0332099	0.0102436	1.941	0.0952592	0.0935038	5.05675	0.731343	0.913955	0.705512	0.531743	0
ENSG00000100528	-0.06418	-0.114675	8.4624	0.0476909	0.0479325	2.6293	0.194799	0.0276454	0.00468258	0.28262	0
ENSG00000100532	-0.278619	-0.209287	10.7033	0.234381	0.227329	12.4217	0.249719	0.369205	0.400011	0.322834	0
ENSG00000100554	0.0649217	0.0589326	5.78358	0.0770029	0.0763737	4.10297	0.410039	0.450168	0.175402	0.411557	0
ENSG00000100564	-0.0140855	-0.203595	4.12797	0.13871	0.137031	7.52138	0.92022	0.154345	0.589747	0.589482	0
ENSG00000100567	0.506254	0.0963355	6.22494	0.0540294	0.054597	2.95064	2.05473e-08	0.0943136	0.0488881	<0.0000136811499294687	0
ENSG00000100568	-0.0976922	-0.0278054	2.7268	0.0849134	0.083365	4.54868	0.264735	0.742515	0.556199	0.332626	0
ENSG00000100575	-0.0584989	-0.0541737	2.86634	0.0864416	0.0852554	4.65923	0.507022	0.533005	0.54599	0.457426	0
ENSG00000100577	-0.0071901	-0.140304	0.0289125	0.10463	0.102875	5.66456	0.945958	0.189141	0.995983	0.597133	0
ENSG00000100578	-0.142974	0.0429966	12.8488	0.0673627	0.0667613	3.57158	0.0476732	0.527532	0.00201117	0.121843	0
ENSG00000100580	-0.0813688	0.00944876	10.3275	0.0829817	0.0826099	4.45556	0.339578	0.910182	0.0322066	0.377342	0
ENSG00000100591	-0.0904389	0.144271	-7.5048	0.0589802	0.0579877	3.19143	0.142267	0.0226798	0.030067	0.236634	0
ENSG00000100592	-0.237918	0.133016	12.3826	0.121288	0.117566	6.16719	0.0651839	0.27247	0.0596381	0.149385	0
ENSG00000100596	0.0347866	0.109344	7.0155	0.053259	0.0534032	2.89537	0.521765	0.0552196	0.0259549	0.463105	0
ENSG00000100600	-0.349193	-0.93159	22.4995	0.544587	0.564519	31.6855	0.529328	0.115931	0.48659	0.466349	0
ENSG00000100601	-0.299529	0.00237474	-5.58778	0.112262	0.106005	5.83417	0.0155145	0.982369	0.350647	0.0567594	0
ENSG00000100603	-0.0867184	-0.0193678	4.57579	0.0552904	0.0552262	3.02616	0.133891	0.729813	0.147569	0.227048	0
ENSG00000100605	0.0590559	-0.00730696	-9.8469	0.060484	0.0598655	3.3388	0.341586	0.904183	0.0084643	0.378697	0
ENSG00000100612	-0.111152	-0.00725887	-2.89186	0.103594	0.100395	5.50488	0.297218	0.943144	0.605655	0.352073	0
ENSG00000100614	-0.000681868	-0.0489474	9.85168	0.0689217	0.0685254	3.69301	0.992213	0.484046	0.0155302	0.606865	0
ENSG00000100625	-0.234691	0.13489	13.4202	0.147476	0.142695	7.4509	0.128628	0.356803	0.0881586	0.221591	0
ENSG00000100629	-0.121266	0.060548	7.92987	0.168264	0.162437	8.63406	0.480193	0.713613	0.370321	0.44488	0
ENSG00000100632	-0.00681608	-0.0821854	-1.21625	0.0510161	0.0509671	2.8234	0.89517	0.123939	0.671657	0.582407	0
ENSG00000100644	0.183944	0.158421	8.30097	0.0788614	0.078497	4.16486	0.0312614	0.0584554	0.0613576	0.0937287	0
ENSG00000100647	0.051908	0.210355	-7.47792	0.0754748	0.0735683	3.99214	0.500223	0.0102907	0.077089	0.45446	0
ENSG00000100650	-0.00593336	0.0936627	-1.70817	0.0439611	0.0441659	2.43782	0.894108	0.0478386	0.492296	0.582052	0
ENSG00000100664	-0.171153	0.085614	8.55553	0.0413821	0.0416539	2.27846	0.000600411	0.0543809	0.00141262	0.00278669	0
ENSG00000100697	-0.132186	0.0189306	10.2083	0.0670218	0.0665451	3.5906	0.0638629	0.779234	0.0106592	0.147138	0
ENSG00000100711	-0.119851	0.115494	-10.74	0.193053	0.184361	10.0582	0.542363	0.538743	0.299484	0.471284	0
ENSG00000100714	-0.0706754	0.0702785	3.895	0.0529939	0.053184	2.91772	0.19866	0.202624	0.198244	0.285517	0
ENSG00000100722	-0.135178	0.136851	7.16061	0.0582447	0.0577184	3.10679	0.0320118	0.0288902	0.0330749	0.0948209	0
ENSG00000100726	-0.0635873	0.16157	-21.3727	0.0783681	0.0768741	4.32972	0.427555	0.0496584	0.000101402	0.421353	0
ENSG00000100731	0.216924	-0.11334	11.8943	0.12548	0.125566	6.69302	0.100665	0.378436	0.0921532	0.192025	0
ENSG00000100744	0.2684	-0.038078	5.57417	0.0931865	0.0929394	5.01159	0.00983442	0.68677	0.280408	0.0400643	0
ENSG00000100749	0.216334	0.0458378	3.86814	0.061259	0.0616469	3.37199	0.00233183	0.466574	0.266082	0.0113405	0
ENSG00000100764	-0.0553556	-0.0162611	-2.07541	0.081307	0.0798978	4.39844	0.504497	0.840968	0.642602	0.456295	0
ENSG00000100784	-0.0227855	-0.102094	7.74139	0.136786	0.134519	7.26623	0.869527	0.457531	0.300536	0.574448	0
ENSG00000100796	-0.0659235	0.129274	8.30857	0.0704049	0.0699053	3.75099	0.361272	0.0806182	0.0396519	0.387869	0
ENSG00000100802	0.126805	-0.145379	-8.1179	0.0895201	0.0880795	4.93928	0.173406	0.115867	0.117319	0.264837	0
ENSG00000100804	-0.0306434	0.0196403	-7.37009	0.0494257	0.0491475	2.73196	0.542898	0.694056	0.0145661	0.471535	0
ENSG00000100811	0.00355746	0.0773522	-1.62152	0.0415955	0.0417108	2.30178	0.932771	0.0798351	0.490001	0.593522	0
ENSG00000100813	0.0140557	0.0769663	-2.39848	0.0411174	0.0414498	2.29744	0.736358	0.0794824	0.310072	0.533604	0
ENSG00000100814	-0.0291004	-0.0800901	4.37497	0.0514075	0.0515455	2.83806	0.578211	0.13734	0.140279	0.484789	0
ENSG00000100815	-0.129611	0.113327	11.6136	0.092123	0.0908035	4.81785	0.176182	0.227726	0.0266324	0.267053	0
ENSG00000100823	0.0137871	0.0471084	-5.94661	0.0436754	0.0437702	2.43259	0.755819	0.295775	0.024822	0.540168	0
ENSG00000100836	0.0393253	-0.426636	-14.9423	0.080219	0.0794935	4.59988	0.629794	3.98013e-05	0.00438233	0.495931	0
ENSG00000100852	-0.0500754	0.0968333	19.8046	0.0792938	0.078993	4.12843	0.535502	0.235778	0.000137697	0.468625	0
ENSG00000100865	-0.151147	0.0654013	-4.02705	0.0829311	0.0802018	4.39159	0.0847303	0.425283	0.37106	0.174362	0
ENSG00000100867	0.00606938	-0.0950633	-8.02671	0.0605701	0.0604382	3.38445	0.92127	0.132849	0.028853	0.589711	0
ENSG00000100883	0.124326	-0.0776646	6.74398	0.0513077	0.051639	2.82335	0.0259469	0.149625	0.0278618	0.0819051	0
ENSG00000100888	0.0816017	0.0328375	3.5111	0.0452268	0.045401	2.48538	0.0876515	0.478642	0.174503	0.177875	0
ENSG00000100890	0.241931	0.181291	10.3246	0.166883	0.165367	8.60597	0.164041	0.28715	0.245539	0.2564	0
ENSG00000100902	0.404306	0.377058	-7.74795	0.172443	0.167869	8.86056	0.0304986	0.0372471	0.3932	0.092229	0
ENSG00000100906	-0.0650458	0.0381846	-5.29222	0.09602	0.0928829	5.10897	0.506604	0.685764	0.313741	0.457312	0
ENSG00000100916	-0.0257158	0.436168	-15.1322	0.246599	0.235575	12.5919	0.918079	0.0802822	0.244767	0.588629	0
ENSG00000100934	0.0873089	0.0840652	7.63626	0.0771665	0.0766734	4.1028	0.272462	0.287102	0.0788336	0.337574	0
ENSG00000100941	-0.0672936	0.0971552	9.16995	0.0538474	0.0541988	2.95035	0.227133	0.0895674	0.00597578	0.30645	0
ENSG00000100979	0.00302497	-0.135719	-5.69321	0.0779811	0.0772184	4.31015	0.969477	0.0955094	0.2028	0.602007	0
ENSG00000100982	-0.116843	0.0618367	-8.4136	0.066336	0.0648153	3.58941	0.094852	0.352478	0.0305346	0.186525	0
ENSG00000100983	-0.022255	0.0353252	-5.60817	0.0444775	0.0442856	2.45406	0.622775	0.43528	0.0344151	0.495931	0
ENSG00000100991	0.0878255	-0.00998896	-3.17898	0.0460781	0.0464457	2.57996	0.0724584	0.83209	0.233459	0.15904	0
ENSG00000100994	0.00211407	-0.119742	-6.23159	0.0686187	0.0682742	3.81167	0.975755	0.0961689	0.119138	0.603482	0
ENSG00000100997	-0.0667605	-0.201158	-4.7994	0.0850216	0.0834497	4.66761	0.44236	0.0266327	0.317222	0.427828	0
ENSG00000101000	0.334241	0.0705943	15.622	0.212128	0.213964	11.2003	0.132213	0.745191	0.179759	0.224891	0
ENSG00000101003	-0.0564257	-0.0688574	2.4603	0.0654387	0.0646484	3.54574	0.399684	0.300662	0.496464	0.406999	0
ENSG00000101017	-0.0686217	-0.0361139	-8.61158	0.221372	0.213334	11.8329	0.760071	0.867428	0.475956	0.540525	0
ENSG00000101019	-0.0153277	-0.00328695	-0.802426	0.063473	0.0628131	3.44582	0.811861	0.958833	0.818445	0.557921	0
ENSG00000101040	0.0705596	0.237872	1.03307	0.0514605	0.0519093	2.84797	0.186891	0.000221447	0.720949	0.27569	0
ENSG00000101052	-0.124815	-0.0408721	0.036808	0.100427	0.0977032	5.33915	0.229597	0.680568	0.994574	0.308635	0
ENSG00000101057	-0.03114	-0.102787	-6.04376	0.0405934	0.0409082	2.29137	0.452782	0.0215413	0.0165539	0.432169	0
ENSG00000101079	-0.0608508	0.0294771	2.33471	0.0640879	0.0633952	3.45216	0.354728	0.647429	0.507294	0.384359	0
ENSG00000101084	0.239824	-0.0831848	-35.3578	0.188789	0.179644	10.6298	0.219861	0.648778	0.00368623	0.301283	0
ENSG00000101096	-0.0328422	0.109055	0.44142	0.0731071	0.0721355	3.91539	0.658531	0.147636	0.911463	0.50649	0
ENSG00000101104	0.035849	-0.148324	8.47255	0.0578803	0.0584437	3.21222	0.543301	0.0204304	0.0165544	0.471535	0
ENSG00000101109	-0.052981	0.0305314	7.37105	0.0639771	0.0638369	3.46255	0.418256	0.638114	0.0470798	0.416328	0
ENSG00000101126	-0.101905	0.104584	5.67271	0.0511728	0.0512964	2.80158	0.0615599	0.0561616	0.057708	0.143575	0
ENSG00000101132	-0.0671037	0.112508	12.4821	0.0811524	0.0801266	4.2357	0.41894	0.177002	0.00850781	0.416488	0
ENSG00000101138	-0.0837135	0.122375	-5.22625	0.0674198	0.0659633	3.6111	0.230016	0.0797285	0.164712	0.308823	0
ENSG00000101146	-0.163794	-0.00284617	-2.00203	0.069233	0.0682358	3.76124	0.0291991	0.96718	0.600928	0.0896719	0
ENSG00000101150	-0.0983844	-0.0365139	-7.9816	0.0463025	0.0462648	2.58968	0.0474512	0.440067	0.00632772	0.121376	0
ENSG00000101152	-0.0230779	0.0566424	-8.67923	0.0566628	0.0564139	3.1383	0.688517	0.328429	0.0125963	0.516129	0
ENSG00000101158	-0.0502262	0.0375196	-5.57858	0.0437383	0.0436446	2.42352	0.265601	0.401083	0.0332759	0.333061	0
ENSG00000101160	-0.0966549	-0.0703479	-15.5367	0.071806	0.070914	4.0097	0.194703	0.334109	0.00107927	0.28262	0
ENSG00000101161	-0.014764	0.0216137	-7.57792	0.0428427	0.0429158	2.39384	0.734312	0.620522	0.00526401	0.532544	0
ENSG00000101166	-0.126815	0.0295831	3.64981	0.0480524	0.0479192	2.6252	0.0165018	0.544597	0.181096	0.0595063	0
ENSG00000101181	-0.133421	0.0983729	-5.42087	0.0940697	0.0920261	5.04622	0.17288	0.298965	0.296657	0.264709	0
ENSG00000101182	-0.0138205	0.00677775	-10.4606	0.0570192	0.0571432	3.19981	0.811175	0.906875	0.00418538	0.55771	0
ENSG00000101187	-0.226851	0.491173	-16.0574	0.182658	0.171199	9.11673	0.229919	0.0100767	0.0948636	0.308823	0
ENSG00000101189	0.143999	-0.0750689	-1.73892	0.0699184	0.0694083	3.82149	0.0539412	0.293479	0.654428	0.132513	0
ENSG00000101190	-0.0187584	-0.000344036	-7.47379	0.102457	0.099003	5.47637	0.856742	0.997265	0.188862	0.570196	0
ENSG00000101191	-0.0684973	0.0764937	-0.802393	0.0483335	0.0482125	2.65004	0.173209	0.129711	0.765464	0.264807	0
ENSG00000101193	-0.110229	0.0818921	0.205858	0.0530965	0.0527655	2.89132	0.0522306	0.137762	0.944011	0.129921	0
ENSG00000101199	-0.0658434	-0.0672368	-15.4781	0.0619404	0.0613422	3.46676	0.301585	0.287236	0.000287763	0.354863	0
ENSG00000101210	0.0298453	-0.168994	-10.8762	0.0889337	0.0880369	4.9653	0.740992	0.0706187	0.0416519	0.535393	0
ENSG00000101216	-0.0575983	-0.0125208	-13.1415	0.072473	0.0702447	3.9398	0.43693	0.860486	0.00361073	0.426236	0
ENSG00000101220	-0.0511571	0.0805187	-16.8825	0.0920822	0.0891372	4.98507	0.585232	0.378083	0.00322283	0.487556	0
ENSG00000101224	-0.081774	0.0777177	-5.40247	0.0708413	0.0700383	3.86356	0.263199	0.281503	0.178715	0.332085	0
ENSG00000101236	-0.0748715	0.170759	-0.73258	0.0507893	0.0508	2.788	0.157412	0.00340908	0.795666	0.251025	0
ENSG00000101246	-0.047315	-0.0257866	-17.9773	0.074129	0.0724401	4.11298	0.531189	0.725927	0.00035481	0.46666	0
ENSG00000101247	-0.0598053	0.507791	-8.38694	0.166255	0.15949	8.35553	0.723169	0.00505596	0.328566	0.529148	0
ENSG00000101255	0.033914	-0.142016	-6.4901	0.0447944	0.0452592	2.54113	0.458613	0.00559654	0.0197499	0.435233	0
ENSG00000101266	-0.181969	-0.0527731	0.874772	0.0426334	0.0427987	2.37507	0.00044635	0.233141	0.71686	0.00197726	0
ENSG00000101290	0.0168791	0.0412858	2.69242	0.0708985	0.070117	3.80567	0.814466	0.563176	0.488173	0.558816	0
ENSG00000101294	-0.0801209	-0.051752	-3.37001	0.0424576	0.0425417	2.36871	0.0750955	0.239232	0.17162	0.161842	0
ENSG00000101310	-0.0652647	-0.075913	4.62546	0.0491247	0.0491287	2.69916	0.200306	0.139397	0.103457	0.286645	0
ENSG00000101337	-0.053962	0.0234539	-2.67768	0.047242	0.0470899	2.6027	0.268059	0.624362	0.31696	0.334717	0
ENSG00000101343	-0.0116099	0.0607269	1.6216	0.106832	0.104675	5.66487	0.914642	0.568882	0.777894	0.587434	0
ENSG00000101346	-0.17605	0.074573	-2.58979	0.0530984	0.0526139	2.89941	0.00377537	0.173157	0.383325	0.0178025	0
ENSG00000101347	3.72312	-0.117784	12.195	0.0503878	0.0444756	2.37918	3.83584e-24	0.0161835	6.70461e-05	<0.0000136811499294687	0
ENSG00000101350	-0.129394	0.0483128	6.53876	0.0674106	0.0664696	3.58726	0.0706313	0.476507	0.0846976	0.156771	0
ENSG00000101361	-0.0625196	0.0623133	-2.33317	0.0416177	0.0416924	2.30597	0.150074	0.152042	0.32481	0.24439	0
ENSG00000101363	0.089421	0.158603	-4.31992	0.118422	0.115011	6.18784	0.459781	0.184489	0.493861	0.435606	0
ENSG00000101365	-0.115027	0.143642	-10.2317	0.0594981	0.0586735	3.25335	0.0688036	0.0246373	0.00550897	0.154225	0
ENSG00000101367	0.00984246	-0.0728591	3.93622	0.043299	0.043803	2.42603	0.822697	0.113255	0.121777	0.56024	0
ENSG00000101391	-0.052306	0.0275574	-2.31315	0.0755512	0.0742988	4.07889	0.497414	0.714965	0.577527	0.453389	0
ENSG00000101400	-0.17784	0.0892298	-13.6404	0.0855809	0.0825023	4.6065	0.0520247	0.293485	0.00824763	0.129639	0
ENSG00000101407	0.008857	0.117532	4.3855	0.0608497	0.060824	3.30427	0.885862	0.0689295	0.200736	0.579321	0
ENSG00000101412	0.0143801	-0.264044	-7.18272	0.0804323	0.0799569	4.50632	0.860069	0.00388796	0.128057	0.571293	0
ENSG00000101413	-0.00499429	0.071288	-2.41018	0.0604537	0.0599417	3.28706	0.935055	0.24951	0.472693	0.593966	0
ENSG00000101417	-0.128494	-0.155903	-0.916479	0.0943638	0.0921098	5.09397	0.189804	0.107469	0.859194	0.278467	0
ENSG00000101421	-0.0911196	-0.0318897	-10.4459	0.0692957	0.0682362	3.82006	0.20475	0.645765	0.0134651	0.289786	0
ENSG00000101439	0.0668927	0.0513636	-17.943	0.0692098	0.0682097	3.84107	0.346368	0.461001	0.000181814	0.380244	0
ENSG00000101442	0.250643	0.161003	-5.72372	0.103579	0.101512	5.47675	0.0261263	0.129833	0.309571	0.0822163	0
ENSG00000101444	-0.00576143	-0.0454797	-6.93911	0.0380525	0.0383479	2.14584	0.881309	0.250784	0.00452705	0.577971	0
ENSG00000101445	-0.262249	-0.213644	1.52624	0.0697957	0.0686118	3.80945	0.00140496	0.00590095	0.693314	0.00684445	0
ENSG00000101447	-0.208404	0.33188	-7.20964	0.0732612	0.0708519	3.82613	0.0106221	0.000176746	0.0754874	0.0426032	0
ENSG00000101452	-0.365265	0.204726	-3.04025	0.0904346	0.0857465	4.62883	0.000746324	0.0279231	0.519469	0.00367165	0
ENSG00000101457	-0.142273	-0.0343057	-12.5436	0.0849223	0.0817567	4.58995	0.110849	0.679651	0.0135128	0.203177	0
ENSG00000101464	-0.0606613	0.170566	-3.8618	0.0706555	0.0690861	3.75428	0.40168	0.0235986	0.317037	0.407878	0
ENSG00000101473	0.0488694	-0.116607	-3.25634	0.109875	0.108223	5.97895	0.661694	0.295249	0.592572	0.50748	0
ENSG00000101474	-0.069023	-0.0341255	-3.68349	0.0803321	0.0783585	4.315	0.40132	0.668283	0.404322	0.407746	0
ENSG00000101544	-0.140408	0.0689305	0.197074	0.0637872	0.0629681	3.44208	0.0407664	0.287834	0.954962	0.109868	0
ENSG00000101546	0.00914049	0.135335	2.85633	0.147123	0.143792	7.68008	0.951133	0.358853	0.714223	0.598079	0
ENSG00000101557	-0.109214	0.0453258	9.06146	0.0396956	0.039991	2.18657	0.0129892	0.271658	0.000589431	0.0498562	0
ENSG00000101558	-0.0461621	0.18938	-1.86912	0.040623	0.0409273	2.26117	0.270452	0.000200504	0.41909	0.336556	0
ENSG00000101574	0.0218817	-0.0723866	10.0376	0.0818322	0.0813729	4.37689	0.79215	0.385229	0.0338572	0.550641	0
ENSG00000101577	0.0507603	-0.0953578	3.14135	0.0497194	0.0499691	2.75532	0.320575	0.0721404	0.268926	0.365243	0
ENSG00000101596	0.371029	0.0366634	12.6495	0.0535085	0.054494	2.9727	1.59818e-06	0.509474	0.000459543	<0.0000136811499294687	0
ENSG00000101608	0.401662	0.020027	1.80934	0.0399732	0.0405103	2.23248	6.96346e-09	0.626921	0.428075	<0.0000136811499294687	0
ENSG00000101624	-0.0894043	0.310485	5.984	0.10497	0.102511	5.33819	0.405368	0.00711286	0.276774	0.409999	0
ENSG00000101639	-0.0500786	0.142482	9.21708	0.0579436	0.0580316	3.13427	0.398615	0.0242775	0.00862245	0.406654	0
ENSG00000101654	-0.162649	0.040922	11.9098	0.0639591	0.0639206	3.45596	0.0202123	0.529967	0.00282175	0.0689591	0
ENSG00000101665	-0.0950091	-0.212263	-1.7611	0.177983	0.174815	9.72826	0.59989	0.240082	0.858332	0.492029	0
ENSG00000101670	0.0412584	-0.324328	23.067	0.190309	0.19313	10.2676	0.830762	0.11006	0.037215	0.563092	0
ENSG00000101745	-0.0626096	0.26935	31.9703	0.141799	0.143771	7.37008	0.663989	0.0770444	0.000381975	0.508087	0
ENSG00000101751	0.134508	0.0965725	9.56708	0.127618	0.12596	6.63842	0.305587	0.45303	0.166409	0.356758	0
ENSG00000101752	-0.0847369	0.0337097	8.62658	0.0535299	0.053855	2.94217	0.130532	0.539078	0.00878723	0.223868	0
ENSG00000101773	-0.215355	0.0162425	11.0567	0.0631987	0.0627092	3.38742	0.00307552	0.798513	0.00423299	0.01475	0
ENSG00000101782	-0.0453064	-0.0391868	9.82216	0.0486468	0.0490109	2.68146	0.36379	0.434213	0.00173651	0.389064	0
ENSG00000101811	-0.0761018	0.110871	-3.53034	0.0547647	0.0538992	2.9513	0.181301	0.0542069	0.246868	0.270929	0
ENSG00000101843	-0.0384146	-0.144677	5.9787	0.0573143	0.0573173	3.14808	0.511062	0.0210275	0.0734037	0.459556	0
ENSG00000101844	-0.00518092	-0.165815	11.0081	0.0872286	0.0870511	4.72319	0.953281	0.0726241	0.0313788	0.59857	0
ENSG00000101849	0.00984976	-0.0170044	1.13256	0.0564544	0.0565197	3.11361	0.863407	0.766909	0.720211	0.572401	0
ENSG00000101856	0.0101586	0.0221772	-1.72854	0.0527213	0.0526398	2.9041	0.849326	0.678435	0.558984	0.567638	0
ENSG00000101868	-0.16266	0.0111359	9.47651	0.0551212	0.0550396	2.99297	0.00843268	0.841892	0.0052562	0.0355461	0
ENSG00000101882	-0.0667947	-0.0258678	15.0387	0.0906785	0.0901585	4.81118	0.470686	0.777396	0.0057473	0.441065	0
ENSG00000101888	0.272234	-0.0437271	8.73102	0.107444	0.107126	5.72411	0.0206091	0.687868	0.144257	0.0697349	0
ENSG00000101901	0.0395257	0.0086348	5.18938	0.0803076	0.0796904	4.31724	0.628438	0.914892	0.244663	0.495931	0
ENSG00000101911	-0.113265	0.020556	-0.149866	0.0601284	0.0595043	3.26988	0.075573	0.733687	0.96394	0.162439	0
ENSG00000101928	-0.330146	-0.210807	5.69846	0.136521	0.131866	7.24215	0.0262098	0.127	0.44143	0.0823552	0
ENSG00000101935	-0.114667	0.183415	6.37144	0.0747726	0.0743108	3.99963	0.142227	0.023632	0.128262	0.236634	0
ENSG00000101940	-0.0115264	-0.0267285	-12.4145	0.079593	0.0789515	4.42838	0.886437	0.738802	0.011612	0.57955	0
ENSG00000101945	-0.0507034	-0.0881218	-9.53136	0.0742914	0.0727806	4.08478	0.503464	0.241363	0.0312047	0.455946	0
ENSG00000101951	0.0571956	-0.383927	-5.29593	0.230812	0.229555	13.0205	0.807044	0.111417	0.688911	0.55582	0
ENSG00000101966	0.374762	-0.0642815	9.45644	0.078716	0.0796369	4.31545	0.000149143	0.429916	0.0415809	0.000520257	0
ENSG00000101972	0.0279056	0.0165113	13.7696	0.053222	0.0540682	2.96149	0.606339	0.763519	0.000190814	0.494651	0
ENSG00000101974	-0.00369065	0.0295497	4.01451	0.061159	0.0607513	3.30298	0.952534	0.632447	0.239633	0.598312	0
ENSG00000101986	1.144	-0.0719281	-17.2411	0.109481	0.106703	6.09121	3.76207e-09	0.508666	0.0109526	<0.0000136811499294687	0
ENSG00000101997	0.0383261	0.0219631	-9.20438	0.0735857	0.0724015	4.02239	0.608718	0.765039	0.0342048	0.495187	0
ENSG00000102007	-0.0127566	0.0341127	-8.18955	0.0614748	0.0612615	3.4069	0.837901	0.584376	0.0270043	0.5643	0
ENSG00000102030	0.0461911	-0.162276	-15.0923	0.0699439	0.0685798	3.9053	0.517213	0.0291748	0.0011043	0.461309	0
ENSG00000102032	-0.107271	-0.218284	-22.3645	0.1047	0.101485	5.8678	0.318909	0.0450636	0.00124443	0.364285	0
ENSG00000102034	0.277063	0.0605401	-3.40744	0.0497643	0.0501609	2.77159	2.59246e-05	0.242814	0.234468	<0.0000136811499294687	0
ENSG00000102043	-0.352288	-0.0420609	4.89572	0.219169	0.208854	11.3294	0.125066	0.842613	0.670693	0.217446	0
ENSG00000102054	-0.0595153	0.0494695	0.115847	0.0425537	0.0427747	2.36271	0.178633	0.262327	0.961425	0.269234	0
ENSG00000102057	0.229511	0.0475149	-4.68901	0.163247	0.159793	8.69458	0.176481	0.769542	0.596171	0.267268	0
ENSG00000102078	0.198057	0.0712428	-2.85247	0.126628	0.123844	6.71681	0.134904	0.572112	0.676018	0.228176	0
ENSG00000102081	0.986761	0.0342184	5.89234	0.0668229	0.0669395	3.57696	1.27357e-11	0.615326	0.116537	<0.0000136811499294687	0
ENSG00000102096	-0.0421527	0.0511575	-7.71305	0.0413195	0.0415302	2.31633	0.320931	0.233593	0.00365704	0.365379	0
ENSG00000102098	-0.129961	-0.05629	2.25607	0.0587545	0.0581328	3.19158	0.0398988	0.345502	0.488532	0.108367	0
ENSG00000102100	-0.00891701	-0.0275473	-12.036	0.0722479	0.0705672	3.9453	0.903116	0.700765	0.00677904	0.583752	0
ENSG00000102103	0.0616971	-0.0347361	-11.0615	0.0452962	0.0451556	2.53043	0.189683	0.451546	0.000354399	0.278361	0
ENSG00000102119	-0.104372	0.0521017	-8.60307	0.0540429	0.0536152	2.98191	0.0690665	0.343819	0.00973149	0.154588	0
ENSG00000102125	0.119502	0.0556841	-10.2032	0.0887987	0.0871589	4.82948	0.194797	0.530806	0.0485993	0.28262	0
ENSG00000102144	0.00476103	0.032701	-0.579967	0.0325612	0.0328794	1.82445	0.885346	0.332898	0.754166	0.579022	0
ENSG00000102145	-0.135206	0.109424	-14.1777	0.0565844	0.056492	3.16459	0.0278147	0.0683209	0.000278064	0.0863079	0
ENSG00000102158	0.238132	-0.0786607	7.96704	0.0620452	0.0625215	3.40097	0.00117214	0.224139	0.0306237	0.00572953	0
ENSG00000102172	-0.100605	0.0556414	0.825468	0.0487955	0.0487909	2.68683	0.0537053	0.268805	0.762134	0.132214	0
ENSG00000102178	-0.120717	-0.00805215	-10.9453	0.0439097	0.0437161	2.45207	0.0130468	0.855886	0.000288419	0.0498562	0
ENSG00000102181	-0.0818653	-0.104651	-4.985	0.0640315	0.0632426	3.52669	0.217025	0.115	0.174271	0.299155	0
ENSG00000102189	-0.0375834	0.0717039	15.0983	0.0785842	0.0784261	4.17173	0.638125	0.372441	0.00191575	0.498477	0
ENSG00000102218	0.493122	-0.212218	-4.44679	0.115446	0.114579	6.3832	0.000443159	0.0801844	0.494772	0.00196778	0
ENSG00000102221	-0.00932442	-0.0440778	4.35721	0.0870222	0.0856412	4.65047	0.915834	0.61293	0.360976	0.587618	0
ENSG00000102225	-0.0532265	-0.00711508	-11.7579	0.0551785	0.0546782	3.06527	0.347293	0.897884	0.00117798	0.380883	0
ENSG00000102226	0.0841094	0.0337834	-6.77803	0.0743097	0.0735205	4.06164	0.272282	0.651273	0.112156	0.33756	0
ENSG00000102241	-0.0100063	0.0735314	7.55629	0.0526464	0.0527076	2.85771	0.851347	0.179672	0.0163251	0.568483	0
ENSG00000102265	0.0173602	0.0536711	-13.9722	0.0545564	0.0545473	3.06144	0.753927	0.33796	0.000230758	0.539421	0
ENSG00000102287	0.466177	0.252053	5.88941	0.065555	0.0663753	3.58843	1.13399e-06	0.00128421	0.117803	<0.0000136811499294687	0
ENSG00000102309	-0.0841733	-0.0672595	2.86294	0.0968117	0.0946386	5.16511	0.395846	0.486219	0.586086	0.405647	0
ENSG00000102312	-0.129329	-0.227816	-13.3136	0.193796	0.186384	10.6615	0.512868	0.237087	0.227474	0.460149	0
ENSG00000102316	0.253895	-0.155155	-3.49089	0.0713619	0.071326	3.96567	0.00219802	0.0429304	0.390109	0.0106991	0
ENSG00000102317	-0.0292082	-0.0530491	0.479739	0.0461903	0.0466662	2.59443	0.534974	0.270279	0.85533	0.468345	0
ENSG00000102362	0.281329	-0.137607	7.31259	0.147845	0.147826	7.97541	0.0728905	0.364023	0.37111	0.159344	0
ENSG00000102384	0.16272	-0.0568482	9.42493	0.10302	0.10233	5.47934	0.13133	0.585245	0.102261	0.224498	0
ENSG00000102390	-0.132801	0.0407188	6.85939	0.16017	0.155181	8.32338	0.417703	0.795944	0.420475	0.416177	0
ENSG00000102393	-0.0122504	0.0609902	2.86634	0.0747794	0.0737711	3.99161	0.871666	0.419015	0.481758	0.575199	0
ENSG00000102401	0.0721861	-0.271063	17.5375	0.0802306	0.0810988	4.37561	0.379935	0.00355656	0.000800115	0.396949	0
ENSG00000102409	-0.272793	-0.0753441	-9.92636	0.0573948	0.0571969	3.22103	0.000151805	0.203981	0.00633252	0.000528444	0
ENSG00000102471	-0.094617	-0.0403047	9.6933	0.071464	0.0708833	3.82622	0.201789	0.576526	0.0206244	0.287662	0
ENSG00000102524	3.91179	0.195314	1.95932	0.276518	0.198476	10.3374	2.63202e-11	0.337898	0.851755	<0.0000136811499294687	0
ENSG00000102531	-0.0274181	-0.0232012	10.408	0.0693349	0.0692302	3.73834	0.697081	0.741333	0.012104	0.51914	0
ENSG00000102543	-0.223587	0.133719	14.7735	0.189043	0.184827	9.60373	0.252035	0.478518	0.141063	0.324046	0
ENSG00000102572	0.163505	-0.0582787	0.944899	0.0591636	0.0593052	3.26354	0.0126501	0.338558	0.775425	0.0490587	0
ENSG00000102575	0.458037	-0.196231	3.87139	0.192528	0.194138	10.5414	0.0284163	0.325284	0.717636	0.0877496	0
ENSG00000102580	-0.0927268	-0.12626	12.5736	0.0590008	0.0590057	3.20135	0.133146	0.0460659	0.000958532	0.226219	0
ENSG00000102595	0.0253233	-0.0200574	11.4499	0.0793985	0.0789563	4.23033	0.753379	0.8023	0.014292	0.539279	0
ENSG00000102606	0.105631	0.055342	0.875151	0.0653579	0.0648955	3.53241	0.123138	0.404787	0.807083	0.21504	0
ENSG00000102683	0.298378	-0.472717	14.1382	0.165789	0.170645	9.33897	0.0883884	0.0124726	0.147112	0.178921	0
ENSG00000102699	0.511969	0.0614792	7.81613	0.056073	0.0567341	3.07162	3.04971e-08	0.292579	0.0201437	<0.0000136811499294687	0
ENSG00000102710	0.063132	0.00370582	0.919393	0.0669356	0.0664012	3.62637	0.357862	0.956098	0.802681	0.385888	0
ENSG00000102738	-0.0365641	0.0903255	0.347245	0.0847002	0.0826807	4.47748	0.671005	0.288786	0.939024	0.509823	0
ENSG00000102743	-0.105785	-0.0623074	3.31614	0.0910769	0.0892126	4.86562	0.260347	0.493687	0.50405	0.329818	0
ENSG00000102753	0.033457	0.133544	5.54675	0.085131	0.0843292	4.52434	0.69885	0.130392	0.235729	0.519579	0
ENSG00000102760	0.199643	-0.525782	-3.4072	0.273578	0.277799	15.8515	0.47477	0.0743078	0.832184	0.442912	0
ENSG00000102763	-0.114015	0.0334307	8.09005	0.0834932	0.0826334	4.46023	0.188606	0.69048	0.0861171	0.277293	0
ENSG00000102780	0.079459	-0.063175	27.3148	0.0992987	0.100601	5.20654	0.433846	0.537768	5.16275e-05	0.424889	0
ENSG00000102781	-0.0573723	-0.0487819	10.6577	0.141376	0.138903	7.42833	0.68958	0.729449	0.168209	0.516223	0
ENSG00000102786	-0.119929	0.0241676	10.4275	0.0772335	0.0762804	4.08705	0.13757	0.754957	0.0198615	0.231348	0
ENSG00000102804	0.064559	0.107515	-0.990822	0.0976795	0.0954599	5.15303	0.516883	0.27458	0.849638	0.46119	0
ENSG00000102858	0.15193	-0.0379044	-13.4507	0.065844	0.0653703	3.67585	0.0329005	0.569083	0.00175138	0.0964068	0
ENSG00000102870	-0.147095	-0.00230578	-8.28915	0.0758031	0.0741206	4.13076	0.0678661	0.975519	0.0597695	0.152857	0
ENSG00000102871	0.311609	-0.24453	-20.9804	0.123927	0.122199	7.08859	0.0214583	0.0604202	0.0082725	0.0718166	0
ENSG00000102878	0.249771	-0.264914	-9.50956	0.134633	0.133305	7.54777	0.0797289	0.0620489	0.22351	0.16733	0
ENSG00000102879	-0.0722507	0.0205095	-19.0893	0.142173	0.136064	7.68039	0.617385	0.881832	0.0227982	0.495931	0
ENSG00000102882	0.0262951	-0.0552202	-12.4032	0.0711872	0.0699991	3.9334	0.716079	0.440276	0.00540874	0.526479	0
ENSG00000102886	0.247538	-0.479983	-19.4409	0.269879	0.270236	15.8344	0.370943	0.0923144	0.235073	0.393019	0
ENSG00000102890	0.269231	-0.269406	-32.8313	0.169411	0.165229	9.86431	0.129116	0.120064	0.00366978	0.221957	0
ENSG00000102893	-0.0186248	0.126787	7.91334	0.0444636	0.0447216	2.43127	0.680174	0.0108456	0.00432047	0.513609	0
ENSG00000102897	0.0614941	-0.15686	7.20295	0.0830065	0.0826175	4.50106	0.468181	0.0734779	0.126637	0.43975	0
ENSG00000102898	-0.0201626	0.146826	-6.51359	0.0510945	0.0506043	2.78387	0.697683	0.00939189	0.0308007	0.519421	0
ENSG00000102900	-0.0211929	0.194339	-1.24523	0.0521186	0.0520389	2.8439	0.688991	0.00147908	0.666607	0.516223	0
ENSG00000102901	0.0386098	0.0597086	-14.7419	0.0726366	0.0713396	3.99258	0.601425	0.413396	0.00162594	0.492594	0
ENSG00000102908	-0.0807311	0.164894	17.3709	0.0830548	0.0834252	4.42999	0.343697	0.0633414	0.00097239	0.379467	0
ENSG00000102910	-0.130587	0.109428	3.61756	0.0555937	0.0553383	3.01587	0.030227	0.0632338	0.245612	0.0917741	0
ENSG00000102921	1.4249	0.0880275	2.3387	0.0615658	0.0611911	3.30536	5.09354e-15	0.167135	0.488128	<0.0000136811499294687	0
ENSG00000102967	-0.162181	-0.0578649	-12.4434	0.132872	0.127046	7.15782	0.237722	0.654125	0.0989102	0.31423	0
ENSG00000102974	-0.0343955	0.0480508	0.14906	0.0584613	0.0581346	3.18857	0.563482	0.419128	0.96322	0.479415	0
ENSG00000102977	0.0954561	0.0906263	-14.0474	0.0924043	0.0904592	5.023	0.315034	0.329465	0.011783	0.362284	0
ENSG00000102978	-0.0629022	-0.00741081	-3.86713	0.0617912	0.0612278	3.38718	0.321941	0.904979	0.26828	0.366244	0
ENSG00000102996	-0.154883	-0.0815423	-24.4232	0.0794539	0.0766792	4.41599	0.0667296	0.301405	2.80403e-05	0.151326	0
ENSG00000103005	-0.0375749	0.0414585	-0.48224	0.0610666	0.0607053	3.33136	0.545917	0.503185	0.886483	0.472207	0
ENSG00000103018	-0.0153831	-0.0617407	0.304839	0.0509744	0.0508339	2.80485	0.766218	0.239956	0.914635	0.542813	0
ENSG00000103021	-0.0360998	-0.0926073	13.4739	0.133894	0.132107	7.03727	0.790469	0.492109	0.0712836	0.550392	0
ENSG00000103024	-0.119455	0.0716661	-21.7537	0.104629	0.100157	5.66682	0.268276	0.483295	0.00117018	0.334735	0
ENSG00000103035	-0.0705671	0.0475989	3.11642	0.0542968	0.053882	2.93568	0.209833	0.388469	0.302224	0.293869	0
ENSG00000103037	-0.348332	0.0783736	2.42527	0.0967136	0.0924097	4.98895	0.00199242	0.407319	0.632639	0.00981177	0
ENSG00000103042	-0.157359	0.0335736	-3.27807	0.115254	0.110779	6.0517	0.188677	0.765252	0.594567	0.277299	0
ENSG00000103043	-0.0314678	0.153268	-16.2929	0.0678938	0.0659158	3.67099	0.648474	0.0317299	0.000305236	0.502708	0
ENSG00000103047	-0.270445	-0.137571	1.59328	0.111663	0.107132	5.89518	0.0260102	0.215098	0.789974	0.0819174	0
ENSG00000103051	0.0524508	-0.0381812	0.0680163	0.0464301	0.0465904	2.5745	0.273186	0.423029	0.979209	0.337924	0
ENSG00000103056	-0.144006	-0.188537	-6.44925	0.211375	0.204592	11.5305	0.504214	0.36875	0.582714	0.456163	0
ENSG00000103061	0.323866	0.170659	-10.0302	0.132628	0.129268	7.03007	0.0249588	0.203023	0.170467	0.0798412	0
ENSG00000103064	-0.127669	-0.00107383	4.26943	0.0888192	0.0873563	4.74282	0.167462	0.990325	0.379699	0.259509	0
ENSG00000103066	0.0792847	0.0801531	-22.7724	0.136666	0.130988	7.38232	0.56889	0.548115	0.00629107	0.481296	0
ENSG00000103091	-0.176081	0.201727	-12.9232	0.0602348	0.058839	3.25542	0.00895722	0.0029356	0.000871928	0.0371983	0
ENSG00000103111	-0.230508	0.0385537	2.61287	0.0454223	0.0450953	2.47292	7.49079e-05	0.403625	0.30443	0.000272956	0
ENSG00000103121	0.214696	-0.107568	3.58936	0.10997	0.109363	5.94696	0.0663525	0.338128	0.553534	0.150916	0
ENSG00000103126	-0.165371	0.050598	-13.3971	0.0551108	0.0543207	3.04633	0.00756453	0.363723	0.0003341	0.0327536	0
ENSG00000103145	0.0791698	-0.224802	-5.42803	0.120172	0.118152	6.62871	0.518217	0.0729204	0.423385	0.461796	0
ENSG00000103148	0.0564989	-0.0265319	-12.4112	0.0686917	0.0683763	3.83612	0.421368	0.702467	0.00451099	0.417638	0
ENSG00000103150	-0.0124173	0.0992703	-18.1571	0.157031	0.149392	8.33859	0.937829	0.514648	0.0427438	0.594494	0
ENSG00000103152	-0.0732517	0.111335	-17.584	0.104054	0.100674	5.6344	0.490296	0.283079	0.0058105	0.449118	0
ENSG00000103160	-0.00282603	-0.098097	6.39092	0.0604985	0.0606024	3.31969	0.963248	0.122596	0.0698755	0.601077	0
ENSG00000103168	0.0669371	-0.0858103	-7.6705	0.0711399	0.0706024	3.93865	0.358984	0.239641	0.0669649	0.386516	0
ENSG00000103174	-0.121394	0.0420418	-24.7111	0.179177	0.168942	9.62045	0.506546	0.806242	0.0191536	0.457312	0
ENSG00000103187	-0.0331098	0.0882981	-8.14375	0.0487029	0.0486934	2.70853	0.505109	0.0861917	0.00746564	0.456624	0
ENSG00000103194	-0.00600162	0.0790073	0.104534	0.0403367	0.040594	2.23909	0.883346	0.0671203	0.963269	0.578434	0
ENSG00000103197	-0.0254003	-0.0663781	-6.78673	0.0571293	0.0570353	3.18343	0.661808	0.259433	0.0467925	0.507504	0
ENSG00000103199	-0.430551	0.07717	-5.93965	0.117602	0.109793	6.00634	0.00174402	0.490972	0.335593	0.00851611	0
ENSG00000103202	-0.0435992	0.0069512	-20.2962	0.072362	0.0713141	4.04361	0.554215	0.923409	8.45443e-05	0.475364	0
ENSG00000103222	-0.188286	0.0901848	-4.70207	0.0476557	0.0473216	2.61845	0.000909481	0.0724893	0.0890446	0.00447121	0
ENSG00000103226	0.0128469	0.149803	1.14633	0.199512	0.194629	10.4073	0.949355	0.451296	0.913491	0.598079	0
ENSG00000103227	-0.0527342	-0.452926	-13.8025	0.172879	0.168842	9.80024	0.763777	0.015046	0.175758	0.541752	0
ENSG00000103245	-0.0823938	0.0682215	-17.2945	0.104635	0.101009	5.6599	0.441093	0.507857	0.00670655	0.427828	0
ENSG00000103248	0.062727	0.0780332	-10.0854	0.124852	0.120703	6.66059	0.621363	0.525978	0.147036	0.495931	0
ENSG00000103249	-0.0718904	0.0238912	-10.5277	0.0728833	0.0725679	4.0534	0.336795	0.745719	0.0180304	0.375555	0
ENSG00000103253	-0.197128	0.144022	-46.0722	0.104233	0.0975526	5.74016	0.0745129	0.15683	2.06263e-07	0.160795	0
ENSG00000103254	-0.051818	0.07762	-38.8249	0.136174	0.128178	7.59807	0.70793	0.552233	6.94033e-05	0.522943	0
ENSG00000103257	-0.071002	-0.0632219	-13.7831	0.0540733	0.0543777	3.06517	0.205366	0.259892	0.000267995	0.289921	0
ENSG00000103260	-0.00743577	-0.0827514	-37.8212	0.146573	0.139524	8.30036	0.960089	0.560364	0.000234561	0.600416	0
ENSG00000103264	-0.00722635	0.136513	-3.2906	0.0845938	0.0829046	4.49773	0.932851	0.116677	0.473658	0.593522	0
ENSG00000103266	0.0287619	-0.0441001	-22.2494	0.0864794	0.0840321	4.81356	0.743221	0.606014	0.000202739	0.535669	0
ENSG00000103269	0.121647	-0.0079373	-40.7694	0.220764	0.209852	12.2863	0.588271	0.970238	0.00375239	0.488205	0
ENSG00000103274	-0.00152275	0.254772	-1.74784	0.163613	0.157964	8.41421	0.992675	0.123867	0.837735	0.607072	0
ENSG00000103275	-0.0733236	0.0292546	-8.66791	0.0536767	0.0531499	2.95975	0.188464	0.588681	0.00885342	0.277194	0
ENSG00000103319	-0.0564997	-0.0215796	0.648602	0.0434281	0.0435678	2.40926	0.209383	0.626269	0.790774	0.29382	0
ENSG00000103326	0.0653702	0.170089	-25.7192	0.0717401	0.0705497	3.99438	0.374018	0.0266116	4.26375e-06	0.394322	0
ENSG00000103335	0.0465019	-0.0833782	-9.67797	0.0578707	0.058387	3.28064	0.431959	0.170107	0.00844975	0.423858	0
ENSG00000103342	-0.165686	0.0718035	2.04863	0.0374003	0.0376627	2.08208	0.000310875	0.072393	0.337961	0.00130248	0
ENSG00000103343	0.19059	0.0913151	-12.6657	0.12519	0.120613	6.68284	0.144977	0.45862	0.0739461	0.239176	0
ENSG00000103351	-0.000970664	0.131144	9.85134	0.214222	0.210237	11.1084	0.996434	0.540454	0.38666	0.608033	0
ENSG00000103353	0.741383	-0.0148957	0.464671	0.0411729	0.0416537	2.28778	4.20561e-13	0.724723	0.841287	<0.0000136811499294687	0
ENSG00000103356	0.437865	0.0817986	3.25085	0.0581252	0.0581703	3.128	5.0965e-07	0.176399	0.312197	<0.0000136811499294687	0
ENSG00000103363	0.0614461	-0.00428976	-11.8723	0.0726148	0.0722745	4.04381	0.408361	0.953313	0.00871355	0.411184	0
ENSG00000103365	-0.0243321	0.0265893	3.05143	0.0422146	0.0424458	2.33553	0.571365	0.53876	0.207535	0.482047	0
ENSG00000103381	0.0221338	-0.00998835	6.30446	0.0740739	0.0736833	3.98677	0.76845	0.893649	0.130906	0.543559	0
ENSG00000103404	-0.0207357	0.0192869	6.11172	0.140894	0.137634	7.34689	0.884603	0.890085	0.416187	0.578818	0
ENSG00000103415	-0.072056	0.0594119	-9.81855	0.0739045	0.0721977	4.00293	0.342263	0.421143	0.0243989	0.378826	0
ENSG00000103423	-0.0035941	0.0487511	-5.00857	0.0458592	0.0459189	2.54738	0.938381	0.302176	0.0646165	0.594567	0
ENSG00000103429	-0.0969936	-0.000713518	-0.13624	0.0559593	0.0555627	3.05953	0.0998395	0.989893	0.964964	0.191236	0
ENSG00000103479	0.0452686	0.114396	5.63055	0.0628285	0.0626076	3.37722	0.480303	0.0840058	0.112472	0.44488	0
ENSG00000103485	0.302292	-0.113826	-10.3959	0.0494177	0.0497741	2.79776	8.20993e-06	0.0343045	0.00154248	<0.0000136811499294687	0
ENSG00000103490	0.337119	-0.0570557	-18.5701	0.192053	0.187237	10.6088	0.0959043	0.76401	0.0967669	0.187412	0
ENSG00000103494	-0.0355023	0.0512722	11.3766	0.173555	0.170712	9.06438	0.840172	0.767296	0.225217	0.564919	0
ENSG00000103495	0.00393394	-0.0155131	-16.5648	0.0879553	0.0861561	4.86306	0.964809	0.859083	0.00308465	0.601275	0
ENSG00000103496	0.480566	-0.170376	-15.3945	0.0903439	0.0897487	5.09097	4.40969e-05	0.0735128	0.00719017	6.43564e-05	0
ENSG00000103502	0.0471254	0.0122845	-13.6437	0.0965471	0.0943332	5.28991	0.631263	0.897808	0.0187307	0.496151	0
ENSG00000103507	-0.0372684	-0.0941295	-20.7863	0.0751408	0.0731619	4.19083	0.625805	0.214255	9.6275e-05	0.495931	0
ENSG00000103510	-0.065926	0.0517992	-12.9551	0.0611253	0.0602226	3.36846	0.294787	0.400832	0.00115136	0.350254	0
ENSG00000103512	-0.0469841	0.000639812	-2.64011	0.0578973	0.0573865	3.16424	0.42749	0.991225	0.414824	0.421353	0
ENSG00000103540	-0.0434542	0.151403	15.0706	0.064954	0.0648111	3.42484	0.511837	0.0310341	0.000332183	0.459723	0
ENSG00000103544	-0.0244053	0.0864362	4.26587	0.0726442	0.0719076	3.88435	0.74072	0.244651	0.28633	0.535375	0
ENSG00000103549	-0.0703281	-0.0770841	-9.02449	0.0530502	0.0528597	2.96444	0.201234	0.161692	0.00687604	0.287322	0
ENSG00000103550	-0.0887887	-0.0334487	1.53866	0.0740755	0.0726712	3.97074	0.245947	0.650734	0.702851	0.319872	0
ENSG00000103591	0.0541224	0.00660253	3.76205	0.0499869	0.0501086	2.7446	0.29297	0.896607	0.187023	0.349544	0
ENSG00000103599	0.15148	-0.256973	-3.82131	0.193545	0.190449	10.6617	0.443822	0.193678	0.724129	0.428446	0
ENSG00000103642	0.177828	0.10673	18.863	0.09621	0.0965203	4.97183	0.08076	0.283132	0.00129409	0.168762	0
ENSG00000103653	0.132369	0.123634	-17.3289	0.069939	0.0692251	3.87838	0.0743133	0.090663	0.00028563	0.160665	0
ENSG00000103657	-0.0701087	0.127666	8.90212	0.042836	0.0432801	2.36765	0.118757	0.00845446	0.00139704	0.211428	0
ENSG00000103671	-0.0381942	-0.0237724	12.6981	0.0757822	0.0752081	4.0166	0.620268	0.755507	0.00531279	0.495931	0
ENSG00000103707	-0.103362	-0.0796223	-0.611555	0.104506	0.101571	5.579	0.335518	0.443109	0.913904	0.374956	0
ENSG00000103740	0.297601	0.0518176	-32.7285	0.26397	0.255582	14.7355	0.274118	0.841569	0.0391746	0.338496	0
ENSG00000103769	-0.0573788	0.0682918	1.33002	0.0483416	0.0485264	2.67284	0.25041	0.176071	0.624682	0.323038	0
ENSG00000103811	-0.0476181	0.09295	-8.58596	0.0414878	0.0414885	2.30979	0.265833	0.0376827	0.00153757	0.333155	0
ENSG00000103852	-0.246365	-0.362748	-1.04413	0.168029	0.162989	9.18281	0.159544	0.0388199	0.910708	0.252299	0
[truncated: 8,677 more rows]
